# Supplementary material for: Human milk antibodies to global pathogens reveal geographic and interindividual variations in IgA and IgG
Source: J Clin Invest. 2024 Jun 11;134(15):e168789. doi: 10.1172/JCI168789 (PMC11290967; doi:10.1172/JCI168789)
Supplement: Supplemental tables 1-4 [file jci-134-168789-s081.xlsx]

## Sheet: Supplemental Table 1
Supplemental Table 1: Antibody breadth analysis. Wilcoxon's rank sum P-values and adjusted P-values (Benjamini-Hochberg method) are shown, highlighting P-values < 0.05 in bold and green background.
			IgA		IgG
Region Comparison	Pathogen	Disease Type	Wilcoxon's Rank Sum P-value	Adjusted P-value	Wilcoxon's Rank Sum P-value	Adjusted P-value
Colostrum
HIC vs LMIC	Shigella	Diarrheal	0.109064	0.456996	4.92957e-09	7.39436e-08
HIC vs LMIC	E. coli	Diarrheal	0.634337	0.771934	0.000110537	0.000552685
HIC vs LMIC	Cryptosporidium	Diarrheal	0.0652984	0.456996	0.0477837	0.0796395
HIC vs LMIC	Campylobacter	Diarrheal	0.408712	0.766336	0.0124561	0.028583
HIC vs LMIC	Salmonella	Diarrheal	0.400112	0.766336	0.00576752	0.0173026
HIC vs LMIC	Cholera	Diarrheal	0.291052	0.766336	0.27175	0.370568
HIC vs LMIC	Influenza A/B	Respiratory	0.771934	0.771934	0.0302644	0.0567458
HIC vs LMIC	Tuberculosis	Respiratory	0.622808	0.771934	0.0133387	0.028583
HIC vs LMIC	Pertussis	Respiratory	0.339756	0.766336	0.269011	0.370568
HIC vs LMIC	Pneumococcus	Respiratory	0.121866	0.456996	0.000622445	0.00233417
HIC vs LMIC	RSV	Respiratory	0.663454	0.771934	3.36336e-05	0.000252252
HIC vs LMIC	Acinetobacter	Sepsis	0.493767	0.771934	0.660774	0.707972
HIC vs LMIC	GBS	Sepsis	0.769147	0.771934	0.312775	0.375198
HIC vs LMIC	Klebsiella	Sepsis	0.697218	0.771934	0.954788	0.954788
HIC vs LMIC	Staphylococcus	Sepsis	0.0516789	0.456996	0.325172	0.375198
Mature Milk
HIC vs LMIC	Shigella	Diarrheal	6.04904e-21	9.07356e-20	1.47458e-55	2.21188e-54
HIC vs LMIC	E. coli	Diarrheal	3.10448e-08	2.32836e-07	2.28329e-32	1.71247e-31
HIC vs LMIC	Cryptosporidium	Diarrheal	1.42618e-07	7.13089e-07	0.00893406	0.0167514
HIC vs LMIC	Campylobacter	Diarrheal	6.8676e-06	2.57535e-05	4.41398e-06	1.32419e-05
HIC vs LMIC	Salmonella	Diarrheal	0.029128	0.0485466	0.000165853	0.000414632
HIC vs LMIC	Cholera	Diarrheal	1.35569e-05	4.06706e-05	0.322473	0.439736
HIC vs LMIC	Influenza A/B	Respiratory	0.0106789	0.020023	0.00109672	0.00235012
HIC vs LMIC	Tuberculosis	Respiratory	0.0358079	0.0497384	0.169162	0.253742
HIC vs LMIC	Pertussis	Respiratory	0.00215139	0.00461012	0.974687	0.974687
HIC vs LMIC	Pneumococcus	Respiratory	0.0364748	0.0497384	4.60652e-18	2.30326e-17
HIC vs LMIC	RSV	Respiratory	0.846787	0.846787	1.2813e-07	4.80486e-07
HIC vs LMIC	Acinetobacter	Sepsis	0.488997	0.564227	0.963857	0.974687
HIC vs LMIC	GBS	Sepsis	0.257069	0.321337	0.940198	0.974687
HIC vs LMIC	Klebsiella	Sepsis	0.000341003	0.000852508	0.0121631	0.0202718
HIC vs LMIC	Staphylococcus	Sepsis	0.668301	0.716037	0.764708	0.955886
Bangladesh vs Finland	Shigella	Diarrheal	4.56853e-16	6.85279e-14	1.56475e-43	2.33148e-41
Bangladesh vs Finland	E. coli	Diarrheal	1.85409e-07	6.95282e-06	9.36637e-26	5.86365e-24
Bangladesh vs Finland	Cryptosporidium	Diarrheal	1.05344e-06	2.6336e-05	0.056676	0.140745
Bangladesh vs Finland	Campylobacter	Diarrheal	1.31658e-06	2.82124e-05	7.49079e-05	0.000485273
Bangladesh vs Finland	Salmonella	Diarrheal	0.00736206	0.0613505	0.000696838	0.00415316
Bangladesh vs Finland	Cholera	Diarrheal	7.57974e-07	2.27392e-05	0.419287	0.629817
Bangladesh vs Finland	Mtb	Respiratory	0.0220791	0.132475	0.995613	0.995613
Bangladesh vs Finland	RSV	Respiratory	0.799494	0.997396	4.13142e-06	3.2399e-05
Bangladesh vs Finland	Pertussis	Respiratory	0.000434166	0.00500961	0.466815	0.644032
Bangladesh vs Finland	Influenza A/B	Respiratory	0.00810996	0.064026	0.00359779	0.0157719
Bangladesh vs Finland	Pneumococcus	Respiratory	0.0289855	0.149925	6.27284e-16	1.86931e-14
Bangladesh vs Finland	Staphylococcus	Sepsis	0.982683	1	0.306226	0.543187
Bangladesh vs Finland	Klebsiella	Sepsis	4.42709e-05	0.000664064	0.032251	0.0919737
Bangladesh vs Finland	Acinetobacter	Sepsis	0.932245	0.997396	0.515455	0.656685
Bangladesh vs Finland	GBS	Sepsis	0.0243111	0.140256	0.95745	0.977915
Bangladesh vs Pakistan	Shigella	Diarrheal	0.725327	0.95402	0.426227	0.629817
Bangladesh vs Pakistan	E. coli	Diarrheal	0.164127	0.455908	0.958225	0.977915
Bangladesh vs Pakistan	Cryptosporidium	Diarrheal	0.265417	0.60322	0.00101319	0.00559133
Bangladesh vs Pakistan	Campylobacter	Diarrheal	0.957501	0.997396	0.358732	0.592911
Bangladesh vs Pakistan	Salmonella	Diarrheal	0.451056	0.760206	0.992614	0.995613
Bangladesh vs Pakistan	Cholera	Diarrheal	0.459368	0.765614	0.574977	0.696517
Bangladesh vs Pakistan	Mtb	Respiratory	0.67232	0.907185	0.520059	0.656685
Bangladesh vs Pakistan	RSV	Respiratory	0.993977	1	0.015829	0.0523059
Bangladesh vs Pakistan	Pertussis	Respiratory	0.628557	0.872996	0.349223	0.591298
Bangladesh vs Pakistan	Influenza A/B	Respiratory	0.939376	0.997396	0.407332	0.629817
Bangladesh vs Pakistan	Pneumococcus	Respiratory	0.0376245	0.16599	0.4993	0.656685
Bangladesh vs Pakistan	Staphylococcus	Sepsis	0.0369435	0.16599	0.505757	0.656685
Bangladesh vs Pakistan	Klebsiella	Sepsis	0.532991	0.815803	0.272319	0.497783
Bangladesh vs Pakistan	Acinetobacter	Sepsis	0.333098	0.684447	0.358693	0.592911
Bangladesh vs Pakistan	GBS	Sepsis	0.135228	0.431578	0.446144	0.636145
Bangladesh vs Peru	Shigella	Diarrheal	0.428816	0.735479	0.828629	0.897679
Bangladesh vs Peru	E. coli	Diarrheal	0.81066	0.997396	0.00794997	0.0320148
Bangladesh vs Peru	Cryptosporidium	Diarrheal	0.561319	0.841978	0.420214	0.629817
Bangladesh vs Peru	Campylobacter	Diarrheal	0.347408	0.690239	0.155514	0.313131
Bangladesh vs Peru	Salmonella	Diarrheal	0.467066	0.768307	0.517462	0.656685
Bangladesh vs Peru	Cholera	Diarrheal	0.118537	0.386534	0.0131564	0.0466738
Bangladesh vs Peru	Mtb	Respiratory	0.423488	0.735479	0.645249	0.763032
Bangladesh vs Peru	RSV	Respiratory	0.900756	0.997396	0.0150272	0.0508877
Bangladesh vs Peru	Pertussis	Respiratory	0.929585	0.997396	0.823578	0.897679
Bangladesh vs Peru	Influenza A/B	Respiratory	0.354323	0.690239	0.0484865	0.12456
Bangladesh vs Peru	Pneumococcus	Respiratory	0.922552	0.997396	1.05317e-07	1.30768e-06
Bangladesh vs Peru	Staphylococcus	Sepsis	0.269867	0.60418	0.00288552	0.0138691
Bangladesh vs Peru	Klebsiella	Sepsis	0.369028	0.702277	0.0387015	0.104846
Bangladesh vs Peru	Acinetobacter	Sepsis	0.857075	0.997396	0.0216299	0.0657725
Bangladesh vs Peru	GBS	Sepsis	0.477001	0.768307	0.0161481	0.0523059
Bangladesh vs U.S.	Shigella	Diarrheal	1.39441e-05	0.000261451	1.88229e-15	4.67435e-14
Bangladesh vs U.S.	E. coli	Diarrheal	0.00366528	0.034362	9.21016e-07	9.14875e-06
Bangladesh vs U.S.	Cryptosporidium	Diarrheal	0.0432282	0.180117	0.363653	0.592911
Bangladesh vs U.S.	Campylobacter	Diarrheal	0.388593	0.702277	0.0406213	0.108082
Bangladesh vs U.S.	Salmonella	Diarrheal	0.613522	0.868191	0.0815631	0.186968
Bangladesh vs U.S.	Cholera	Diarrheal	0.531493	0.815803	0.200998	0.388944
Bangladesh vs U.S.	Mtb	Respiratory	0.383122	0.702277	0.00224848	0.0111675
Bangladesh vs U.S.	RSV	Respiratory	0.193757	0.509886	0.00576254	0.0238505
Bangladesh vs U.S.	Pertussis	Respiratory	0.906025	0.997396	0.00408791	0.0174028
Bangladesh vs U.S.	Influenza A/B	Respiratory	0.935592	0.997396	0.0546485	0.138011
Bangladesh vs U.S.	Pneumococcus	Respiratory	0.244515	0.585027	1.33508e-07	1.53021e-06
Bangladesh vs U.S.	Staphylococcus	Sepsis	0.852057	0.997396	0.0112532	0.0408959
Bangladesh vs U.S.	Klebsiella	Sepsis	0.622368	0.872478	0.0885282	0.193981
Bangladesh vs U.S.	Acinetobacter	Sepsis	0.415019	0.732386	0.719611	0.842417
Bangladesh vs U.S.	GBS	Sepsis	0.14746	0.442379	0.494957	0.656685
Finland vs Pakistan	Shigella	Diarrheal	6.31727e-10	4.73795e-08	1.1806e-25	5.86365e-24
Finland vs Pakistan	E. coli	Diarrheal	0.0178553	0.116746	7.84585e-13	1.46129e-11
Finland vs Pakistan	Cryptosporidium	Diarrheal	3.11666e-05	0.000519443	5.97464e-05	0.000404646
Finland vs Pakistan	Campylobacter	Diarrheal	0.000881336	0.00944288	2.60503e-05	0.000194075
Finland vs Pakistan	Salmonella	Diarrheal	0.251258	0.588885	0.00891739	0.034069
Finland vs Pakistan	Cholera	Diarrheal	0.0049759	0.043905	0.964881	0.978009
Finland vs Pakistan	Mtb	Respiratory	0.0513458	0.197484	0.519062	0.656685
Finland vs Pakistan	RSV	Respiratory	0.897335	0.997396	1.21301e-06	1.12962e-05
Finland vs Pakistan	Pertussis	Respiratory	0.0342746	0.164097	0.179879	0.352658
Finland vs Pakistan	Influenza A/B	Respiratory	0.0557701	0.209138	0.232515	0.444163
Finland vs Pakistan	Pneumococcus	Respiratory	0.926326	0.997396	1.28775e-09	1.74432e-08
Finland vs Pakistan	Staphylococcus	Sepsis	0.0829988	0.289531	0.799248	0.895398
Finland vs Pakistan	Klebsiella	Sepsis	0.0197876	0.123673	0.490222	0.656685
Finland vs Pakistan	Acinetobacter	Sepsis	0.376296	0.702277	0.786707	0.888025
Finland vs Pakistan	GBS	Sepsis	0.78327	0.997396	0.536429	0.665721
Finland vs Peru	Shigella	Diarrheal	9.37403e-08	4.68701e-06	7.47476e-21	2.78435e-19
Finland vs Peru	E. coli	Diarrheal	0.00192883	0.0192883	3.97412e-14	8.45921e-13
Finland vs Peru	Cryptosporidium	Diarrheal	0.00952581	0.0714436	0.570673	0.696517
Finland vs Peru	Campylobacter	Diarrheal	0.0289847	0.149925	0.0833448	0.188157
Finland vs Peru	Salmonella	Diarrheal	0.329475	0.684447	0.0701204	0.167521
Finland vs Peru	Cholera	Diarrheal	0.0737777	0.263492	0.057966	0.141589
Finland vs Peru	Mtb	Respiratory	0.604389	0.863413	0.612516	0.73012
Finland vs Peru	RSV	Respiratory	0.997543	1	0.532643	0.665721
Finland vs Peru	Pertussis	Respiratory	0.0178329	0.116746	0.777622	0.88447
Finland vs Peru	Influenza A/B	Respiratory	0.353025	0.690239	0.873613	0.916679
Finland vs Peru	Pneumococcus	Respiratory	0.151646	0.446017	0.829712	0.897679
Finland vs Peru	Staphylococcus	Sepsis	0.386812	0.702277	0.00359896	0.0157719
Finland vs Peru	Klebsiella	Sepsis	0.0629839	0.230429	0.273948	0.497783
Finland vs Peru	Acinetobacter	Sepsis	0.908415	0.997396	0.165861	0.32951
Finland vs Peru	GBS	Sepsis	0.216438	0.550266	0.0482999	0.12456
Finland vs U.S.	Shigella	Diarrheal	0.29954	0.651173	0.460419	0.641144
Finland vs U.S.	E. coli	Diarrheal	0.859949	0.997396	0.0963841	0.208134
Finland vs U.S.	Cryptosporidium	Diarrheal	0.431481	0.735479	0.863396	0.912383
Finland vs U.S.	Campylobacter	Diarrheal	0.0497016	0.196191	0.863396	0.912383
Finland vs U.S.	Salmonella	Diarrheal	0.155253	0.447845	0.861571	0.912383
Finland vs U.S.	Cholera	Diarrheal	0.0350074	0.164097	0.417674	0.629817
Finland vs U.S.	Mtb	Respiratory	0.671283	0.907185	0.00106537	0.0056693
Finland vs U.S.	RSV	Respiratory	0.147029	0.442379	0.831408	0.897679
Finland vs U.S.	Pertussis	Respiratory	0.0452457	0.183429	0.00303009	0.0141089
Finland vs U.S.	Influenza A/B	Respiratory	0.192799	0.509886	0.723687	0.842417
Finland vs U.S.	Pneumococcus	Respiratory	0.901386	0.997396	0.39974	0.629817
Finland vs U.S.	Staphylococcus	Sepsis	0.842226	0.997396	0.0107736	0.0401316
Finland vs U.S.	Klebsiella	Sepsis	0.0973833	0.331989	0.370072	0.592911
Finland vs U.S.	Acinetobacter	Sepsis	0.648622	0.892599	0.540619	0.665721
Finland vs U.S.	GBS	Sepsis	0.032671	0.163355	0.512912	0.656685
Pakistan vs Peru	Shigella	Diarrheal	0.683413	0.907185	0.480187	0.656403
Pakistan vs Peru	E. coli	Diarrheal	0.295188	0.651149	0.0327155	0.0919737
Pakistan vs Peru	Cryptosporidium	Diarrheal	0.225929	0.564824	0.0136212	0.047199
Pakistan vs Peru	Campylobacter	Diarrheal	0.474697	0.768307	0.070831	0.167521
Pakistan vs Peru	Salmonella	Diarrheal	0.911396	0.997396	0.581944	0.699272
Pakistan vs Peru	Cholera	Diarrheal	0.486595	0.768307	0.0864722	0.192304
Pakistan vs Peru	Mtb	Respiratory	0.339736	0.688653	0.403307	0.629817
Pakistan vs Peru	RSV	Respiratory	0.973322	1	0.000945503	0.00541846
Pakistan vs Peru	Pertussis	Respiratory	0.679203	0.907185	0.43115	0.629817
Pakistan vs Peru	Influenza A/B	Respiratory	0.387467	0.702277	0.335014	0.575602
Pakistan vs Peru	Pneumococcus	Respiratory	0.139083	0.434633	2.86308e-06	2.36999e-05
Pakistan vs Peru	Staphylococcus	Sepsis	0.571674	0.849021	0.0085875	0.033672
Pakistan vs Peru	Klebsiella	Sepsis	0.731415	0.95402	0.148068	0.306419
Pakistan vs Peru	Acinetobacter	Sepsis	0.59981	0.863413	0.313938	0.550315
Pakistan vs Peru	GBS	Sepsis	0.584432	0.851114	0.0776477	0.180774
Pakistan vs U.S.	Shigella	Diarrheal	8.14183e-05	0.00111025	5.46332e-12	9.04484e-11
Pakistan vs U.S.	E. coli	Diarrheal	0.110732	0.369106	4.10528e-05	0.000291279
Pakistan vs U.S.	Cryptosporidium	Diarrheal	0.0255554	0.141974	0.0250261	0.0745776
Pakistan vs U.S.	Campylobacter	Diarrheal	0.486353	0.768307	0.0187648	0.0594884
Pakistan vs U.S.	Salmonella	Diarrheal	0.927705	0.997396	0.11268	0.239847
Pakistan vs U.S.	Cholera	Diarrheal	0.975871	1	0.44829	0.636145
Pakistan vs U.S.	Mtb	Respiratory	0.307008	0.657875	0.0011901	0.00611466
Pakistan vs U.S.	RSV	Respiratory	0.321168	0.678524	0.000154383	0.000958463
Pakistan vs U.S.	Pertussis	Respiratory	0.922779	0.997396	0.129074	0.270874
Pakistan vs U.S.	Influenza A/B	Respiratory	0.946397	0.997396	0.299456	0.537578
Pakistan vs U.S.	Pneumococcus	Respiratory	0.762405	0.985868	2.33005e-06	2.04222e-05
Pakistan vs U.S.	Staphylococcus	Sepsis	0.193649	0.509886	0.0206004	0.0639472
Pakistan vs U.S.	Klebsiella	Sepsis	0.918063	0.997396	0.235508	0.444185
Pakistan vs U.S.	Acinetobacter	Sepsis	0.212011	0.548304	0.442043	0.636145
Pakistan vs U.S.	GBS	Sepsis	0.0428485	0.180117	0.757449	0.868558
Peru vs U.S.	Shigella	Diarrheal	0.00023379	0.00292238	2.34436e-10	3.4931e-09
Peru vs U.S.	E. coli	Diarrheal	0.017901	0.116746	2.14611e-07	2.28408e-06
Peru vs U.S.	Cryptosporidium	Diarrheal	0.233702	0.574678	0.817102	0.897679
Peru vs U.S.	Campylobacter	Diarrheal	1	1	0.33609	0.575602
Peru vs U.S.	Salmonella	Diarrheal	0.81953	0.997396	0.263631	0.491012
Peru vs U.S.	Cholera	Diarrheal	0.557599	0.841978	0.452639	0.636256
Peru vs U.S.	Mtb	Respiratory	0.954529	0.997396	0.0323889	0.0919737
Peru vs U.S.	RSV	Respiratory	0.245711	0.585027	0.757802	0.868558
Peru vs U.S.	Pertussis	Respiratory	0.941266	0.997396	0.0350987	0.0968463
Peru vs U.S.	Influenza A/B	Respiratory	0.519544	0.811788	0.899587	0.937332
Peru vs U.S.	Pneumococcus	Respiratory	0.264378	0.60322	0.428949	0.629817
Peru vs U.S.	Staphylococcus	Sepsis	0.579643	0.851114	0.935076	0.967543
Peru vs U.S.	Klebsiella	Sepsis	0.83854	0.997396	NA	NA
Peru vs U.S.	Acinetobacter	Sepsis	0.413653	0.732386	0.153528	0.313131
Peru vs U.S.	GBS	Sepsis	0.159107	0.450304	0.369375	0.592911

## Sheet: Supplemental Table 2
Supplemental Table 2: Comparison of the means of IgA and IgG antibodies against individual reactive antigens on the Multipathogen Protein Microarray chip in colostrum and mature milk.
ID	Pathogen	Description	HIC Mean	LMIC Mean	Mean Difference	T-test P-value	Adjusted P-value
Colostrum, IgA
6925_2#88_PhageAmi	Pneumococcus	phage amidase	1.79681	1.44585	0.350959	0.0345658	0.238986
7622_2#37_CLS00355_a3	Pneumococcus	penicillin-binding protein 2x (resistant);	0.921343	0.753002	0.168342	0.40541	0.722275
7622_4#20_CLS02728	Pneumococcus	hypothetical protein;	1.22022	1.27485	-0.0546368	0.785879	0.948989
7622_5#56_CLS01435_a4	Pneumococcus	penicillin-binding protein 2b (resistant);	1.40414	1.07573	0.328405	0.146054	0.515247
7622_5#77_CLS00596_s3	Pneumococcus	Beta-galactosidase/beta-glucuronidase;beta-galactosidase precursor, putative;putative surface anchored beta-galactosidase;beta-galactosidase;	2.01262	1.5921	0.420512	0.0353462	0.238986
7622_5#77_CLS00766	Pneumococcus	putative lipoprotein;lipoprotein;Uncharacterized ABC-type transport system, periplasmic component/surface lipoprotein;	1.27379	1.04794	0.225849	0.308259	0.664149
7622_5#77_CLS00903	Pneumococcus	pneumococcal histidine triad protein E (Bvh-3);conserved hypothetical protein;pneumococcal histidine triad protein E;hypothetical protein;	1.83291	1.336	0.496915	0.0261031	0.206028
7622_5#77_CLS01709	Pneumococcus	competence-induced protein Ccs50;RmuC family protein;	0.449828	0.563388	-0.11356	0.514185	0.815486
7622_5#77_CLS01786	Pneumococcus	LysM domain-containing protein;putative exported protein;hypothetical protein;	1.33824	1.05391	0.284334	0.248585	0.637631
ABAYE_RS06200	Acinetobacter	OmpW family protein	0.896954	1.04962	-0.152665	0.62232	0.87046
ABAYE_RS07540	Acinetobacter	outer membrane protein assembly factor	0.947491	0.992024	-0.0445327	0.804511	0.948989
ABAYE_RS07850	Acinetobacter	OmpW family protein	1.25695	1.15904	0.0979079	0.753757	0.946478
ABAYE_RS13330	Acinetobacter	lytic transglycosylase	1.07071	0.904454	0.166252	0.406709	0.722275
ABAYE_RS13330_s1	Acinetobacter	lytic transglycosylase	1.09822	0.814057	0.284167	0.300438	0.664149
ABAYE_RS13495	Acinetobacter	phage tail tape measure protein	1.06829	0.958502	0.109789	0.609692	0.858228
ABAYE_RS14590	Acinetobacter	outer membrane protein	0.835599	0.810767	0.0248319	0.893838	0.968325
ATCC700669_psrP_sA	Pneumococcus	pneumococcal serine-rich protein	0.720887	0.808341	-0.087454	0.660215	0.895138
BP0996	Pertussis	flagellin	0.800105	1.17007	-0.369962	0.226782	0.618751
BP1112	Pertussis	putative outer membrane ligand binding protein	1.78707	1.17826	0.608811	0.0295724	0.225362
BP1189	Pertussis	lipoprotein	0.539643	0.802045	-0.262402	0.229888	0.619575
BP1378	Pertussis	flagellar basal-body rod protein FlgG	1.34872	1.41047	-0.0617539	0.753301	0.946478
BP1721	Pertussis	putative peptidase	0.541803	0.907239	-0.365436	0.0740891	0.35595
BP1879_s5	Pertussis	filamentous hemagglutinin/adhesin	1.47826	1.79449	-0.316231	0.238544	0.629905
BP2667_s3	Pertussis	adhesin	0.779493	0.920429	-0.140936	0.539602	0.82814
centroid_1018746_ETEC	E. coli	superoxide dismutase [Cu-Zn] 1	1.20093	1.02799	0.172934	0.311378	0.664149
centroid_1075945_Sh	Shigella	inner membrane lipoprotein YiaD	0.613673	0.664551	-0.0508777	0.74195	0.942361
centroid_119840_Sh	Shigella	inner membrane lipoprotein YiaD	1.10722	1.04422	0.0629991	0.682339	0.907402
centroid_1306389_Sh	Shigella	conserved hypothetical protein	0.687813	0.760181	-0.0723678	0.627185	0.871747
centroid_1311501_Sh	Shigella	bacterial virulence factor hemolysin family protein	0.780383	0.742082	0.0383011	0.796291	0.948989
centroid_1357345_s1_Sh	Shigella	AAA like domain protein	0.791212	1.10977	-0.318553	0.141804	0.515247
centroid_149091_ETEC	E. coli	glycogen/starch/alpha-glucan phosphorylases family protein	1.10779	0.703294	0.404496	0.0849193	0.382531
centroid_159621_ETEC	E. coli	putative membrane protein	1.78232	1.42928	0.353035	0.102198	0.418253
centroid_167433_s1_EAEC	E. coli	serine protease pic autotransporter	0.645436	0.677349	-0.0319122	0.859431	0.963865
centroid_167433_s2_EAEC	E. coli	serine protease pic autotransporter	0.654484	0.883009	-0.228525	0.286895	0.664149
centroid_171895_EAEC	E. coli	plasmid conjugative transfer entry exclusion TraS family protein	1.01542	0.803435	0.211986	0.292097	0.664149
centroid_177505_ETEC	E. coli	conserved hypothetical protein	0.930183	0.939126	-0.00894389	0.967691	0.990027
centroid_182127_ETEC	E. coli	putative phage Tail Collar domain protein	0.921132	0.855493	0.0656382	0.7353	0.941045
centroid_2067370_Sh	Shigella	small heat shock protein IbpA	0.51486	0.530602	-0.0157422	0.912902	0.977474
centroid_2083404_Sh	Shigella	sporulation related domain protein	0.662886	0.833998	-0.171112	0.352071	0.688565
centroid_2095011_Sh	Shigella	tol pal system protein YbgF	1.20822	0.954641	0.253577	0.192901	0.565593
centroid_210442_EAEC	E. coli	outer membrane autotransporter barrel domain protein	0.954213	0.865923	0.0882905	0.60519	0.857352
centroid_219570_EPEC	E. coli	enterobacterial EspB family protein	1.0449	1.15892	-0.114017	0.673791	0.907402
centroid_2280849_Sh	Shigella	preprotein translocase, SecG subunit	1.59414	1.20255	0.391587	0.0925962	0.393419
centroid_2400364_Sh	Shigella	haemagglutinin family protein	1.73728	1.22353	0.513757	0.0169215	0.149586
centroid_381672_Sh	Shigella	efflux transporter, RND family, MFP subunit	1.24759	0.957052	0.290543	0.207072	0.579276
centroid_400413_EPEC	E. coli	type III secretion apparatus lipoprotein, YscJ/HrcJ family	0.718905	0.656238	0.0626669	0.639151	0.876945
centroid_456352_EPEC	E. coli	intimin	0.868215	1.16699	-0.298772	0.205069	0.579276
centroid_462446_EPEC	E. coli	espA	1.34576	1.49209	-0.146328	0.518323	0.815486
centroid_52889_s2_EAEC	E. coli	outer membrane autotransporter barrel domain protein	1.55428	1.32938	0.224908	0.168642	0.556267
centroid_545741_EPEC	E. coli	translocated intimin receptor Tir	2.25907	2.03011	0.228958	0.194503	0.565593
centroid_565372_EPEC	E. coli	secretion system effector C (SseC) like family protein	1.27401	1.48796	-0.213946	0.431196	0.744487
centroid_569796_EPEC	E. coli	secretion system effector C (SseC) like family protein	1.43982	1.60132	-0.161501	0.513698	0.815486
centroid_598323_EPEC	E. coli	secretion system effector C (SseC) like family protein	1.69909	1.66876	0.030338	0.893392	0.968325
centroid_600138_Sh	Shigella	lppC lipofamily protein	1.02602	0.97138	0.0546386	0.736655	0.941045
centroid_603302_EPEC	E. coli	intimin	1.4039	1.49673	-0.0928372	0.642828	0.876945
centroid_641277_ETEC	E. coli	sucrose-6-phosphate hydrolase family protein	0.770435	0.707987	0.0624476	0.759454	0.948245
centroid_657044_EPEC	E. coli	intimin	0.820743	0.977454	-0.156711	0.450405	0.754087
centroid_677585_EPEC	E. coli	enterobacterial EspB family protein	1.09843	1.23396	-0.135528	0.631294	0.871974
centroid_682805_ETEC	E. coli	conserved hypothetical protein	1.33685	0.600895	0.73596	0.00203012	0.0320468
centroid_697159_ETEC	E. coli	phage tail tape measure protein, TP901 family, core region	0.593008	0.81782	-0.224812	0.216489	0.59805
centroid_724492_Sh	Shigella	tonB dependent Receptor Plug domain protein	1.31709	1.14747	0.169621	0.481344	0.799827
centroid_72876_EPEC	E. coli	intimin	1.64746	1.64368	0.00378038	0.982785	0.99176
centroid_755232_EPEC	E. coli	espA	1.4209	1.61847	-0.197567	0.40584	0.722275
centroid_8282_EAEC	E. coli	putative type VI secretion protein	0.681096	0.721623	-0.0405272	0.79513	0.948989
centroid_845698_ETEC	E. coli	quorum-sensing regulator protein G	1.23839	0.977506	0.260883	0.149424	0.515979
cgd7_4020_s2	Cryptosporidium	cryptopsoridial mucin, large thr stretch, signal peptide sequence	1.16907	1.81405	-0.64498	0.0101903	0.102366
cgd8_660_s2	Cryptosporidium	Uncharacterized_protein	0.860315	0.923392	-0.0630771	0.772055	0.948989
Chro.60014	Cryptosporidium	serine repeat antigen	0.702791	1.34373	-0.64094	0.00100137	0.0201183
Chro.80081	Cryptosporidium	hypothetical protein	0.915256	0.863296	0.0519595	0.81153	0.948989
Chro.80081_s2	Cryptosporidium	hypothetical protein	1.61865	1.4691	0.149547	0.579401	0.842418
Cj0060c	Campylobacter	flagellar motor switch protein	1.5591	0.890722	0.668379	0.0145625	0.134096
Cj0114	Campylobacter	putative periplasmic protein	0.791373	0.922578	-0.131206	0.312347	0.664149
Cj0235c	Campylobacter	putative protein-export membrane protein	0.864497	0.86593	-0.00143243	0.993185	0.993647
Cj0318	Campylobacter	flagellar M-ring protein	1.20847	1.19835	0.0101287	0.970507	0.990027
Cj0336c	Campylobacter	putative flagellar motor protein	1.01447	1.16993	-0.155468	0.490234	0.80852
Cj1087c	Campylobacter	putative peptidase	1.07665	0.906885	0.169768	0.244982	0.636954
Cj1729c	Campylobacter	flagellar hook subunit protein	0.374166	1.21631	-0.842145	1.45754e-05	0.000644234
ETEC_0053	E. coli	chaperone precursor (peptidyl-prolyl cis-trans isomerase)	1.0768	0.847901	0.228901	0.0907849	0.393401
ETEC_0750	E. coli	protein tola	0.782917	0.636404	0.146512	0.316523	0.664149
ETEC_0753	E. coli	putative tetratricopeptide repeat exported protein	1.41315	1.11768	0.295463	0.191667	0.565593
ETEC_2032	E. coli	putative flagellin (FliC H11)	0.887107	1.1134	-0.226297	0.372559	0.703723
ETEC_2845	E. coli	adhesin autotransporter	0.320478	0.362959	-0.0424817	0.841412	0.948989
ETEC_2845_S2	E. coli	adhesin autotransporter	1.32382	1.04943	0.274396	0.0804609	0.370455
ETEC_3241_S1	E. coli	accessory colonization factor(YghJ)	1.01643	1.05477	-0.0383418	0.863553	0.963865
ETEC_3776_S1	E. coli	cellulose synthase operon protein C (TPR-repeat-containing protein)	0.579923	0.609395	-0.0294721	0.819712	0.948989
ETEC_4462	E. coli	putative antigen 43 precursor (fluffing protein)	0.787539	0.873264	-0.0857252	0.697919	0.914393
ETEC_p948_0020_short	E. coli	Shortened EatA passenger domain	-0.287641	1.16526	-1.4529	7.8245e-05	0.00288202
Influenza B/Hong Kong/330/2001-BM2-1	Influenza A/B	BM2 protein	0.658677	0.770246	-0.111569	0.557508	0.832833
KPN_RS00870	Klebsiella	pullulanase-type alpha-1,6-glucosidase	0.512183	0.746238	-0.234055	0.377488	0.706991
KPN_RS00870_s2	Klebsiella	pullulanase-type alpha-1,6-glucosidase	0.834927	0.925388	-0.0904608	0.736114	0.941045
KPN_RS02620	Klebsiella	type 1 fimbrial protein	1.18118	1.37501	-0.193835	0.34147	0.683917
KPN_RS03615	Klebsiella	LPS assembly lipoprotein LptE	1.00908	1.15914	-0.150066	0.560844	0.832833
KPN_RS04005	Klebsiella	peptidoglycan-associated lipoprotein Pal	1.30296	1.22236	0.0805949	0.6788	0.907402
KPN_RS08995	Klebsiella	type 1 fimbrial protein	0.612	0.87663	-0.26463	0.446504	0.753263
KPN_RS10640	Klebsiella	outer membrane lipoprotein SlyB	0.690267	0.744708	-0.0544405	0.783034	0.948989
KPN_RS13850	Klebsiella	multidrug resistance outer membrane protein MdtQ	0.654126	0.872432	-0.218306	0.363399	0.696322
KPN_RS20955	Klebsiella	cellulose biosynthesis protein BcsC	0.731799	0.784273	-0.0524739	0.77872	0.948989
KPN_RS20955_s1	Klebsiella	cellulose biosynthesis protein BcsC	0.85262	0.869592	-0.0169719	0.93193	0.981399
KPN_RS21895	Klebsiella	carbohydrate porin	0.731289	0.693533	0.0377561	0.876017	0.968325
KPN_RS24495	Klebsiella	type 1 fimbrial protein	0.813654	0.825656	-0.0120016	0.963822	0.990027
RSVA-N	RSV	nucleoprotein	0.909358	0.854958	0.0544006	0.830108	0.948989
RSVA-P	RSV	phosphoprotein	1.59125	1.91477	-0.323514	0.176772	0.565593
RSVA-SH	RSV	small hydrophobic protein	0.841438	0.880097	-0.0386594	0.840007	0.948989
Rv0270	Tuberculosis	Probable fatty-acid-CoA ligase FadD2 (fatty-acid-CoA synthetase) (fatty-acid-CoA synthase)	1.16417	0.734144	0.430021	0.0142575	0.134096
Rv0341	Tuberculosis	Isoniazid inductible gene protein IniB	1.02304	0.993242	0.0297985	0.906167	0.976892
Rv0583c	Tuberculosis	Probable conserved lipoprotein LpqN	1.61192	1.36314	0.248776	0.181344	0.565593
Rv0931c	Tuberculosis	Transmembrane serine/threonine-protein kinase D PknD (protein kinase D) (STPK D)	0.628659	0.516484	0.112176	0.523978	0.815486
Rv0954	Tuberculosis	Probable conserved transmembrane protein	0.681074	0.912186	-0.231112	0.181429	0.565593
Rv1630	Tuberculosis	30S ribosomal protein S1 RpsA	0.836316	0.609488	0.226829	0.306269	0.664149
Rv1779c	Tuberculosis	Possible integral membrane protein	1.17064	0.991093	0.179547	0.334833	0.678882
Rv2098c	Tuberculosis	PE-PGRS family protein PE_PGRS36	1.12431	1.24906	-0.124751	0.441797	0.751054
Rv2396	Tuberculosis	PE-PGRS family protein PE_PGRS41	0.806591	0.759874	0.0467169	0.825205	0.948989
Rv2435c-sB	Tuberculosis	Probable cyclase (adenylyl-or guanylyl-)(adenylate-or guanylate-)	1.14466	0.959985	0.184672	0.318551	0.664149
Rv2487c	Tuberculosis	PE-PGRS family protein PE_PGRS42	0.633604	0.82314	-0.189536	0.264131	0.655073
Rv2741	Tuberculosis	PE-PGRS family protein PE_PGRS47	0.873895	0.937581	-0.063686	0.713989	0.928185
Rv3067	Tuberculosis	hypothetical protein	0.790806	0.592721	0.198085	0.4079	0.722275
Rv3333c	Tuberculosis	Hypothetical proline rich protein	1.1053	1.01041	0.0948834	0.561503	0.832833
Rv3515c	Tuberculosis	Fatty-acid-CoA ligase FadD19 (fatty-acid-CoA synthetase) (fatty-acid-CoA synthase)	1.47939	1.06439	0.415003	0.0438399	0.254964
Rv3627c	Tuberculosis	hypothetical protein	1.08405	0.978254	0.105796	0.544405	0.829748
Rv3811	Tuberculosis	hypothetical protein	0.630448	0.577777	0.0526714	0.828557	0.948989
Rv3879c	Tuberculosis	ESX-1 secretion-associated protein EspK Alanine and proline rich protein	0.858273	1.04386	-0.185584	0.365491	0.696322
SAG0017	Group B Streptococcus	pcsB protein	1.75193	1.80136	-0.0494311	0.841638	0.948989
SAG0032	Group B Streptococcus	group B streptococcal surface immunogenic protein	1.18267	1.18074	0.00192584	0.993647	0.993647
SAG0159	Group B Streptococcus	penicillin-binding protein 1B, putative	0.878614	0.731827	0.146787	0.344263	0.683917
SAG0206	Group B Streptococcus	lipoprotein, putative	0.428772	0.617683	-0.188911	0.269736	0.655073
SAG0392	Group B Streptococcus	cell wall surface anchor family protein	0.956589	1.27082	-0.314233	0.204597	0.579276
SAG0416	Group B Streptococcus	protease, putative	0.802738	0.719959	0.0827795	0.699242	0.914393
SAG0416_s1	Group B Streptococcus	protease, putative	0.397114	0.515349	-0.118235	0.604002	0.857352
SAG0421	Group B Streptococcus	cell wall surface anchor family protein	1.02121	0.88264	0.138574	0.521891	0.815486
SAG0421_s1	Group B Streptococcus	cell wall surface anchor family protein	0.698619	0.862172	-0.163553	0.584151	0.843774
SAG0433_s1_US	Group B Streptococcus	surface protein Rib	2.18303	1.65129	0.531731	0.0658109	0.33055
SAG0433_s2_US	Group B Streptococcus	surface protein Rib	2.00358	1.55258	0.451001	0.0787045	0.370079
SAG0433_US	Group B Streptococcus	surface protein Rib	2.52961	1.97345	0.556158	0.0651193	0.33055
SAG0677	Group B Streptococcus	hypothetical protein	0.887128	0.894464	-0.0073357	0.972714	0.990027
SAG0677_s2	Group B Streptococcus	hypothetical protein	1.06884	1.39097	-0.322127	0.193368	0.565593
SAG0771	Group B Streptococcus	cell wall surface anchor family protein	1.58421	1.56641	0.0178028	0.934626	0.981399
SAG1197	Group B Streptococcus	hyaluronidase	1.11624	1.07951	0.0367233	0.878025	0.968325
SAG1197_s1	Group B Streptococcus	hyaluronidase	0.838921	0.848217	-0.0092961	0.976588	0.990027
SAG1216	Group B Streptococcus	pullulanase, putative	1.20904	1.12687	0.0821747	0.765739	0.948989
SAG1216_s1	Group B Streptococcus	pullulanase, putative	0.776483	0.796411	-0.0199272	0.939521	0.981399
SAG1331	Group B Streptococcus	R5 protein	0.918274	0.936845	-0.0185709	0.938106	0.981399
SAG1333	Group B Streptococcus	5'-nucleotidase family protein	0.01378	0.445508	-0.431728	0.0943494	0.393419
SAG1350	Group B Streptococcus	surface antigen-related protein	0.353626	0.602957	-0.249332	0.434715	0.744744
SAG1404	Group B Streptococcus	cell wall surface anchor family protein	0.726746	0.93552	-0.208773	0.267711	0.655073
SAG1683	Group B Streptococcus	immunogenic secreted protein, putative	0.986981	1.14269	-0.155704	0.576693	0.842418
SAG1932	Group B Streptococcus	neuraminidase-related protein	1.28237	0.998267	0.284103	0.11842	0.467337
SAG1941	Group B Streptococcus	2',3'-cyclic-nucleotide 2'-phosphodiesterase	1.09119	1.14057	-0.0493803	0.808204	0.948989
SAG2063	Group B Streptococcus	pathogenicity protein, putative	1.53913	1.23396	0.305177	0.151846	0.516276
SAG2174	Group B Streptococcus	serine protease	0.908725	0.63233	0.276395	0.186751	0.565593
SAUSA300_0224	Staphylococcus	staphylocoagulase precursor (coa)	1.34931	0.740001	0.609313	0.00941897	0.0991235
SAUSA300_0395	Staphylococcus	exotoxin	0.75417	0.639528	0.114643	0.425832	0.741015
SAUSA300_0397	Staphylococcus	exotoxin	0.90073	0.836372	0.0643582	0.685684	0.907402
SAUSA300_0398	Staphylococcus	exotoxin	1.26468	1.07784	0.186843	0.322008	0.665082
SAUSA300_0401	Staphylococcus	exotoxin	2.60068	1.81799	0.782691	0.0518426	0.290048
SAUSA300_0403	Staphylococcus	exotoxin	1.0622	0.498447	0.563749	0.0397169	0.243817
SAUSA300_0409	Staphylococcus	conserved hypothetical protein	1.43931	0.891087	0.548224	0.0192999	0.164049
SAUSA300_0548-s2	Staphylococcus	sdrE protein (sdrE)	1.39479	0.796544	0.59825	0.00834934	0.097116
SAUSA300_0774	Staphylococcus	secretory extracellular matrix and plasma binding protein (empbp)	0.870495	0.707525	0.16297	0.355544	0.689256
SAUSA300_0883	Staphylococcus	putative surface protein	0.762766	0.541028	0.221738	0.251013	0.637631
SAUSA300_0951	Staphylococcus	V8 protease (sspA) [3.4.21.19]	0.478583	0.664728	-0.186145	0.301358	0.664149
SAUSA300_1028	Staphylococcus	iron transport associated domain protein	1.39751	0.900434	0.497074	0.0089632	0.0990434
SAUSA300_1029	Staphylococcus	iron transport associated domain protein	1.39341	1.04927	0.344139	0.127851	0.487155
SAUSA300_1058	Staphylococcus	alpha-hemolysin precursor	1.34985	0.777058	0.572787	0.042103	0.25148
SAUSA300_1917	Staphylococcus	map protein, programmed frameshift (map)	1.52517	0.904538	0.620629	0.00578377	0.0798884
SAUSA300_1920	Staphylococcus	chemotaxis-inhibiting protein CHIPS (chs)	1.30932	0.595485	0.713839	0.00459837	0.0677493
SAUSA300_1985	Staphylococcus	serine-aspartate repeat family protein, SdrH (sdrH)	0.711913	0.857804	-0.145891	0.419125	0.735132
SAUSA300_2366	Staphylococcus	gamma-hemolysin component C (hlgC)	0.979615	0.848435	0.13118	0.535661	0.82784
SAUSA300_2579	Staphylococcus	N-acetylmuramoyl-L-alanine amidase domain protein	0.698488	0.895474	-0.196986	0.262013	0.655073
SF_p0070_s1_Sh	Shigella	SepA, extracellular serine protease of the IgA1 protease family, secreted by a C-terminal autotransporter domain	0.278036	0.901138	-0.623102	0.00157529	0.0267799
SF_p0125_Sh	Shigella	IpaA, secreted by the Mxi-Spa machinery, modulates entry of bacteria into epithelial cells	0.610582	1.09647	-0.485887	0.000959502	0.0201183
SF_p0127_Sh	Shigella	IpaC, secreted by the Mxi-Spa secretion machinery, required for entry into epithelial cells	0.477053	1.27014	-0.793084	0.000177038	0.00558933
SF_p0128_Sh	Shigella	IpaB, secreted by the Mxi-Spa secretion machinery, required for entry into epithelial cells	0.111917	1.50782	-1.39591	2.68755e-10	3.15275e-08
SF_p0182_s1_Sh	Shigella	IcsA (VirG), outermembrane protein exposed to the bacterial surface by a C-terminal autotransporter domain and involved in the movement of intracellular bacteria by binding to N-WASP	0.722744	1.11564	-0.3929	0.0378485	0.238986
SF_p0265_Sh	Shigella	invasion plasmid antigen, secreted by the Mxi-Spa secretion machinery	0.416251	1.29833	-0.882082	5.24578e-06	0.000289829
SP_0117	Pneumococcus	pneumococcal surface protein A	1.55819	1.73925	-0.181059	0.407118	0.722275
SP_0336	Pneumococcus	penicillin-binding protein 2X	0.959678	0.71231	0.247368	0.239421	0.629905
SP_0664_s1	Pneumococcus	zinc metalloprotease ZmpB	1.40455	1.15717	0.247381	0.14688	0.515247
SP_0845	Pneumococcus	lipoprotein	0.902556	0.766104	0.136452	0.500839	0.815486
SP_1154_s1	Pneumococcus	immunoglobulin A1 protease	1.67458	1.36736	0.307223	0.0538098	0.290048
SP_1241	Pneumococcus	amino acid ABC transporter, amino acid-binding protein/permease protein	1.59497	1.13686	0.458111	0.0358843	0.238986
SP_1518	Pneumococcus	conserved hypothetical protein	0.776192	0.741705	0.0344879	0.882095	0.968325
SP_1673	Pneumococcus	penicillin-binding protein 2B	1.57208	1.22342	0.34866	0.0865454	0.382531
SP_1891	Pneumococcus	oligopeptide ABC transporter, oligopeptide-binding protein AmiA	0.945501	0.723259	0.222242	0.3466	0.683917
SP_2099	Pneumococcus	penicillin-binding protein 1B	0.891931	0.613451	0.27848	0.10742	0.431634
SP_2108	Pneumococcus	maltose/maltodextrin ABC transporter, maltose/maltodextrin-binding protein	0.69091	0.798574	-0.107664	0.557835	0.832833
SP_2136	Pneumococcus	choline binding protein PcpA	1.57812	1.37845	0.199665	0.312668	0.664149
SP_2190	Pneumococcus	choline binding protein A	0.549112	0.562155	-0.0130436	0.915553	0.977474
SSON53G_RS26830_Sh	Shigella	invasin	0.677768	1.36292	-0.685153	0.00145763	0.0267799
SSON53G_RS26835_Sh	Shigella	invasin	0.197923	1.60229	-1.40437	2.85317e-10	3.15275e-08
SSON53G_RS27450_Sh	Shigella	E3 ubiquitin--protein ligase	0.163988	1.15261	-0.988622	1.50666e-07	1.1099e-05
t0391	Salmonella	putative ethanolamine utilization protein EutQ (eutQ)	1.75322	1.71754	0.0356739	0.823366	0.948989
t0429	Salmonella	cell division protein ZipA	0.487223	0.648733	-0.16151	0.294924	0.664149
t0918	Salmonella	flagellin	1.06134	1.07448	-0.0131369	0.943622	0.981399
t1579	Salmonella	oxidoreductase	0.737835	0.779279	-0.0414441	0.774289	0.948989
t1713	Salmonella	lipoprotein	0.59011	0.667602	-0.0774921	0.593215	0.851302
t2127	Salmonella	peptidoglycan-associated outer membrane lipoprotein	1.50303	1.26094	0.242088	0.184089	0.565593
t2315	Salmonella	fimbrial protein	0.820668	0.807442	0.0132256	0.945873	0.981399
t2382_m2	Salmonella	integral membrane protein AefA	0.950066	0.799059	0.151007	0.305373	0.664149
t2941	Salmonella	hypothetical protein t2941	0.512048	0.603309	-0.0912612	0.512853	0.815486
t3210	Salmonella	preprotein translocase subunit SecG	1.13266	0.742058	0.390603	0.0648072	0.33055
t3705	Salmonella	thiol:disulfide interchange protein	1.03082	0.839723	0.191102	0.166679	0.556267
t3709	Salmonella	heat shock protein IbpA	0.856453	0.877948	-0.0214945	0.887023	0.968325
t3710	Salmonella	heat shock chaperone IbpB	1.26831	1.07523	0.193078	0.302486	0.664149
t3828	Salmonella	autotransporter	2.2255	1.84686	0.378635	0.0322495	0.237571
t4166_s1	Salmonella	large repetitive protein	0.692965	1.06445	-0.371487	0.143803	0.515247
VC395_RS02330	Cholera	pilus (MSHA type) biogenesis protein MshL	0.0791412	0.715315	-0.636174	0.0076464	0.0938809
VC395_RS03395	Cholera	porin	0.251573	0.893532	-0.64196	0.00668868	0.0869528
VC395_RS04965	Cholera	luciferase	0.102324	0.505565	-0.403241	0.0376323	0.238986
VC395_RS07875_s3	Cholera	multifunctional autoprocessing toxin RtxA	1.07428	1.42572	-0.351437	0.0536534	0.290048
VC395_RS07875_s4	Cholera	multifunctional autoprocessing toxin RtxA	1.40956	1.22361	0.185957	0.504416	0.815486
VC395_RS09745	Cholera	peptidoglycan-associated lipoprotein Pal	1.32623	1.20203	0.124202	0.579107	0.842418
VC395_RS10770	Cholera	VacJ family lipoprotein	1.16161	0.901358	0.260253	0.408527	0.722275
VC395_RS11215	Cholera	flagellin B	0.373221	1.12635	-0.753131	0.000572435	0.0140565
VC395_RS11220	Cholera	flagellin D	0.345383	1.11018	-0.764793	0.000256934	0.00709779
VC395_RS11475_US	Cholera	flagellin C	0.692955	1.10432	-0.411366	0.0732452	0.35595
VC395_RS11495	Cholera	flagellar hook-associated protein FlgK	0.216813	0.600422	-0.383609	0.125425	0.486297
VC395_RS11510	Cholera	flagellar L-ring protein	0.299564	0.756975	-0.457411	0.0232126	0.19
VC395_RS15485	Cholera	methyl-accepting chemotaxis protein HlyB	0.862429	1.09638	-0.233951	0.315491	0.664149
WS_1858B_fliC	E. coli	NA	1.15488	0.929427	0.225448	0.334721	0.678882
WS_2773E_fliC	E. coli	NA	1.37964	1.079	0.300649	0.137046	0.513343
WS_3504D_00539	E. coli	fliC flagellar filament structural protein	1.08426	0.856271	0.22799	0.399934	0.722275
Colostrum, IgG
6925_2#88_PhageAmi	Pneumococcus	phage amidase	0.725587	1.57407	-0.84848	2.35575e-05	7.13269e-05
7622_4#20_CLS02728	Pneumococcus	hypothetical protein;	1.49756	3.34906	-1.85151	1.57354e-06	5.7172e-06
7622_5#77_CLS00596_s3	Pneumococcus	Beta-galactosidase/beta-glucuronidase;beta-galactosidase precursor, putative;putative surface anchored beta-galactosidase;beta-galactosidase;	0.979411	1.60419	-0.624777	0.00299471	0.00553259
7622_5#77_CLS00766	Pneumococcus	putative lipoprotein;lipoprotein;Uncharacterized ABC-type transport system, periplasmic component/surface lipoprotein;	0.740938	1.79205	-1.05111	4.06356e-06	1.38415e-05
7622_5#77_CLS00903	Pneumococcus	pneumococcal histidine triad protein E (Bvh-3);conserved hypothetical protein;pneumococcal histidine triad protein E;hypothetical protein;	2.26402	2.93434	-0.670324	0.0280987	0.0413887
7622_5#77_CLS01786	Pneumococcus	LysM domain-containing protein;putative exported protein;hypothetical protein;	2.14682	3.46543	-1.31861	0.00253397	0.00484567
centroid_186750_Sh	Shigella	leucine specific binding protein	-0.0257485	1.34036	-1.36611	1.15241e-20	6.61118e-20
centroid_219570_EPEC	E. coli	enterobacterial EspB family protein	0.65388	1.35333	-0.699448	0.00519095	0.00912603
centroid_455095_Sh	Shigella	NADH Ubiquinone/plastoquinone (complex I), various chains family protein	0.00721671	2.60576	-2.59854	9.84201e-32	1.07278e-30
centroid_462446_EPEC	E. coli	espA	1.02984	1.54132	-0.511481	0.0308216	0.0447941
centroid_545741_EPEC	E. coli	translocated intimin receptor Tir	1.4652	1.89607	-0.43087	0.0557764	0.0769573
centroid_565372_EPEC	E. coli	secretion system effector C (SseC) like family protein	0.833665	1.6156	-0.78194	0.000938984	0.00193112
centroid_569796_EPEC	E. coli	secretion system effector C (SseC) like family protein	1.07397	1.946	-0.872023	0.000898373	0.00188313
centroid_598323_EPEC	E. coli	secretion system effector C (SseC) like family protein	1.05234	2.0086	-0.956268	0.000262943	0.0005971
centroid_603302_EPEC	E. coli	intimin	0.657247	1.12388	-0.466632	5.96953e-05	0.000157678
centroid_677585_EPEC	E. coli	enterobacterial EspB family protein	0.710023	1.69242	-0.982397	0.000298705	0.000664465
centroid_708937_ETEC	E. coli	conserved hypothetical family protein	0.0215104	2.27086	-2.24935	3.44032e-30	3.12495e-29
centroid_72876_EPEC	E. coli	intimin	0.880536	1.4506	-0.570068	0.000103096	0.000255396
centroid_755232_EPEC	E. coli	espA	1.04894	1.69099	-0.642046	0.0114266	0.0191909
centroid_8282_EAEC	E. coli	putative type VI secretion protein	0.330002	1.13237	-0.802367	4.06322e-06	1.38415e-05
centroid_88894_EAEC	E. coli	conserved hypothetical protein	0.218116	1.08117	-0.863058	1.68392e-13	7.64782e-13
RSVA-N	RSV	nucleoprotein	0.789176	1.65215	-0.862971	5.62034e-07	2.11247e-06
SAG0017	Group B Streptococcus	pcsB protein	1.71825	2.13948	-0.421231	0.261241	0.312915
SAG0032	Group B Streptococcus	group B streptococcal surface immunogenic protein	1.64983	2.4457	-0.795876	0.01784	0.0277794
SAG0392	Group B Streptococcus	cell wall surface anchor family protein	0.921326	1.33393	-0.412606	0.137446	0.180502
SAG0421	Group B Streptococcus	cell wall surface anchor family protein	1.40984	1.86697	-0.457134	0.0496815	0.0703284
SAG0421_s1	Group B Streptococcus	cell wall surface anchor family protein	1.22166	1.75375	-0.532083	0.0168049	0.0269373
SAG0433_US	Group B Streptococcus	surface protein Rib	1.58745	1.41825	0.169191	0.542294	0.609382
SAG0771	Group B Streptococcus	cell wall surface anchor family protein	0.881923	1.10588	-0.223953	0.0671775	0.0915293
SAG0907	Group B Streptococcus	protein of unknown function/lipoprotein, putative	1.2093	1.67629	-0.466985	0.0236148	0.0357502
SAG1216	Group B Streptococcus	pullulanase, putative	0.82659	1.10005	-0.27346	0.0817234	0.109973
SAG1683	Group B Streptococcus	immunogenic secreted protein, putative	2.79146	3.13833	-0.346863	0.254818	0.308613
SAUSA300_0224	Staphylococcus	staphylocoagulase precursor (coa)	1.16756	1.0556	0.111963	0.692292	0.747127
SAUSA300_0307	Staphylococcus	5-nucleotidase, lipoprotein e(P4) family	2.96728	2.8175	0.149782	0.660649	0.727381
SAUSA300_0395	Staphylococcus	exotoxin	1.05268	2.73953	-1.68684	6.64943e-06	2.13173e-05
SAUSA300_0396	Staphylococcus	exotoxin 7 (set7)	0.840714	0.969624	-0.128909	0.49725	0.570529
SAUSA300_0397	Staphylococcus	exotoxin	1.18326	1.22247	-0.0392063	0.859851	0.884187
SAUSA300_0398	Staphylococcus	exotoxin	2.94703	3.27506	-0.328028	0.374375	0.443553
SAUSA300_0399	Staphylococcus	exotoxin	2.27306	3.03317	-0.760111	0.0214161	0.0328782
SAUSA300_0400	Staphylococcus	exotoxin	1.54405	2.81428	-1.27023	0.00809878	0.0140122
SAUSA300_0401	Staphylococcus	exotoxin	1.24509	1.39844	-0.153349	0.46103	0.540347
SAUSA300_0403	Staphylococcus	exotoxin	2.71429	3.20509	-0.490798	0.169856	0.217815
SAUSA300_0408	Staphylococcus	putative surface protein	1.24019	1.29823	-0.0580348	0.818231	0.849402
SAUSA300_0409	Staphylococcus	conserved hypothetical protein	2.44154	2.47979	-0.0382476	0.921965	0.939198
SAUSA300_0548-s2	Staphylococcus	sdrE protein (sdrE)	1.26136	1.60512	-0.343768	0.177804	0.222766
SAUSA300_0693	Staphylococcus	putative lipoprotein	1.86948	2.17275	-0.30327	0.478168	0.554472
SAUSA300_0774	Staphylococcus	secretory extracellular matrix and plasma binding protein (empbp)	1.82955	1.83528	-0.00572259	0.98466	0.98466
SAUSA300_0776	Staphylococcus	thermonuclease precursor (nuc) [3.1.31.1]	1.01046	1.28538	-0.274918	0.176973	0.222766
SAUSA300_0862	Staphylococcus	glycerophosphoryl diester phosphodiesterase (glpQ) [3.1.4.46]	2.07459	2.09837	-0.0237824	0.93615	0.944818
SAUSA300_0883	Staphylococcus	putative surface protein	1.94968	2.86517	-0.915491	0.0137647	0.0223932
SAUSA300_0951	Staphylococcus	V8 protease (sspA) [3.4.21.19]	1.32222	1.91455	-0.592329	0.0461055	0.066125
SAUSA300_1028	Staphylococcus	iron transport associated domain protein	4.00166	4.19095	-0.189294	0.607748	0.675965
SAUSA300_1029	Staphylococcus	iron transport associated domain protein	3.45696	3.93748	-0.480514	0.22827	0.279566
SAUSA300_1030	Staphylococcus	iron transport associated domain protein	0.918963	1.78041	-0.861442	9.15147e-05	0.000231979
SAUSA300_1058	Staphylococcus	alpha-hemolysin precursor	3.10059	3.5552	-0.45461	0.206631	0.255941
SAUSA300_1381	Staphylococcus	Panton-Valentine leukocidin, LukF-PV (lukF-PV)	1.24264	4.23364	-2.991	1.02044e-10	4.27801e-10
SAUSA300_1382	Staphylococcus	Panton-Valentine leukocidin, LukS-PV (lukS-PV)	1.32349	4.1515	-2.82801	1.08496e-09	4.2236e-09
SAUSA300_1658	Staphylococcus	conserved hypothetical protein	1.36707	2.02841	-0.661333	0.0115204	0.0191909
SAUSA300_1677	Staphylococcus	cell wall surface anchor family protein	1.51567	1.60606	-0.0903903	0.731245	0.781429
SAUSA300_1755	Staphylococcus	serine protease SplD (splD) [3.4.21.19]	1.80484	1.94783	-0.142995	0.670732	0.731097
SAUSA300_1756	Staphylococcus	serine protease SplC (splC) [3.4.21.19]	1.30613	2.36388	-1.05775	6.07566e-05	0.000157678
SAUSA300_1757	Staphylococcus	serine protease SplB (splB) [3.4.21.19]	2.97484	3.86449	-0.889647	0.0554079	0.0769573
SAUSA300_1768	Staphylococcus	leukotoxin LukD (lukD)	2.40119	4.19776	-1.79657	0.000132404	0.000320711
SAUSA300_1769	Staphylococcus	leukotoxin LukE (lukE)	1.91794	3.36182	-1.44387	4.33146e-05	0.000118032
SAUSA300_1917	Staphylococcus	map protein, programmed frameshift (map)	2.42559	2.65146	-0.225872	0.523157	0.594001
SAUSA300_1920	Staphylococcus	chemotaxis-inhibiting protein CHIPS (chs)	2.66978	2.55646	0.113319	0.76126	0.805605
SAUSA300_2136	Staphylococcus	iron compound ABC transporter, iron compound-binding protein	1.0772	2.02481	-0.947604	0.0006552	0.00140033
SAUSA300_2366	Staphylococcus	gamma-hemolysin component C (hlgC)	3.78019	4.83805	-1.05786	0.017803	0.0277794
SAUSA300_2367	Staphylococcus	gamma-hemolysin component B (hlgB)	2.19039	3.27999	-1.0896	0.00261639	0.00491701
SAUSA300_2506	Staphylococcus	immunodominant staphylococcal antigen A precursor (isaA)	1.25937	1.6188	-0.359434	0.16428	0.213173
SAUSA300_2579	Staphylococcus	N-acetylmuramoyl-L-alanine amidase domain protein	1.26827	1.22132	0.0469451	0.817354	0.849402
SF_p0054_Sh	Shigella	invasion plasmid antigen, probably secreted by the Mxi-Spa machinery	-0.0698062	4.01064	-4.08045	3.01739e-34	6.57791e-33
SF_p0078_Sh	Shigella	invasion plasmid antigen, probably secreted by the Mxi-Spa machinery	-0.0443662	4.92061	-4.96498	4.67954e-33	6.37587e-32
SF_p0079_Sh	Shigella	invasion plasmid antigen, probably secreted by the Mxi-Spa machinery	-0.0441135	3.78875	-3.83287	2.45156e-30	2.42928e-29
SF_p0125_Sh	Shigella	IpaA, secreted by the Mxi-Spa machinery, modulates entry of bacteria into epithelial cells	0.0203545	4.3669	-4.34655	1.00623e-29	7.83422e-29
SF_p0126_Sh	Shigella	IpaD, secreted by the Mxi-Spa machinery, required for entry of bacteria into epithelial cells	-0.038439	3.25319	-3.29163	1.80746e-18	9.85064e-18
SF_p0127_Sh	Shigella	IpaC, secreted by the Mxi-Spa secretion machinery, required for entry into epithelial cells	0.00743577	3.9107	-3.90326	8.18188e-27	5.24603e-26
SF_p0128_Sh	Shigella	IpaB, secreted by the Mxi-Spa secretion machinery, required for entry into epithelial cells	0.0182258	5.88496	-5.86674	1.76497e-38	1.01724e-36
SF_p0129_Sh	Shigella	IpgC, cytoplasmic chaperone for IpaB and IpaC	0.00613316	1.39876	-1.39263	5.78748e-13	2.52334e-12
SF_p0182_s1_Sh	Shigella	IcsA (VirG), outermembrane protein exposed to the bacterial surface by a C-terminal autotransporter domain and involved in the movement of intracellular bacteria by binding to N-WASP	0.0198797	1.9179	-1.89802	5.07828e-15	2.51606e-14
SF_p0226_Sh	Shigella	invasion plasmid antigen, secreted by the Mxi-Spa secretion machinery	-0.0365378	5.21029	-5.24683	1.28912e-33	2.00734e-32
SF_p0265_Sh	Shigella	invasion plasmid antigen, secreted by the Mxi-Spa secretion machinery	0.00730357	5.55166	-5.54436	3.4295e-37	9.51512e-36
SP_0117	Pneumococcus	pneumococcal surface protein A	1.64988	3.25666	-1.60678	2.56062e-05	7.54344e-05
SP_0336	Pneumococcus	penicillin-binding protein 2X	0.871214	1.44555	-0.574332	0.0116202	0.0191909
SP_0369	Pneumococcus	penicillin-binding protein 1A	0.774579	1.46384	-0.68926	0.00393416	0.00702989
SP_0374	Pneumococcus	hypothetical protein	0.694021	1.46523	-0.771209	0.000243864	0.000565556
SP_0664_s1	Pneumococcus	zinc metalloprotease ZmpB	1.21969	2.07015	-0.850464	0.00178196	0.00346845
SP_0845	Pneumococcus	lipoprotein	0.63774	1.55218	-0.914442	6.44039e-06	2.12728e-05
SP_0981	Pneumococcus	putative protease maturation protein	0.73326	1.61183	-0.878565	0.000349165	0.000761179
SP_1154_s1	Pneumococcus	immunoglobulin A1 protease	1.08705	2.173	-1.08595	8.45409e-06	2.63285e-05
SP_1241	Pneumococcus	amino acid ABC transporter, amino acid-binding protein/permease protein	1.12322	2.30745	-1.18422	3.96343e-05	0.000113688
SP_1518	Pneumococcus	conserved hypothetical protein	1.43925	2.59468	-1.15543	0.000160246	0.000379715
SP_1673	Pneumococcus	penicillin-binding protein 2B	1.03001	1.58626	-0.556243	0.0245855	0.0367098
SP_1872	Pneumococcus	iron-compound ABC transporter, iron-compound-binding protein	0.976494	1.92045	-0.943955	0.0013942	0.00276306
SP_1891	Pneumococcus	oligopeptide ABC transporter, oligopeptide-binding protein AmiA	0.879666	1.66497	-0.785306	0.00112609	0.00227303
SP_1923	Pneumococcus	pneumolysin	1.5373	2.00277	-0.465474	0.13169	0.175051
SP_2108	Pneumococcus	maltose/maltodextrin ABC transporter, maltose/maltodextrin-binding protein	0.49995	1.26891	-0.768961	4.22496e-05	0.000118032
SP_2136	Pneumococcus	choline binding protein PcpA	2.6974	3.88681	-1.18941	0.0035401	0.00643119
SP_2190	Pneumococcus	choline binding protein A	0.630158	2.10259	-1.47243	2.07245e-10	8.36657e-10
SSON53G_RS26690_Sh	Shigella	invasion plasmid antigen	-0.050485	3.90507	-3.95556	9.18211e-30	7.69885e-29
SSON53G_RS26695_Sh	Shigella	invasion plasmid antigen	-0.0414788	4.86659	-4.90807	9.13982e-34	1.6604e-32
SSON53G_RS26825_Sh	Shigella	invasin	-0.0367765	2.91915	-2.95593	3.04668e-17	1.58137e-16
SSON53G_RS26830_Sh	Shigella	invasin	-0.00200512	3.95761	-3.95961	4.02564e-27	2.74247e-26
SSON53G_RS26835_Sh	Shigella	invasin	0.035998	5.99702	-5.96102	1.86649e-38	1.01724e-36
SSON53G_RS26840_Sh	Shigella	chaperone protein IpgC	0.0175324	1.77712	-1.75959	5.43648e-15	2.57642e-14
SSON53G_RS27215_Sh	Shigella	E3 ubiquitin--protein ligase	-0.0568222	4.92383	-4.98065	9.49691e-33	1.15018e-31
SSON53G_RS27355_s2_Sh	Shigella	conjugal transfer protein TraI	-0.0440241	1.03901	-1.08303	9.97227e-28	7.24652e-27
SSON53G_RS27450_Sh	Shigella	E3 ubiquitin--protein ligase	-0.00465049	5.5389	-5.54355	3.49179e-37	9.51512e-36
SSON53G_RS27490_Sh	Shigella	chain-length determining protein	-0.0132932	2.38348	-2.39677	1.89939e-22	1.15019e-21
Mature Milk, IgA
6925_2#88_PhageAmi	Pneumococcus	phage amidase	2.21538	2.60695	-0.391579	0.00118216	0.00389936
7622_2#37_CLS00355_a3	Pneumococcus	penicillin-binding protein 2x (resistant);	1.01371	1.1197	-0.105998	0.254474	0.360504
7622_4#20_CLS02728	Pneumococcus	hypothetical protein;	1.81874	2.01087	-0.192133	0.0662991	0.119903
7622_5#56_CLS01435_a4	Pneumococcus	penicillin-binding protein 2b (resistant);	1.55875	1.80449	-0.245735	0.0147849	0.0347602
7622_5#77_CLS00596_s3	Pneumococcus	Beta-galactosidase/beta-glucuronidase;beta-galactosidase precursor, putative;putative surface anchored beta-galactosidase;beta-galactosidase;	2.54741	2.66917	-0.121755	0.290199	0.408496
7622_5#77_CLS00766	Pneumococcus	putative lipoprotein;lipoprotein;Uncharacterized ABC-type transport system, periplasmic component/surface lipoprotein;	1.46363	1.72399	-0.260367	0.0373361	0.0778422
7622_5#77_CLS00903	Pneumococcus	pneumococcal histidine triad protein E (Bvh-3);conserved hypothetical protein;pneumococcal histidine triad protein E;hypothetical protein;	2.41514	2.30416	0.110981	0.334851	0.468368
7622_5#77_CLS01709	Pneumococcus	competence-induced protein Ccs50;RmuC family protein;	0.807026	0.996721	-0.189694	0.0265252	0.0589757
7622_5#77_CLS01786	Pneumococcus	LysM domain-containing protein;putative exported protein;hypothetical protein;	1.58066	1.55421	0.0264528	0.837	0.902327
ABAYE_RS06200	Acinetobacter	OmpW family protein	1.31683	1.48229	-0.165457	0.118899	0.196095
ABAYE_RS07540	Acinetobacter	outer membrane protein assembly factor	0.841449	1.03966	-0.198211	0.0144868	0.0344255
ABAYE_RS07850	Acinetobacter	OmpW family protein	1.5298	1.54199	-0.0121916	0.915545	0.945493
ABAYE_RS13330	Acinetobacter	lytic transglycosylase	1.65705	1.12375	0.5333	2.03864e-08	1.36527e-07
ABAYE_RS13330_s1	Acinetobacter	lytic transglycosylase	1.56667	1.21326	0.353416	0.000116681	0.000505619
ABAYE_RS13495	Acinetobacter	phage tail tape measure protein	1.37022	1.26236	0.107856	0.195747	0.292298
ABAYE_RS14590	Acinetobacter	outer membrane protein	0.820945	1.07218	-0.251234	0.00104172	0.0035972
ATCC700669_psrP_sA	Pneumococcus	pneumococcal serine-rich protein	0.868891	1.46872	-0.599832	1.51137e-10	1.28467e-09
BP0996	Pertussis	flagellin	1.1233	1.32294	-0.199644	0.0402918	0.0809499
BP1112	Pertussis	putative outer membrane ligand binding protein	1.81112	1.57513	0.23599	0.038341	0.0789276
BP1189	Pertussis	lipoprotein	0.903811	1.00943	-0.105622	0.123795	0.202657
BP1378	Pertussis	flagellar basal-body rod protein FlgG	1.62354	1.9122	-0.288659	0.00141182	0.00427415
BP1721	Pertussis	putative peptidase	1.21634	1.36275	-0.146416	0.0908896	0.15571
BP1879_s5	Pertussis	filamentous hemagglutinin/adhesin	2.09285	2.30934	-0.216485	0.0495221	0.0970589
BP2667_s3	Pertussis	adhesin	1.04045	1.09336	-0.0529137	0.479859	0.592451
centroid_1018746_ETEC	E. coli	superoxide dismutase [Cu-Zn] 1	1.3695	1.62583	-0.25633	0.00280348	0.00815222
centroid_1075945_Sh	Shigella	inner membrane lipoprotein YiaD	1.13014	1.15699	-0.0268531	0.754792	0.846746
centroid_119840_Sh	Shigella	inner membrane lipoprotein YiaD	1.67119	1.69825	-0.0270618	0.764885	0.849445
centroid_1306389_Sh	Shigella	conserved hypothetical protein	0.99216	1.0666	-0.0744435	0.40385	0.528111
centroid_1311501_Sh	Shigella	bacterial virulence factor hemolysin family protein	0.87256	1.07629	-0.203731	0.00857504	0.0222951
centroid_1357345_s1_Sh	Shigella	AAA like domain protein	1.29751	1.66989	-0.372377	0.00127936	0.00402548
centroid_149091_ETEC	E. coli	glycogen/starch/alpha-glucan phosphorylases family protein	1.03302	1.00626	0.026766	0.764701	0.849445
centroid_159621_ETEC	E. coli	putative membrane protein	2.6958	2.51728	0.178526	0.101085	0.167968
centroid_167433_s1_EAEC	E. coli	serine protease pic autotransporter	0.630818	1.16874	-0.537918	9.35155e-09	6.45841e-08
centroid_167433_s2_EAEC	E. coli	serine protease pic autotransporter	0.817928	1.64694	-0.829013	1.83799e-14	2.53872e-13
centroid_171895_EAEC	E. coli	plasmid conjugative transfer entry exclusion TraS family protein	1.14206	1.20767	-0.0656126	0.472324	0.588358
centroid_177505_ETEC	E. coli	conserved hypothetical protein	0.810241	1.14756	-0.337318	0.000905911	0.00328207
centroid_182127_ETEC	E. coli	putative phage Tail Collar domain protein	1.02144	1.1819	-0.160454	0.0667335	0.119903
centroid_2067370_Sh	Shigella	small heat shock protein IbpA	0.922818	1.13313	-0.210314	0.00599904	0.0161681
centroid_2083404_Sh	Shigella	sporulation related domain protein	1.15389	1.14297	0.010922	0.914425	0.945493
centroid_2095011_Sh	Shigella	tol pal system protein YbgF	1.29105	1.44649	-0.15544	0.0553711	0.106409
centroid_210442_EAEC	E. coli	outer membrane autotransporter barrel domain protein	1.11467	1.29739	-0.182714	0.0643784	0.118564
centroid_219570_EPEC	E. coli	enterobacterial EspB family protein	1.09253	1.77437	-0.681848	2.10689e-07	1.2934e-06
centroid_2280849_Sh	Shigella	preprotein translocase, SecG subunit	1.58576	1.60044	-0.0146876	0.878782	0.922232
centroid_2400364_Sh	Shigella	haemagglutinin family protein	2.54846	2.36348	0.184977	0.0833452	0.143901
centroid_381672_Sh	Shigella	efflux transporter, RND family, MFP subunit	1.80009	1.85312	-0.0530322	0.499947	0.607079
centroid_400413_EPEC	E. coli	type III secretion apparatus lipoprotein, YscJ/HrcJ family	1.0462	1.18842	-0.14222	0.0496274	0.0970589
centroid_456352_EPEC	E. coli	intimin	1.38294	2.42878	-1.04584	1.34297e-19	2.96796e-18
centroid_462446_EPEC	E. coli	espA	1.90195	2.69279	-0.79084	1.80898e-11	1.8172e-10
centroid_52889_s2_EAEC	E. coli	outer membrane autotransporter barrel domain protein	1.6844	1.58677	0.0976278	0.372461	0.501366
centroid_545741_EPEC	E. coli	translocated intimin receptor Tir	3.21896	3.50844	-0.289485	0.00407435	0.0111164
centroid_565372_EPEC	E. coli	secretion system effector C (SseC) like family protein	1.55119	2.33174	-0.780549	8.22e-09	5.86007e-08
centroid_569796_EPEC	E. coli	secretion system effector C (SseC) like family protein	1.79124	2.55351	-0.762273	6.3765e-09	4.69736e-08
centroid_598323_EPEC	E. coli	secretion system effector C (SseC) like family protein	1.92098	2.75575	-0.834767	9.67955e-10	7.92289e-09
centroid_600138_Sh	Shigella	lppC lipofamily protein	1.1676	1.48294	-0.315339	0.000296853	0.00119281
centroid_603302_EPEC	E. coli	intimin	2.24688	2.84344	-0.596556	1.67394e-09	1.32121e-08
centroid_641277_ETEC	E. coli	sucrose-6-phosphate hydrolase family protein	0.959233	1.38081	-0.421578	2.68243e-05	0.000126132
centroid_657044_EPEC	E. coli	intimin	1.18786	2.0122	-0.824346	1.36916e-16	2.52153e-15
centroid_677585_EPEC	E. coli	enterobacterial EspB family protein	1.1982	1.89814	-0.699935	2.28869e-07	1.36703e-06
centroid_682805_ETEC	E. coli	conserved hypothetical protein	1.8537	1.45991	0.393788	0.000799932	0.00307153
centroid_697159_ETEC	E. coli	phage tail tape measure protein, TP901 family, core region	1.02455	1.2578	-0.233247	0.00129325	0.00402548
centroid_724492_Sh	Shigella	tonB dependent Receptor Plug domain protein	1.13934	1.4233	-0.283954	0.003649	0.0100804
centroid_72876_EPEC	E. coli	intimin	2.62179	3.08009	-0.458302	1.54412e-06	8.75e-06
centroid_755232_EPEC	E. coli	espA	1.71917	2.75383	-1.03466	1.1799e-15	1.86256e-14
centroid_8282_EAEC	E. coli	putative type VI secretion protein	0.966981	1.17758	-0.210602	0.0130043	0.0319328
centroid_845698_ETEC	E. coli	quorum-sensing regulator protein G	1.34454	1.59785	-0.253306	0.00642951	0.0171195
cgd7_4020_s2	Cryptosporidium	cryptopsoridial mucin, large thr stretch, signal peptide sequence	1.6621	2.34666	-0.684561	4.29782e-11	3.95758e-10
cgd8_660_s2	Cryptosporidium	Uncharacterized_protein	1.11813	1.12335	-0.0052219	0.960463	0.984611
Chro.60014	Cryptosporidium	serine repeat antigen	0.913948	1.59334	-0.679388	3.08022e-11	2.95969e-10
Chro.80081	Cryptosporidium	hypothetical protein	1.00051	0.97282	0.0276865	0.76941	0.850198
Chro.80081_s2	Cryptosporidium	hypothetical protein	1.76785	1.78421	-0.016356	0.877612	0.922232
Cj0060c	Campylobacter	flagellar motor switch protein	2.14129	1.58325	0.558041	2.65423e-06	1.46646e-05
Cj0114	Campylobacter	putative periplasmic protein	1.0476	1.18125	-0.13365	0.0950883	0.16165
Cj0235c	Campylobacter	putative protein-export membrane protein	0.859424	1.09402	-0.234592	0.00126187	0.00402548
Cj0318	Campylobacter	flagellar M-ring protein	1.564	1.8846	-0.320603	0.00267323	0.00787712
Cj0336c	Campylobacter	putative flagellar motor protein	1.64904	1.7612	-0.112162	0.155012	0.242962
Cj1087c	Campylobacter	putative peptidase	1.01412	1.15649	-0.142372	0.0315368	0.0676663
Cj1729c	Campylobacter	flagellar hook subunit protein	0.379237	1.43354	-1.0543	5.05384e-25	1.59557e-23
ETEC_0053	E. coli	chaperone precursor (peptidyl-prolyl cis-trans isomerase)	1.36821	1.41241	-0.0441915	0.62492	0.723075
ETEC_0750	E. coli	protein tola	1.14679	1.07829	0.0685035	0.432034	0.555113
ETEC_0753	E. coli	putative tetratricopeptide repeat exported protein	1.38946	1.58065	-0.191189	0.0216624	0.0493546
ETEC_2032	E. coli	putative flagellin (FliC H11)	1.19211	1.54967	-0.357555	0.00114966	0.00384961
ETEC_2845	E. coli	adhesin autotransporter	0.737585	1.05884	-0.321258	0.000806102	0.00307153
ETEC_2845_S2	E. coli	adhesin autotransporter	1.46311	1.34182	0.121293	0.250514	0.357184
ETEC_3241_S1	E. coli	accessory colonization factor(YghJ)	0.925737	1.2925	-0.36676	4.72514e-06	2.4285e-05
ETEC_3776_S1	E. coli	cellulose synthase operon protein C (TPR-repeat-containing protein)	1.13318	1.0183	0.114887	0.138583	0.225198
ETEC_4462	E. coli	putative antigen 43 precursor (fluffing protein)	0.78052	1.10937	-0.328845	0.00187496	0.00559953
ETEC_p948_0020_short	E. coli	Shortened EatA passenger domain	-0.0702745	2.30634	-2.37661	2.21648e-55	1.63281e-53
Influenza B/Hong Kong/330/2001-BM2-1	Influenza A/B	BM2 protein	0.930895	0.974088	-0.0431925	0.624869	0.723075
KPN_RS00870	Klebsiella	pullulanase-type alpha-1,6-glucosidase	0.631903	1.23988	-0.607981	7.59471e-11	6.71373e-10
KPN_RS00870_s2	Klebsiella	pullulanase-type alpha-1,6-glucosidase	0.9564	1.2566	-0.300197	0.000824434	0.00308814
KPN_RS02620	Klebsiella	type 1 fimbrial protein	1.33234	1.74765	-0.415305	4.08528e-06	2.14964e-05
KPN_RS03615	Klebsiella	LPS assembly lipoprotein LptE	1.72431	1.89036	-0.166047	0.0422568	0.084133
KPN_RS04005	Klebsiella	peptidoglycan-associated lipoprotein Pal	1.64369	1.89366	-0.24997	0.0030643	0.00875621
KPN_RS08995	Klebsiella	type 1 fimbrial protein	0.765963	1.08273	-0.316766	0.000368994	0.00145621
KPN_RS10640	Klebsiella	outer membrane lipoprotein SlyB	1.2588	1.36294	-0.104138	0.140245	0.226235
KPN_RS13850	Klebsiella	multidrug resistance outer membrane protein MdtQ	1.47734	1.64309	-0.16575	0.0821396	0.142936
KPN_RS20955	Klebsiella	cellulose biosynthesis protein BcsC	1.26626	1.36242	-0.0961557	0.338644	0.469531
KPN_RS20955_s1	Klebsiella	cellulose biosynthesis protein BcsC	1.25196	1.29726	-0.0453052	0.632014	0.727475
KPN_RS21895	Klebsiella	carbohydrate porin	1.30864	1.06578	0.242861	0.0094003	0.0238789
KPN_RS24495	Klebsiella	type 1 fimbrial protein	1.03582	1.17281	-0.136995	0.183864	0.278314
RSVA-N	RSV	nucleoprotein	1.5542	1.09995	0.454255	2.18255e-05	0.000107187
RSVA-P	RSV	phosphoprotein	2.03763	2.29046	-0.252833	0.00986181	0.0244883
RSVA-SH	RSV	small hydrophobic protein	1.03118	1.11686	-0.0856799	0.202614	0.29896
Rv0270	Tuberculosis	Probable fatty-acid-CoA ligase FadD2 (fatty-acid-CoA synthetase) (fatty-acid-CoA synthase)	1.18083	1.11727	0.0635589	0.498836	0.607079
Rv0341	Tuberculosis	Isoniazid inductible gene protein IniB	1.06108	1.17293	-0.111845	0.361515	0.490153
Rv0583c	Tuberculosis	Probable conserved lipoprotein LpqN	1.95905	2.12138	-0.162335	0.0609927	0.114232
Rv0931c	Tuberculosis	Transmembrane serine/threonine-protein kinase D PknD (protein kinase D) (STPK D)	1.07856	1.00159	0.0769724	0.374323	0.501366
Rv0954	Tuberculosis	Probable conserved transmembrane protein	0.62245	1.24723	-0.624778	3.9698e-12	4.17775e-11
Rv1630	Tuberculosis	30S ribosomal protein S1 RpsA	0.966959	0.967938	-0.000978745	0.992248	0.992248
Rv1779c	Tuberculosis	Possible integral membrane protein	1.41312	1.48516	-0.0720378	0.400611	0.526994
Rv2098c	Tuberculosis	PE-PGRS family protein PE_PGRS36	1.19775	1.55383	-0.356077	6.90653e-05	0.000311499
Rv2396	Tuberculosis	PE-PGRS family protein PE_PGRS41	1.15031	1.05426	0.0960501	0.355165	0.484515
Rv2435c-sB	Tuberculosis	Probable cyclase (adenylyl-or guanylyl-)(adenylate-or guanylate-)	1.24703	0.893866	0.353159	0.000144163	0.000612693
Rv2487c	Tuberculosis	PE-PGRS family protein PE_PGRS42	0.867147	1.0671	-0.199951	0.038571	0.0789276
Rv2741	Tuberculosis	PE-PGRS family protein PE_PGRS47	1.07049	1.15551	-0.0850159	0.385918	0.510706
Rv3067	Tuberculosis	hypothetical protein	0.878024	0.945751	-0.0677269	0.473881	0.588358
Rv3333c	Tuberculosis	Hypothetical proline rich protein	1.4006	1.35532	0.0452799	0.610427	0.717576
Rv3515c	Tuberculosis	Fatty-acid-CoA ligase FadD19 (fatty-acid-CoA synthetase) (fatty-acid-CoA synthase)	1.9522	1.82095	0.131243	0.192671	0.289662
Rv3627c	Tuberculosis	hypothetical protein	1.23443	1.47599	-0.241556	0.00727951	0.019152
Rv3811	Tuberculosis	hypothetical protein	0.676617	0.877424	-0.200808	0.0254909	0.0574847
Rv3879c	Tuberculosis	ESX-1 secretion-associated protein EspK Alanine and proline rich protein	1.19389	1.4077	-0.213816	0.058617	0.110721
SAG0017	Group B Streptococcus	pcsB protein	2.44805	2.46178	-0.0137216	0.912488	0.945493
SAG0032	Group B Streptococcus	group B streptococcal surface immunogenic protein	1.75458	1.70554	0.0490396	0.671951	0.76547
SAG0159	Group B Streptococcus	penicillin-binding protein 1B, putative	1.03212	1.00714	0.0249826	0.723075	0.819485
SAG0206	Group B Streptococcus	lipoprotein, putative	0.757989	0.928664	-0.170675	0.000874628	0.00322155
SAG0392	Group B Streptococcus	cell wall surface anchor family protein	1.92938	2.01667	-0.0872972	0.451909	0.573977
SAG0416	Group B Streptococcus	protease, putative	0.881982	0.944131	-0.0621492	0.531135	0.634491
SAG0416_s1	Group B Streptococcus	protease, putative	0.99519	0.927699	0.0674909	0.467887	0.587882
SAG0421	Group B Streptococcus	cell wall surface anchor family protein	1.50765	1.32529	0.182364	0.0983151	0.164603
SAG0421_s1	Group B Streptococcus	cell wall surface anchor family protein	1.37765	1.2319	0.145749	0.212304	0.308679
SAG0433_s1_US	Group B Streptococcus	surface protein Rib	3.03477	2.7703	0.264468	0.0137569	0.0330464
SAG0433_s2_US	Group B Streptococcus	surface protein Rib	2.85259	2.57778	0.274812	0.00973287	0.0244428
SAG0433_US	Group B Streptococcus	surface protein Rib	3.37385	3.19289	0.180957	0.0766138	0.134378
SAG0677	Group B Streptococcus	hypothetical protein	1.25838	1.22763	0.0307483	0.773622	0.850599
SAG0677_s2	Group B Streptococcus	hypothetical protein	1.85906	1.87669	-0.017627	0.880502	0.922232
SAG0771	Group B Streptococcus	cell wall surface anchor family protein	2.46479	2.52457	-0.0597793	0.539601	0.641139
SAG1197	Group B Streptococcus	hyaluronidase	1.10018	1.31464	-0.214457	0.0629177	0.116847
SAG1197_s1	Group B Streptococcus	hyaluronidase	1.14776	1.29463	-0.14687	0.209248	0.306251
SAG1216	Group B Streptococcus	pullulanase, putative	1.63157	1.54467	0.0868952	0.408478	0.531021
SAG1216_s1	Group B Streptococcus	pullulanase, putative	1.06934	1.02344	0.0458948	0.653064	0.747809
SAG1331	Group B Streptococcus	R5 protein	1.2224	1.29948	-0.07708	0.488571	0.599857
SAG1333	Group B Streptococcus	5'-nucleotidase family protein	0.76114	0.954213	-0.193073	0.0288205	0.0624444
SAG1350	Group B Streptococcus	surface antigen-related protein	0.972085	1.23516	-0.263071	0.00139405	0.00427415
SAG1404	Group B Streptococcus	cell wall surface anchor family protein	0.813984	0.98805	-0.174067	0.0338133	0.0718533
SAG1683	Group B Streptococcus	immunogenic secreted protein, putative	1.99673	1.82802	0.168715	0.0962749	0.162418
SAG1932	Group B Streptococcus	neuraminidase-related protein	1.37263	1.22773	0.144906	0.0699538	0.123678
SAG1941	Group B Streptococcus	2',3'-cyclic-nucleotide 2'-phosphodiesterase	1.28211	1.60187	-0.31976	0.00095888	0.00336369
SAG2063	Group B Streptococcus	pathogenicity protein, putative	2.4017	1.83417	0.567532	3.29408e-06	1.77559e-05
SAG2174	Group B Streptococcus	serine protease	1.15628	1.07156	0.0847216	0.414819	0.536112
SAUSA300_0224	Staphylococcus	staphylocoagulase precursor (coa)	2.05454	1.60267	0.451867	5.39905e-05	0.000248581
SAUSA300_0395	Staphylococcus	exotoxin	1.12719	1.1121	0.0150889	0.819335	0.891985
SAUSA300_0397	Staphylococcus	exotoxin	1.3884	1.38731	0.00108996	0.991672	0.992248
SAUSA300_0398	Staphylococcus	exotoxin	1.80774	1.81246	-0.00472712	0.962334	0.984611
SAUSA300_0401	Staphylococcus	exotoxin	3.57101	3.60575	-0.0347405	0.747589	0.842944
SAUSA300_0403	Staphylococcus	exotoxin	1.67839	1.60684	0.0715467	0.4476	0.571789
SAUSA300_0409	Staphylococcus	conserved hypothetical protein	2.38831	2.09428	0.294028	0.00336092	0.00940207
SAUSA300_0548-s2	Staphylococcus	sdrE protein (sdrE)	2.00448	1.515	0.489481	1.33557e-05	6.70822e-05
SAUSA300_0774	Staphylococcus	secretory extracellular matrix and plasma binding protein (empbp)	1.62174	1.48814	0.133594	0.17241	0.266452
SAUSA300_0883	Staphylococcus	putative surface protein	1.38705	1.27578	0.11127	0.248631	0.356801
SAUSA300_0951	Staphylococcus	V8 protease (sspA) [3.4.21.19]	0.781581	1.10692	-0.325337	0.000218978	0.000896189
SAUSA300_1028	Staphylococcus	iron transport associated domain protein	2.19665	2.0598	0.136844	0.202914	0.29896
SAUSA300_1029	Staphylococcus	iron transport associated domain protein	1.89587	1.87677	0.0190997	0.853435	0.912039
SAUSA300_1058	Staphylococcus	alpha-hemolysin precursor	1.56447	1.42336	0.141111	0.174478	0.267776
SAUSA300_1917	Staphylococcus	map protein, programmed frameshift (map)	2.28627	2.05192	0.234345	0.0547838	0.106204
SAUSA300_1920	Staphylococcus	chemotaxis-inhibiting protein CHIPS (chs)	2.24221	1.24115	1.00106	1.1665e-13	1.4322e-12
SAUSA300_1985	Staphylococcus	serine-aspartate repeat family protein, SdrH (sdrH)	0.923786	1.12171	-0.197923	0.036023	0.0758199
SAUSA300_2366	Staphylococcus	gamma-hemolysin component C (hlgC)	1.44696	1.59438	-0.147424	0.177784	0.270968
SAUSA300_2579	Staphylococcus	N-acetylmuramoyl-L-alanine amidase domain protein	0.995499	1.22313	-0.22763	0.0135476	0.0329014
SF_p0070_s1_Sh	Shigella	SepA, extracellular serine protease of the IgA1 protease family, secreted by a C-terminal autotransporter domain	0.467901	1.99066	-1.52276	1.82012e-43	8.04493e-42
SF_p0125_Sh	Shigella	IpaA, secreted by the Mxi-Spa machinery, modulates entry of bacteria into epithelial cells	0.867437	1.58595	-0.718513	1.18841e-16	2.38763e-15
SF_p0127_Sh	Shigella	IpaC, secreted by the Mxi-Spa secretion machinery, required for entry into epithelial cells	0.725614	1.60093	-0.875319	1.53824e-20	3.77723e-19
SF_p0128_Sh	Shigella	IpaB, secreted by the Mxi-Spa secretion machinery, required for entry into epithelial cells	0.0588309	2.15329	-2.09446	3.75566e-77	4.15001e-75
SF_p0182_s1_Sh	Shigella	IcsA (VirG), outermembrane protein exposed to the bacterial surface by a C-terminal autotransporter domain and involved in the movement of intracellular bacteria by binding to N-WASP	0.81103	1.97312	-1.16209	4.78821e-23	1.32274e-21
SF_p0265_Sh	Shigella	invasion plasmid antigen, secreted by the Mxi-Spa secretion machinery	0.350173	1.61566	-1.26548	1.18876e-36	4.37859e-35
SP_0117	Pneumococcus	pneumococcal surface protein A	2.10589	2.86804	-0.762154	3.0028e-09	2.28834e-08
SP_0336	Pneumococcus	penicillin-binding protein 2X	1.06238	1.06545	-0.00306371	0.976485	0.985403
SP_0664_s1	Pneumococcus	zinc metalloprotease ZmpB	1.81085	1.89633	-0.0854769	0.468177	0.587882
SP_0845	Pneumococcus	lipoprotein	1.08194	1.33708	-0.25514	0.0266858	0.0589757
SP_1154_s1	Pneumococcus	immunoglobulin A1 protease	2.15175	2.25638	-0.104625	0.339932	0.469531
SP_1241	Pneumococcus	amino acid ABC transporter, amino acid-binding protein/permease protein	1.7943	1.8208	-0.0265006	0.819288	0.891985
SP_1518	Pneumococcus	conserved hypothetical protein	0.848748	1.22332	-0.374572	0.0012392	0.00402548
SP_1673	Pneumococcus	penicillin-binding protein 2B	1.84529	2.0348	-0.189517	0.0566212	0.107873
SP_1891	Pneumococcus	oligopeptide ABC transporter, oligopeptide-binding protein AmiA	1.13054	1.29955	-0.169018	0.148335	0.234158
SP_2099	Pneumococcus	penicillin-binding protein 1B	0.930474	0.986772	-0.0562981	0.503146	0.607624
SP_2108	Pneumococcus	maltose/maltodextrin ABC transporter, maltose/maltodextrin-binding protein	0.82542	1.43408	-0.608661	1.2888e-07	8.13786e-07
SP_2136	Pneumococcus	choline binding protein PcpA	2.1907	2.3801	-0.189404	0.144326	0.231131
SP_2190	Pneumococcus	choline binding protein A	0.832513	1.17578	-0.343268	2.33768e-05	0.00011231
SSON53G_RS26830_Sh	Shigella	invasin	1.05431	1.83566	-0.781358	1.8086e-13	2.10368e-12
SSON53G_RS26835_Sh	Shigella	invasin	0.271297	2.39775	-2.12645	1.28288e-81	2.83516e-79
SSON53G_RS27450_Sh	Shigella	E3 ubiquitin--protein ligase	0.0774664	1.37183	-1.29437	3.75288e-50	2.07346e-48
t0391	Salmonella	putative ethanolamine utilization protein EutQ (eutQ)	2.3173	2.51903	-0.201736	0.0185269	0.0430995
t0429	Salmonella	cell division protein ZipA	0.781132	0.908152	-0.12702	0.0665559	0.119903
t0918	Salmonella	flagellin	1.25693	1.32562	-0.068686	0.521526	0.626398
t1579	Salmonella	oxidoreductase	0.98701	0.974011	0.012999	0.854526	0.912039
t1713	Salmonella	lipoprotein	1.12273	1.18938	-0.0666545	0.378526	0.503941
t2127	Salmonella	peptidoglycan-associated outer membrane lipoprotein	1.66778	1.89379	-0.226018	0.00902047	0.0231805
t2315	Salmonella	fimbrial protein	0.941161	1.43276	-0.491595	5.00284e-08	3.25185e-07
t2382_m2	Salmonella	integral membrane protein AefA	1.25596	1.32921	-0.0732525	0.3505	0.481121
t2941	Salmonella	hypothetical protein t2941	0.913454	1.1384	-0.224948	0.000943798	0.00336369
t3210	Salmonella	preprotein translocase subunit SecG	0.98579	0.988337	-0.00254647	0.975216	0.985403
t3705	Salmonella	thiol:disulfide interchange protein	1.32383	1.33728	-0.0134508	0.85839	0.912039
t3709	Salmonella	heat shock protein IbpA	1.04261	1.33077	-0.288163	0.000195598	0.000815606
t3710	Salmonella	heat shock chaperone IbpB	1.54222	1.43883	0.103392	0.219346	0.316834
t3828	Salmonella	autotransporter	3.13433	3.08268	0.0516523	0.614404	0.71843
t4166_s1	Salmonella	large repetitive protein	1.33519	1.56199	-0.226797	0.0215813	0.0493546
VC395_RS02330	Cholera	pilus (MSHA type) biogenesis protein MshL	0.756504	1.33166	-0.575159	2.45576e-14	3.19249e-13
VC395_RS03395	Cholera	porin	0.540589	1.38931	-0.848716	4.15289e-15	6.1186e-14
VC395_RS04965	Cholera	luciferase	0.930901	1.18339	-0.252494	0.00110744	0.00376529
VC395_RS07875_s3	Cholera	multifunctional autoprocessing toxin RtxA	1.40745	1.66285	-0.255399	0.00309043	0.00875621
VC395_RS07875_s4	Cholera	multifunctional autoprocessing toxin RtxA	1.5796	1.52758	0.0520154	0.59746	0.70609
VC395_RS09745	Cholera	peptidoglycan-associated lipoprotein Pal	1.4417	1.60022	-0.158526	0.0684551	0.122005
VC395_RS10770	Cholera	VacJ family lipoprotein	0.934844	0.938888	-0.00404373	0.969307	0.985403
VC395_RS11215	Cholera	flagellin B	0.540721	1.20019	-0.659473	1.86899e-12	2.06524e-11
VC395_RS11220	Cholera	flagellin D	0.522877	1.30525	-0.782373	2.04868e-16	3.48276e-15
VC395_RS11475_US	Cholera	flagellin C	0.8717	1.26979	-0.39809	0.000115091	0.000505619
VC395_RS11495	Cholera	flagellar hook-associated protein FlgK	1.04355	1.23902	-0.195474	0.0397505	0.0805951
VC395_RS11510	Cholera	flagellar L-ring protein	0.564865	0.972056	-0.40719	5.41589e-07	3.14977e-06
VC395_RS15485	Cholera	methyl-accepting chemotaxis protein HlyB	1.15539	1.37533	-0.219935	0.0277068	0.0606257
WS_1858B_fliC	E. coli	NA	1.52753	1.68371	-0.156184	0.160339	0.249541
WS_2773E_fliC	E. coli	NA	1.77224	1.74779	0.0244526	0.829619	0.898754
WS_3504D_00539	E. coli	fliC flagellar filament structural protein	1.36372	1.52983	-0.166102	0.146413	0.232786
Mature Milk, IgG
6925_2#88_PhageAmi	Pneumococcus	phage amidase	0.943261	1.46999	-0.526731	8.15291e-10	1.43333e-09
7622_4#20_CLS02728	Pneumococcus	hypothetical protein;	1.7697	2.83274	-1.06304	3.70416e-21	1.15358e-20
7622_5#77_CLS00596_s3	Pneumococcus	Beta-galactosidase/beta-glucuronidase;beta-galactosidase precursor, putative;putative surface anchored beta-galactosidase;beta-galactosidase;	0.888702	1.27054	-0.381842	3.89985e-10	6.96859e-10
7622_5#77_CLS00766	Pneumococcus	putative lipoprotein;lipoprotein;Uncharacterized ABC-type transport system, periplasmic component/surface lipoprotein;	0.878867	1.52301	-0.644139	4.60161e-14	1.00315e-13
7622_5#77_CLS00903	Pneumococcus	pneumococcal histidine triad protein E (Bvh-3);conserved hypothetical protein;pneumococcal histidine triad protein E;hypothetical protein;	2.67801	2.63707	0.0409448	0.693563	0.719985
7622_5#77_CLS01786	Pneumococcus	LysM domain-containing protein;putative exported protein;hypothetical protein;	2.30985	3.13832	-0.82847	7.57005e-12	1.52803e-11
centroid_186750_Sh	Shigella	leucine specific binding protein	-0.0371688	1.19794	-1.23511	5.07888e-124	2.63618e-123
centroid_219570_EPEC	E. coli	enterobacterial EspB family protein	0.598943	1.35916	-0.760221	4.91384e-20	1.4095e-19
centroid_455095_Sh	Shigella	NADH Ubiquinone/plastoquinone (complex I), various chains family protein	0.0369326	2.58813	-2.5512	1.21582e-190	1.20477e-189
centroid_462446_EPEC	E. coli	espA	0.794442	1.39221	-0.597767	7.82367e-12	1.55051e-11
centroid_545741_EPEC	E. coli	translocated intimin receptor Tir	1.27722	1.90172	-0.624505	9.49384e-09	1.55599e-08
centroid_565372_EPEC	E. coli	secretion system effector C (SseC) like family protein	0.683962	1.37385	-0.689889	7.69269e-22	2.46619e-21
centroid_569796_EPEC	E. coli	secretion system effector C (SseC) like family protein	0.88188	1.72046	-0.838575	1.60526e-23	5.30222e-23
centroid_598323_EPEC	E. coli	secretion system effector C (SseC) like family protein	0.894922	1.80869	-0.913767	1.48426e-27	5.21885e-27
centroid_603302_EPEC	E. coli	intimin	0.795407	1.27915	-0.483741	1.70285e-15	3.94916e-15
centroid_677585_EPEC	E. coli	enterobacterial EspB family protein	0.620591	1.74193	-1.12134	1.92526e-35	7.2363e-35
centroid_708937_ETEC	E. coli	conserved hypothetical family protein	0.0246463	2.27856	-2.25391	7.37861e-185	5.74478e-184
centroid_72876_EPEC	E. coli	intimin	1.05808	1.6705	-0.612422	8.97229e-18	2.32852e-17
centroid_755232_EPEC	E. coli	espA	0.751147	1.5243	-0.773154	5.90569e-19	1.57005e-18
centroid_8282_EAEC	E. coli	putative type VI secretion protein	0.355942	1.41361	-1.05767	2.44489e-48	9.51759e-48
centroid_88894_EAEC	E. coli	conserved hypothetical protein	0.318365	1.45377	-1.13541	6.24677e-63	2.72359e-62
RSVA-N	RSV	nucleoprotein	1.00675	1.40122	-0.394474	1.1862e-10	2.19145e-10
SAG0017	Group B Streptococcus	pcsB protein	1.9473	2.18869	-0.241397	0.0470479	0.0582752
SAG0032	Group B Streptococcus	group B streptococcal surface immunogenic protein	1.90919	2.41778	-0.508589	4.93225e-07	7.26508e-07
SAG0392	Group B Streptococcus	cell wall surface anchor family protein	1.00339	1.05846	-0.0550672	0.458657	0.485375
SAG0421	Group B Streptococcus	cell wall surface anchor family protein	1.57938	1.61355	-0.0341774	0.704008	0.723932
SAG0421_s1	Group B Streptococcus	cell wall surface anchor family protein	1.32349	1.41208	-0.0885906	0.310016	0.337917
SAG0433_US	Group B Streptococcus	surface protein Rib	1.40588	1.23019	0.175683	0.0111914	0.0145222
SAG0771	Group B Streptococcus	cell wall surface anchor family protein	1.06479	1.22202	-0.157234	0.00730369	0.00970857
SAG0907	Group B Streptococcus	protein of unknown function/lipoprotein, putative	1.73824	1.53532	0.202916	0.0172703	0.0221467
SAG1216	Group B Streptococcus	pullulanase, putative	1.08952	1.19575	-0.106225	0.0740846	0.0897247
SAG1683	Group B Streptococcus	immunogenic secreted protein, putative	3.02733	3.18455	-0.157222	0.0931513	0.109177
SAUSA300_0224	Staphylococcus	staphylocoagulase precursor (coa)	1.18034	0.958066	0.222274	0.00427925	0.00590428
SAUSA300_0307	Staphylococcus	5-nucleotidase, lipoprotein e(P4) family	3.10843	2.81793	0.290496	0.0105105	0.0138029
SAUSA300_0395	Staphylococcus	exotoxin	1.32965	2.65255	-1.3229	1.59979e-20	4.8438e-20
SAUSA300_0396	Staphylococcus	exotoxin 7 (set7)	1.00575	1.07929	-0.0735398	0.259117	0.291172
SAUSA300_0397	Staphylococcus	exotoxin	1.33313	1.33526	-0.0021329	0.9785	0.9785
SAUSA300_0398	Staphylococcus	exotoxin	3.0273	3.55955	-0.532251	3.00181e-05	4.36263e-05
SAUSA300_0399	Staphylococcus	exotoxin	2.45026	3.10033	-0.650073	3.32674e-09	5.66586e-09
SAUSA300_0400	Staphylococcus	exotoxin	1.91904	2.16361	-0.244567	0.0763634	0.0914356
SAUSA300_0401	Staphylococcus	exotoxin	1.45271	1.56678	-0.114063	0.159079	0.182522
SAUSA300_0403	Staphylococcus	exotoxin	2.87717	3.22861	-0.351448	0.00703018	0.00946037
SAUSA300_0408	Staphylococcus	putative surface protein	1.31486	1.20278	0.112083	0.227883	0.258742
SAUSA300_0409	Staphylococcus	conserved hypothetical protein	2.77166	1.97782	0.793842	3.71465e-09	6.22918e-09
SAUSA300_0548-s2	Staphylococcus	sdrE protein (sdrE)	1.31645	1.20208	0.114367	0.146382	0.169741
SAUSA300_0693	Staphylococcus	putative lipoprotein	1.81838	2.05415	-0.235774	0.077175	0.0914356
SAUSA300_0774	Staphylococcus	secretory extracellular matrix and plasma binding protein (empbp)	1.79319	1.79823	-0.0050339	0.958061	0.966932
SAUSA300_0776	Staphylococcus	thermonuclease precursor (nuc) [3.1.31.1]	1.27058	0.975896	0.29468	0.000420378	0.000587452
SAUSA300_0862	Staphylococcus	glycerophosphoryl diester phosphodiesterase (glpQ) [3.1.4.46]	2.26929	2.16872	0.100569	0.285416	0.314246
SAUSA300_0883	Staphylococcus	putative surface protein	2.27037	2.48439	-0.214022	0.0657817	0.0805641
SAUSA300_0951	Staphylococcus	V8 protease (sspA) [3.4.21.19]	1.38492	1.42356	-0.038648	0.658112	0.689752
SAUSA300_1028	Staphylococcus	iron transport associated domain protein	4.15962	4.06616	0.0934574	0.374527	0.40023
SAUSA300_1029	Staphylococcus	iron transport associated domain protein	3.66741	3.79157	-0.124156	0.282495	0.314203
SAUSA300_1030	Staphylococcus	iron transport associated domain protein	0.973729	1.38426	-0.410528	5.40704e-08	8.30094e-08
SAUSA300_1058	Staphylococcus	alpha-hemolysin precursor	3.249	3.23179	0.0172122	0.875564	0.89193
SAUSA300_1381	Staphylococcus	Panton-Valentine leukocidin, LukF-PV (lukF-PV)	1.49977	4.10121	-2.60144	4.92815e-62	2.06603e-61
SAUSA300_1382	Staphylococcus	Panton-Valentine leukocidin, LukS-PV (lukS-PV)	1.66787	3.78276	-2.11489	1.6732e-48	6.75476e-48
SAUSA300_1658	Staphylococcus	conserved hypothetical protein	1.62833	1.95762	-0.329295	9.87083e-05	0.00013973
SAUSA300_1677	Staphylococcus	cell wall surface anchor family protein	1.75613	1.54685	0.209273	0.0274091	0.0343401
SAUSA300_1755	Staphylococcus	serine protease SplD (splD) [3.4.21.19]	1.58769	2.04464	-0.456951	4.96311e-05	7.11815e-05
SAUSA300_1756	Staphylococcus	serine protease SplC (splC) [3.4.21.19]	1.47029	2.11842	-0.64813	3.00123e-11	5.84167e-11
SAUSA300_1757	Staphylococcus	serine protease SplB (splB) [3.4.21.19]	2.67644	3.69534	-1.0189	4.71305e-11	9.01268e-11
SAUSA300_1768	Staphylococcus	leukotoxin LukD (lukD)	2.8191	4.13576	-1.31666	1.66883e-19	4.66418e-19
SAUSA300_1769	Staphylococcus	leukotoxin LukE (lukE)	2.3839	3.41452	-1.03062	1.18675e-16	2.87456e-16
SAUSA300_1917	Staphylococcus	map protein, programmed frameshift (map)	2.35954	2.47112	-0.111579	0.357649	0.385978
SAUSA300_1920	Staphylococcus	chemotaxis-inhibiting protein CHIPS (chs)	3.13535	2.44685	0.6885	2.57391e-08	4.06604e-08
SAUSA300_2136	Staphylococcus	iron compound ABC transporter, iron compound-binding protein	1.19595	1.94612	-0.750162	6.22308e-17	1.54163e-16
SAUSA300_2366	Staphylococcus	gamma-hemolysin component C (hlgC)	4.05629	4.65442	-0.59813	2.23169e-07	3.33225e-07
SAUSA300_2367	Staphylococcus	gamma-hemolysin component B (hlgB)	2.40402	3.09984	-0.695813	2.34096e-09	4.05024e-09
SAUSA300_2506	Staphylococcus	immunodominant staphylococcal antigen A precursor (isaA)	1.64474	1.41721	0.22753	0.0200561	0.0254199
SAUSA300_2579	Staphylococcus	N-acetylmuramoyl-L-alanine amidase domain protein	1.6798	1.14456	0.535242	3.29394e-08	5.12913e-08
SF_p0054_Sh	Shigella	invasion plasmid antigen, probably secreted by the Mxi-Spa machinery	-0.0379644	3.61058	-3.64854	1.64379e-192	1.99082e-191
SF_p0078_Sh	Shigella	invasion plasmid antigen, probably secreted by the Mxi-Spa machinery	-0.0417161	4.33517	-4.37689	3.0617e-201	6.67451e-200
SF_p0079_Sh	Shigella	invasion plasmid antigen, probably secreted by the Mxi-Spa machinery	-0.0360349	3.34349	-3.37953	2.54597e-174	1.85007e-173
SF_p0125_Sh	Shigella	IpaA, secreted by the Mxi-Spa machinery, modulates entry of bacteria into epithelial cells	0.0558302	3.96544	-3.90961	2.49509e-193	3.39955e-192
SF_p0126_Sh	Shigella	IpaD, secreted by the Mxi-Spa machinery, required for entry of bacteria into epithelial cells	-0.043925	2.94424	-2.98817	2.23419e-134	1.28172e-133
SF_p0127_Sh	Shigella	IpaC, secreted by the Mxi-Spa secretion machinery, required for entry into epithelial cells	-0.00466489	3.40567	-3.41034	1.3901e-185	1.16555e-184
SF_p0128_Sh	Shigella	IpaB, secreted by the Mxi-Spa secretion machinery, required for entry into epithelial cells	0.0726796	5.49855	-5.42587	9.35103e-269	5.09631e-267
SF_p0129_Sh	Shigella	IpgC, cytoplasmic chaperone for IpaB and IpaC	-0.00894624	1.1957	-1.20465	2.10964e-73	9.5813e-73
SF_p0182_s1_Sh	Shigella	IcsA (VirG), outermembrane protein exposed to the bacterial surface by a C-terminal autotransporter domain and involved in the movement of intracellular bacteria by binding to N-WASP	0.0471252	1.89679	-1.84967	1.74358e-114	8.63865e-114
SF_p0226_Sh	Shigella	invasion plasmid antigen, secreted by the Mxi-Spa secretion machinery	-0.0304716	4.59498	-4.62545	6.22713e-201	1.13126e-199
SF_p0265_Sh	Shigella	invasion plasmid antigen, secreted by the Mxi-Spa secretion machinery	0.034935	4.95169	-4.91675	2.81567e-218	1.02303e-216
SP_0117	Pneumococcus	pneumococcal surface protein A	1.91851	2.97441	-1.0559	3.0352e-17	7.69389e-17
SP_0336	Pneumococcus	penicillin-binding protein 2X	0.743568	1.10588	-0.36231	1.19748e-08	1.91948e-08
SP_0369	Pneumococcus	penicillin-binding protein 1A	0.6459	1.17927	-0.533368	3.92093e-13	8.21887e-13
SP_0374	Pneumococcus	hypothetical protein	0.657535	1.1888	-0.53127	1.2993e-16	3.07878e-16
SP_0664_s1	Pneumococcus	zinc metalloprotease ZmpB	1.14195	1.59839	-0.456435	1.15811e-07	1.75325e-07
SP_0845	Pneumococcus	lipoprotein	0.759886	1.34584	-0.585953	1.30874e-13	2.79711e-13
SP_0981	Pneumococcus	putative protease maturation protein	0.593449	1.26221	-0.66876	2.93865e-19	8.00782e-19
SP_1154_s1	Pneumococcus	immunoglobulin A1 protease	1.02141	1.68532	-0.663914	4.5863e-20	1.3511e-19
SP_1241	Pneumococcus	amino acid ABC transporter, amino acid-binding protein/permease protein	1.02753	1.97484	-0.94731	1.06893e-25	3.64105e-25
SP_1518	Pneumococcus	conserved hypothetical protein	1.37845	2.1091	-0.730641	2.38509e-14	5.41614e-14
SP_1673	Pneumococcus	penicillin-binding protein 2B	0.837429	1.31024	-0.472809	9.35169e-13	1.92327e-12
SP_1872	Pneumococcus	iron-compound ABC transporter, iron-compound-binding protein	0.992346	1.55589	-0.563544	2.24665e-10	4.08142e-10
SP_1891	Pneumococcus	oligopeptide ABC transporter, oligopeptide-binding protein AmiA	0.911964	1.52096	-0.608994	3.93904e-14	8.76235e-14
SP_1923	Pneumococcus	pneumolysin	1.54917	1.82936	-0.280189	0.00474602	0.00646645
SP_2108	Pneumococcus	maltose/maltodextrin ABC transporter, maltose/maltodextrin-binding protein	0.593728	1.07941	-0.485685	8.23467e-11	1.54755e-10
SP_2136	Pneumococcus	choline binding protein PcpA	3.04134	3.73073	-0.689388	9.56434e-09	1.55599e-08
SP_2190	Pneumococcus	choline binding protein A	0.871262	1.87448	-1.00322	1.73676e-31	6.31021e-31
SSON53G_RS26690_Sh	Shigella	invasion plasmid antigen	-0.0505808	3.3905	-3.44108	1.7653e-173	1.20261e-172
SSON53G_RS26695_Sh	Shigella	invasion plasmid antigen	-0.0276141	4.29074	-4.31836	1.27381e-196	1.9835e-195
SSON53G_RS26825_Sh	Shigella	invasin	-0.0487845	2.63287	-2.68165	1.08738e-128	5.92624e-128
SSON53G_RS26830_Sh	Shigella	invasin	-0.0198299	3.4148	-3.43463	1.10289e-185	1.00179e-184
SSON53G_RS26835_Sh	Shigella	invasin	0.112806	5.62823	-5.51542	1.92664e-276	2.10004e-274
SSON53G_RS26840_Sh	Shigella	chaperone protein IpgC	0.0014282	1.52092	-1.51949	9.66446e-85	4.58011e-84
SSON53G_RS27215_Sh	Shigella	E3 ubiquitin--protein ligase	-0.040585	4.28182	-4.3224	1.94756e-192	2.12284e-191
SSON53G_RS27355_s2_Sh	Shigella	conjugal transfer protein TraI	-0.03195	1.06922	-1.10117	1.33232e-169	8.54255e-169
SSON53G_RS27450_Sh	Shigella	E3 ubiquitin--protein ligase	0.0191633	4.95516	-4.936	1.07125e-217	2.91917e-216
SSON53G_RS27490_Sh	Shigella	chain-length determining protein	-0.0305587	2.00908	-2.03964	1.87837e-142	1.13746e-141

## Sheet: Supplemental Table 3
Supplemental Table 3: Comparison of the means of IgA and IgG antibodies against individual antigens on the Multipathogen Protein Microarray chip in colostrum and mature milk.
ID	Description	Pathogen	Disease Type	Mean Finland	Mean U.S.	Mean Bangladesh	Mean Pakistan	Mean Peru	Mean Difference Bangladesh vs Finland	T-test P-value Bangladesh vs Finland	Adjusted P-value Bangladesh vs Finland	Mean Difference Bangladesh vs Pakistan	T-test P-value Bangladesh vs Pakistan	Adjusted P-value Bangladesh vs Pakistan	Mean Difference Bangladesh vs Peru	T-test P-value Bangladesh vs Peru	Adjusted P-value Bangladesh vs Peru	Mean Difference Bangladesh vs U.S.	T-test P-value Bangladesh vs U.S.	Adjusted P-value Bangladesh vs U.S.	Mean Difference Finland vs Pakistan	T-test P-value Finland vs Pakistan	Adjusted P-value Finland vs Pakistan	Mean Difference Finland vs Peru	T-test P-value Finland vs Peru	Adjusted P-value Finland vs Peru	Mean Difference Finland vs U.S.	T-test P-value Finland vs U.S.	Adjusted P-value Finland vs U.S.	Mean Difference Pakistan vs Peru	T-test P-value Pakistan vs Peru	Adjusted P-value Pakistan vs Peru	Mean Difference Pakistan vs U.S.	T-test P-value Pakistan vs U.S.	Adjusted P-value Pakistan vs U.S.	Mean Difference Peru vs U.S.	T-test P-value Peru vs U.S.	Adjusted P-value Peru vs U.S.
IgA, reactive antigens
centroid_1018746_ETEC	superoxide dismutase [Cu-Zn] 1	E. coli	Diarrheal	1.35048	1.43977	1.65782	1.51577	1.50986	0.307336	0.00202379	0.00437686	0.142044	0.160398	0.484839	0.147957	0.290601	0.772997	0.218044	0.183348	0.362802	-0.165293	0.170525	0.287086	-0.159379	0.301931	0.428589	-0.0892927	0.608217	0.8461	0.00591351	0.969633	0.984991	0.0759999	0.66499	0.816289	0.0700864	0.725489	0.88523
centroid_1075945_Sh	inner membrane lipoprotein YiaD	Shigella	Diarrheal	1.10991	1.20492	1.16943	1.05669	1.12382	0.0595251	0.539806	0.610519	0.112745	0.28068	0.622006	0.0456113	0.722433	0.931818	-0.035485	0.84355	0.890414	0.0532197	0.67774	0.783821	-0.0139138	0.925254	0.968763	-0.0950101	0.62559	0.8461	-0.0671335	0.660873	0.965891	-0.14823	0.455558	0.738893	-0.0810963	0.701388	0.875233
centroid_119840_Sh	inner membrane lipoprotein YiaD	Shigella	Diarrheal	1.63907	1.78988	1.70241	1.59171	1.6776	0.0633368	0.530964	0.608778	0.110691	0.281588	0.622006	0.0248093	0.861445	0.966259	-0.0874782	0.659719	0.819745	0.0473541	0.711779	0.78765	-0.0385275	0.811517	0.899431	-0.150815	0.479576	0.787453	-0.0858817	0.597191	0.912947	-0.198169	0.355589	0.656852	-0.112287	0.632233	0.870737
centroid_1306389_Sh	conserved hypothetical protein	Shigella	Diarrheal	0.952795	1.13764	1.05395	1.09009	1.04075	0.101154	0.307631	0.371954	-0.0361441	0.730296	0.868659	0.0131966	0.928254	0.975488	-0.0836869	0.666715	0.819745	-0.137298	0.297776	0.416886	-0.087957	0.597981	0.729646	-0.18484	0.38019	0.727327	0.0493407	0.771793	0.967901	-0.0475428	0.822706	0.919495	-0.0968835	0.680517	0.875233
centroid_1311501_Sh	bacterial virulence factor hemolysin family protein	Shigella	Diarrheal	0.900835	0.768067	1.08223	1.04545	1.10171	0.181392	0.0348891	0.0521377	0.0367777	0.733557	0.868659	-0.0194877	0.906925	0.975488	0.31416	0.0652366	0.166855	-0.144614	0.236061	0.360875	-0.200879	0.256244	0.378671	0.132768	0.447124	0.772305	-0.0562654	0.76427	0.967901	0.277382	0.140825	0.35339	0.333648	0.141221	0.347822
centroid_1357345_s1_Sh	AAA like domain protein	Shigella	Diarrheal	1.18637	1.70828	1.66802	1.58568	1.7686	0.481649	0.00018732	0.000470068	0.0823348	0.493803	0.740557	-0.100581	0.511469	0.889251	-0.0402609	0.869949	0.903932	-0.399314	0.011339	0.0342747	-0.58223	0.00194293	0.0065365	-0.52191	0.0554081	0.409404	-0.182916	0.307053	0.745294	-0.122596	0.640801	0.816289	0.0603203	0.828491	0.939882
centroid_1439706_Sh	pseudouridine 5' phosphate glycosidase	Shigella	Diarrheal	0.737923	0.825593	0.890986	0.99278	0.963332	0.153063	0.0672672	0.0941741	-0.101794	0.307049	0.648214	-0.0723462	0.660166	0.931818	0.0653928	0.621172	0.786818	-0.254857	0.0227281	0.0570347	-0.225409	0.192189	0.297222	-0.0876701	0.533758	0.797639	0.0294477	0.869671	0.967901	0.167187	0.269668	0.529941	0.137739	0.489754	0.764045
centroid_1452641_Sh	peptidoglycan associated lipoprotein	Shigella	Diarrheal	0.75133	0.769353	0.965033	0.749194	0.845162	0.213702	0.0101526	0.0186141	0.215839	0.022495	0.110809	0.119871	0.370965	0.827255	0.195679	0.233345	0.449782	0.00213684	0.983927	0.983927	-0.0938317	0.51152	0.641813	-0.0180228	0.915378	0.968159	-0.0959685	0.52029	0.890612	-0.0201597	0.908267	0.949031	0.0758088	0.703268	0.875233
centroid_149091_ETEC	glycogen/starch/alpha-glucan phosphorylases family protein	E. coli	Diarrheal	1.07199	0.889023	1.03741	0.999317	0.902887	-0.0345748	0.743613	0.778744	0.0380977	0.690124	0.868659	0.134528	0.324017	0.779007	0.148391	0.312214	0.512647	0.0726724	0.568406	0.681063	0.169103	0.290848	0.425086	0.182966	0.27862	0.691551	0.0964303	0.52901	0.890612	0.110294	0.496227	0.759386	0.0138635	0.941126	0.988892
centroid_159621_ETEC	putative membrane protein	E. coli	Diarrheal	2.58695	3.09809	2.53606	2.16896	2.57915	-0.0508832	0.667923	0.728146	0.367108	0.0083665	0.0585655	-0.0430908	0.82063	0.957401	-0.562029	0.0233817	0.0706765	0.417991	0.0096636	0.0306014	0.0077924	0.969979	0.984788	-0.511145	0.0468373	0.409404	-0.410199	0.0627106	0.33362	-0.929137	0.00088078	0.00616546	-0.518938	0.0776557	0.234732
centroid_167433_s1_EAEC	serine protease pic autotransporter	E. coli	Diarrheal	0.611853	0.700909	1.17257	0.888291	1.5026	0.56072	1.45934e-07	5.39145e-07	0.284281	0.0207141	0.110809	-0.330024	0.0283304	0.235496	0.471663	0.0118783	0.0412737	-0.276438	0.0511658	0.10691	-0.890744	8.02235e-07	5.61565e-06	-0.0890567	0.639992	0.8461	-0.614306	0.000774579	0.014717	0.187382	0.353	0.656852	0.801687	0.000532995	0.00342022
centroid_167433_s2_EAEC	serine protease pic autotransporter	E. coli	Diarrheal	0.85881	0.666843	1.67076	1.22706	2.04425	0.811954	1.24521e-10	6.36971e-10	0.443705	0.000685457	0.0132908	-0.373486	0.0272564	0.235496	1.00392	5.25164e-07	5.82056e-06	-0.368248	0.017346	0.0490854	-1.18544	2.04038e-08	3.2305e-07	0.191967	0.288324	0.691551	-0.817192	6.17323e-05	0.00821039	0.560216	0.0038581	0.0196669	1.37741	2.81404e-08	7.44574e-07
centroid_171895_EAEC	plasmid conjugative transfer entry exclusion TraS family protein	E. coli	Diarrheal	1.03315	1.54457	1.28087	0.966696	1.06336	0.247722	0.0154184	0.0259575	0.314172	0.00329571	0.0358477	0.217504	0.14	0.514299	-0.263699	0.164864	0.332225	0.0664501	0.592963	0.704144	-0.0302182	0.850575	0.927266	-0.511421	0.0137421	0.409404	-0.0966683	0.551754	0.906002	-0.577871	0.00622585	0.0276013	-0.481202	0.035647	0.124765
centroid_177505_ETEC	conserved hypothetical protein	E. coli	Diarrheal	0.790937	0.881583	1.19028	1.1395	0.992691	0.399345	0.000546492	0.00127515	0.0507839	0.689787	0.868659	0.19759	0.170978	0.549688	0.308699	0.151808	0.310622	-0.348561	0.0214459	0.0548519	-0.201755	0.218822	0.330719	-0.0906461	0.687605	0.846773	0.146806	0.397494	0.867016	0.257915	0.270947	0.529941	0.111108	0.645257	0.870737
centroid_182127_ETEC	putative phage Tail Collar domain protein	E. coli	Diarrheal	1.05294	0.905032	1.19678	1.20313	0.978922	0.143837	0.149662	0.195148	-0.00635365	0.957001	0.971611	0.217859	0.0919191	0.40821	0.29175	0.0820519	0.195523	-0.15019	0.277882	0.397401	0.0740225	0.612602	0.740692	0.147913	0.40796	0.74327	0.224213	0.161209	0.521977	0.298103	0.119089	0.323242	0.0738905	0.704135	0.875233
centroid_1853448_Sh	macrolide specific efflux protein MacA	Shigella	Diarrheal	0.801297	0.891067	0.991642	0.976261	1.08678	0.190345	0.0732245	0.0993762	0.015381	0.892576	0.942164	-0.0951349	0.570106	0.904926	0.100574	0.490947	0.66581	-0.174964	0.197441	0.312615	-0.28548	0.121356	0.214273	-0.0897705	0.581375	0.840466	-0.110516	0.555286	0.906002	0.0851935	0.612296	0.816289	0.195709	0.34721	0.658385
centroid_2067370_Sh	small heat shock protein IbpA	Shigella	Diarrheal	0.906293	0.983889	1.16496	1.01854	1.12666	0.258666	0.00225147	0.00467883	0.146423	0.184917	0.507947	0.0382991	0.780562	0.935268	0.18107	0.294	0.494963	-0.112242	0.359543	0.487951	-0.220366	0.139291	0.231571	-0.0775957	0.664845	0.8461	-0.108124	0.509449	0.890612	0.0346465	0.856995	0.932607	0.142771	0.495485	0.764045
centroid_2083404_Sh	sporulation related domain protein	Shigella	Diarrheal	1.10835	1.3222	1.14745	1.14313	1.15497	0.0391055	0.738127	0.778744	0.00432645	0.97062	0.977973	-0.00751952	0.953742	0.975488	-0.174749	0.378648	0.572275	-0.034779	0.817966	0.849918	-0.046625	0.771668	0.877195	-0.213854	0.330517	0.709013	-0.011846	0.94133	0.984991	-0.179075	0.414766	0.707228	-0.167229	0.459203	0.754
centroid_2095011_Sh	tol pal system protein YbgF	Shigella	Diarrheal	1.28649	1.30788	1.46272	1.3784	1.43669	0.176223	0.0629091	0.0909447	0.0843132	0.441871	0.707673	0.0260247	0.843883	0.966207	0.154836	0.293024	0.494963	-0.0919102	0.462536	0.574928	-0.150199	0.302912	0.428589	-0.0213873	0.892107	0.964636	-0.0582885	0.707605	0.967901	0.0705229	0.673121	0.816289	0.128811	0.481228	0.764045
centroid_210442_EAEC	outer membrane autotransporter barrel domain protein	E. coli	Diarrheal	1.05468	1.33638	1.32134	1.21942	1.33808	0.266662	0.0156686	0.026049	0.10192	0.368008	0.707673	-0.0167356	0.921079	0.975488	-0.0150394	0.945342	0.971999	-0.164742	0.227474	0.35593	-0.283398	0.129531	0.223735	-0.281702	0.229929	0.680924	-0.118655	0.526885	0.890612	-0.116959	0.617283	0.816289	0.00169619	0.994885	0.996455
centroid_219570_EPEC	enterobacterial EspB family protein	E. coli	Diarrheal	1.05728	1.22277	1.7675	1.38861	2.30731	0.710221	5.02868e-07	1.67203e-06	0.378893	0.0136508	0.0907777	-0.539802	0.0134532	0.178928	0.544735	0.0877366	0.204719	-0.331328	0.0640687	0.129108	-1.25002	1.10604e-06	7.35519e-06	-0.165485	0.609407	0.8461	-0.918695	0.000281887	0.0122876	0.165843	0.61561	0.816289	1.08454	0.00425511	0.0182558
centroid_2280849_Sh	preprotein translocase, SecG subunit	Shigella	Diarrheal	1.64336	1.37289	1.64895	1.52971	1.3571	0.00559221	0.960054	0.967327	0.119236	0.25918	0.615552	0.29185	0.0799904	0.379954	0.276054	0.120345	0.262392	0.113644	0.398496	0.528633	0.286258	0.122442	0.214273	0.270462	0.165149	0.627567	0.172614	0.338776	0.790478	0.156818	0.408537	0.705655	-0.0157959	0.94428	0.988892
centroid_2400364_Sh	haemagglutinin family protein	Shigella	Diarrheal	2.46846	2.84411	2.38613	1.95802	2.5169	-0.0823314	0.483654	0.569256	0.428116	0.00319731	0.0358477	-0.130772	0.455722	0.854831	-0.457978	0.0524229	0.144488	0.510448	0.002204	0.00792248	-0.0484406	0.801902	0.896243	-0.375646	0.126741	0.602019	-0.558888	0.00875719	0.0831933	-0.886094	0.00114453	0.0072487	-0.327206	0.234934	0.488222
centroid_381672_Sh	efflux transporter, RND family, MFP subunit	Shigella	Diarrheal	1.76818	1.918	1.8619	1.63108	1.93269	0.0937194	0.318113	0.381162	0.230823	0.0178311	0.107797	-0.0707882	0.645526	0.931818	-0.0560955	0.601013	0.768603	0.137103	0.248925	0.367856	-0.164508	0.331863	0.459769	-0.149815	0.243962	0.680924	-0.301611	0.0799429	0.377926	-0.286918	0.0298292	0.110202	0.0146927	0.933561	0.988892
centroid_400413_EPEC	type III secretion apparatus lipoprotein, YscJ/HrcJ family	E. coli	Diarrheal	1.00345	1.20418	1.19507	1.11534	1.30341	0.191622	0.0178439	0.028942	0.0797343	0.431028	0.707673	-0.108336	0.422958	0.827255	-0.00910669	0.951453	0.971999	-0.111887	0.33301	0.461357	-0.299958	0.0433335	0.101111	-0.200728	0.213464	0.680924	-0.18807	0.236174	0.6357	-0.088841	0.603272	0.816289	0.0992295	0.606009	0.848413
centroid_43168_EPEC	major structural subunit of bundle-forming pilus	E. coli	Diarrheal	0.505589	0.828216	1.00526	1.06808	1.01677	0.499673	4.39623e-08	1.7197e-07	-0.0628229	0.592649	0.829709	-0.0115066	0.937917	0.975488	0.177046	0.255169	0.468584	-0.562496	3.46272e-05	0.000158807	-0.511179	0.00196586	0.0065365	-0.322627	0.0543838	0.409404	0.0513163	0.770468	0.967901	0.239868	0.188643	0.432578	0.188552	0.351469	0.658385
centroid_44185_EAEC	putative aTP-binding component of a transport system domain protein	E. coli	Diarrheal	0.750405	0.613828	0.991147	1.00192	1.02062	0.240743	0.0160036	0.0262775	-0.0107771	0.924753	0.960547	-0.0294759	0.844688	0.966207	0.377319	0.0121028	0.0412737	-0.25152	0.0623249	0.127526	-0.270219	0.107077	0.203446	0.136576	0.389999	0.730561	-0.0186989	0.91498	0.973573	0.388096	0.0244047	0.0954654	0.406795	0.0399245	0.136153
centroid_44319_EAEC	type-F conjugative transfer system protein TrbI	E. coli	Diarrheal	0.776825	0.936785	0.969959	0.857821	1.06499	0.193134	0.0182567	0.0292547	0.112138	0.241658	0.595195	-0.0950305	0.475278	0.854831	0.0331733	0.834651	0.888069	-0.0809962	0.451674	0.570157	-0.288165	0.0458348	0.105104	-0.159961	0.339677	0.717096	-0.207168	0.170727	0.528063	-0.0789644	0.649499	0.816289	0.128204	0.514248	0.777216
centroid_456352_EPEC	intimin	E. coli	Diarrheal	1.32342	1.60293	2.44756	2.06376	2.63127	1.12414	7.47443e-19	7.30881e-18	0.383793	0.0042761	0.0379147	-0.183711	0.25892	0.72814	0.844631	0.00163626	0.00855722	-0.740348	4.38523e-06	2.91618e-05	-1.30785	7.84299e-10	2.08624e-08	-0.27951	0.275462	0.691551	-0.567504	0.0044901	0.0542894	0.460838	0.0869043	0.252398	1.02834	0.00064942	0.00392604
centroid_462446_EPEC	espA	E. coli	Diarrheal	1.83899	2.13464	2.73157	2.26011	2.76354	0.89258	1.40042e-11	7.45021e-11	0.47146	0.000407793	0.0108473	-0.0319698	0.849972	0.966207	0.596925	0.020896	0.0661706	-0.42112	0.00815034	0.0264389	-0.92455	8.44923e-06	4.32211e-05	-0.295656	0.261106	0.680924	-0.50343	0.0122384	0.108514	0.125464	0.634601	0.816289	0.628894	0.0321985	0.115741
centroid_478035_Sh	translocation and assembly module TamB	Shigella	Diarrheal	0.689545	0.837028	0.985464	1.04244	1.0334	0.295919	0.000638387	0.00146389	-0.0569751	0.655794	0.858707	-0.0479324	0.728924	0.931818	0.148435	0.465034	0.651047	-0.352894	0.0106074	0.0328091	-0.343851	0.0210072	0.0586976	-0.147484	0.477956	0.787453	0.0090427	0.958383	0.984991	0.20541	0.368579	0.671521	0.196368	0.401651	0.693761
centroid_52889_s2_EAEC	outer membrane autotransporter barrel domain protein	E. coli	Diarrheal	1.73371	1.50215	1.59437	1.62152	1.57575	-0.139348	0.25256	0.311023	-0.0271525	0.823589	0.912811	0.018613	0.913556	0.975488	0.0922182	0.707988	0.826119	0.112196	0.454411	0.570157	0.157961	0.412485	0.543173	0.231566	0.37728	0.727327	0.0457655	0.811975	0.967901	0.119371	0.647585	0.816289	0.0736052	0.797455	0.938597
centroid_545741_EPEC	translocated intimin receptor Tir	E. coli	Diarrheal	3.10374	3.64475	3.5782	3.05272	3.45457	0.47446	3.87101e-05	0.000107259	0.525482	1.45831e-05	0.00105598	0.123632	0.47562	0.854831	-0.06655	0.718095	0.830493	0.0510215	0.71648	0.78765	-0.350828	0.0703819	0.150981	-0.54101	0.0102565	0.409404	-0.40185	0.0403296	0.255421	-0.592032	0.00557549	0.0255704	-0.190182	0.42953	0.723132
centroid_565372_EPEC	secretion system effector C (SseC) like family protein	E. coli	Diarrheal	1.58799	1.4152	2.32007	1.9809	2.77405	0.732083	5.28856e-07	1.71556e-06	0.339169	0.0385394	0.162664	-0.453977	0.0352997	0.260825	0.904865	0.00633106	0.0271623	-0.392915	0.042813	0.0984378	-1.18606	3.86316e-06	2.25329e-05	0.172782	0.593415	0.8461	-0.793146	0.0020312	0.0291044	0.565697	0.0960149	0.271702	1.35884	0.00044999	0.00314993
centroid_569796_EPEC	secretion system effector C (SseC) like family protein	E. coli	Diarrheal	1.80523	1.73952	2.54984	2.18654	2.96268	0.744613	2.25254e-07	7.88391e-07	0.363301	0.0223918	0.110809	-0.412843	0.0480511	0.304659	0.810318	0.00832438	0.0332235	-0.381312	0.0443127	0.0984378	-1.15746	3.89667e-06	2.25329e-05	0.0657054	0.828563	0.932084	-0.776144	0.00190797	0.0291044	0.447017	0.158457	0.390274	1.22316	0.000740921	0.00428445
centroid_598323_EPEC	secretion system effector C (SseC) like family protein	E. coli	Diarrheal	1.93779	1.85888	2.77861	2.32559	3.10195	0.840827	9.7274e-09	4.17337e-08	0.453027	0.00568536	0.0444796	-0.323337	0.121702	0.490495	0.919739	0.00719564	0.0299069	-0.387801	0.0441962	0.0984378	-1.16416	4.21507e-06	2.33585e-05	0.0789113	0.812802	0.932084	-0.776363	0.0021883	0.0291044	0.466712	0.178901	0.42489	1.24308	0.00147604	0.00785255
centroid_600138_Sh	lppC lipofamily protein	Shigella	Diarrheal	1.14833	1.23882	1.51403	1.39476	1.27045	0.365707	0.000137866	0.000359532	0.119275	0.341008	0.6971	0.243587	0.0526774	0.318459	0.275209	0.185493	0.362802	-0.246433	0.0738573	0.144456	-0.12212	0.368012	0.4944	-0.0904983	0.669279	0.8461	0.124313	0.432689	0.867016	0.155934	0.492829	0.759386	0.0316217	0.888617	0.960862
centroid_603302_EPEC	intimin	E. coli	Diarrheal	2.15588	2.58319	2.87201	2.49655	2.97365	0.716134	1.51369e-10	7.4563e-10	0.375464	0.00309193	0.0358477	-0.101634	0.528509	0.889251	0.288822	0.139919	0.29077	-0.34067	0.0194429	0.051718	-0.817768	2.10721e-05	0.0001038	-0.427312	0.0436616	0.409404	-0.477098	0.0136815	0.113728	-0.0866415	0.687868	0.816289	0.390456	0.106682	0.295599
centroid_641277_ETEC	sucrose-6-phosphate hydrolase family protein	E. coli	Diarrheal	0.939843	1.03089	1.48163	1.11492	0.898166	0.541787	2.69965e-06	7.80551e-06	0.366707	0.00504379	0.0419265	0.583463	0.0012641	0.0560419	0.450738	0.0267579	0.0790844	-0.17508	0.233961	0.360875	0.0416765	0.821555	0.903031	-0.0910486	0.660581	0.8461	0.216756	0.267855	0.685091	0.0840311	0.697403	0.816289	-0.132725	0.585537	0.83738
centroid_657044_EPEC	intimin	E. coli	Diarrheal	1.09838	1.51853	2.03556	1.77198	2.10012	0.937175	4.91286e-17	3.84359e-16	0.263572	0.0391371	0.162664	-0.0645672	0.66626	0.931818	0.517023	0.0108232	0.039481	-0.673602	8.66864e-06	4.61172e-05	-1.00174	9.09221e-08	1.09933e-06	-0.420152	0.0440515	0.409404	-0.32814	0.0754124	0.37654	0.25345	0.245656	0.502786	0.58159	0.0148078	0.0547066
centroid_677585_EPEC	enterobacterial EspB family protein	E. coli	Diarrheal	1.14251	1.40401	1.88104	1.56574	2.44922	0.738524	5.86245e-07	1.81327e-06	0.315293	0.032114	0.147281	-0.568177	0.00940515	0.156361	0.477025	0.126176	0.270667	-0.423231	0.0178363	0.0494213	-1.3067	4.8578e-07	3.58938e-06	-0.261499	0.416918	0.749326	-0.88347	0.000369552	0.0122876	0.161731	0.616072	0.816289	1.0452	0.00508738	0.0205037
centroid_682805_ETEC	conserved hypothetical protein	E. coli	Diarrheal	1.79167	2.08294	1.46726	1.1456	1.61326	-0.324413	0.0125832	0.0217346	0.321653	0.0215544	0.110809	-0.146008	0.395969	0.827255	-0.615685	0.0216582	0.0669893	0.646066	0.000151127	0.000658028	0.178405	0.359569	0.493018	-0.291273	0.284531	0.691551	-0.467661	0.0219064	0.159218	-0.937339	0.00154836	0.00936052	-0.469678	0.113314	0.307566
centroid_697159_ETEC	phage tail tape measure protein, TP901 family, core region	E. coli	Diarrheal	1.02969	1.00554	1.26081	1.23946	1.26383	0.231118	0.00539482	0.0105516	0.0213534	0.831917	0.913661	-0.00301492	0.981952	0.981952	0.255275	0.061379	0.160067	-0.209764	0.0751696	0.144892	-0.234133	0.11279	0.205494	0.0241575	0.867398	0.945606	-0.0243683	0.876696	0.967901	0.233922	0.137943	0.352815	0.25829	0.151531	0.36643
centroid_708937_ETEC	conserved hypothetical family protein	E. coli	Diarrheal	0.521744	0.515342	0.942343	0.985831	1.09544	0.420598	5.75899e-07	1.81327e-06	-0.0434885	0.626364	0.838252	-0.153097	0.195818	0.591905	0.427001	0.00102875	0.00570101	-0.464087	1.68179e-05	7.9885e-05	-0.573696	3.24299e-05	0.000143773	0.00640268	0.960458	0.975122	-0.109609	0.413368	0.867016	0.470489	0.00100958	0.0067137	0.580098	0.000401674	0.00296792
centroid_724492_Sh	tonB dependent Receptor Plug domain protein	Shigella	Diarrheal	1.14383	1.12274	1.45853	1.37178	1.21238	0.3147	0.00538309	0.0105516	0.0867543	0.475801	0.727374	0.24615	0.0951467	0.40821	0.335789	0.0823255	0.195523	-0.227946	0.115317	0.201804	-0.0685504	0.676958	0.803394	0.0210883	0.917203	0.968159	0.159396	0.353286	0.810122	0.249034	0.236156	0.502786	0.0896388	0.687572	0.875233
centroid_72876_EPEC	intimin	E. coli	Diarrheal	2.52435	2.98188	3.13003	2.54148	3.14078	0.605675	1.95879e-08	8.14124e-08	0.58855	0.000165116	0.00549011	-0.0107575	0.947408	0.975488	0.148151	0.425214	0.635432	-0.0171247	0.916919	0.930917	-0.616433	0.00100935	0.00372899	-0.457525	0.0261727	0.409404	-0.599308	0.00490805	0.0543976	-0.4404	0.0542832	0.17609	0.158908	0.499789	0.764045
centroid_755232_EPEC	espA	E. coli	Diarrheal	1.69517	1.80785	2.79879	2.37015	2.69544	1.10362	1.01299e-13	6.12397e-13	0.428632	0.00377344	0.0358477	0.103345	0.608021	0.928043	0.990933	0.000230779	0.00180551	-0.674984	0.000210103	0.00087324	-1.00027	3.84877e-05	0.000165125	-0.112684	0.658534	0.8461	-0.325287	0.164835	0.521977	0.562301	0.0360379	0.126132	0.887588	0.00402195	0.0178307
centroid_8282_EAEC	putative type VI secretion protein	E. coli	Diarrheal	1.02266	0.761204	1.17966	0.973758	1.33777	0.156995	0.105432	0.141641	0.205898	0.0955172	0.352883	-0.158116	0.230643	0.681677	0.418452	0.00873526	0.0332235	0.0489035	0.728154	0.78765	-0.315111	0.0364328	0.0881011	0.261458	0.118186	0.582178	-0.364014	0.030685	0.204055	0.212554	0.242767	0.502786	0.576568	0.003139	0.014829
centroid_845698_ETEC	quorum-sensing regulator protein G	E. coli	Diarrheal	1.32356	1.42206	1.64774	1.47124	1.47153	0.324178	0.00205675	0.00437686	0.176501	0.102784	0.358595	0.176215	0.252692	0.72814	0.225684	0.257193	0.468584	-0.147677	0.246577	0.367856	-0.147963	0.377867	0.502563	-0.0984949	0.636325	0.8461	-0.000286543	0.998651	0.998651	0.0491821	0.814697	0.918261	0.0494686	0.833881	0.939882
centroid_88894_EAEC	conserved hypothetical protein	E. coli	Diarrheal	0.607935	0.340051	1.24981	0.936348	1.73523	0.641878	1.17163e-07	4.45218e-07	0.313466	0.0162487	0.102908	-0.485421	0.0085336	0.156361	0.909762	1.04626e-05	8.69707e-05	-0.328412	0.0326338	0.0775054	-1.1273	2.78648e-07	2.18001e-06	0.267884	0.163085	0.627567	-0.798887	0.000195701	0.0122876	0.596297	0.00399254	0.0196669	1.39518	1.46762e-07	2.78848e-06
cgd5_3420_s3	TRAP-C2 extracellular protein	Cryptosporidium	Diarrheal	0.409677	0.50336	0.820222	1.02622	0.960665	0.410546	4.41064e-07	1.50414e-06	-0.205998	0.105152	0.358595	-0.140443	0.319567	0.779007	0.316863	0.000263636	0.00184545	-0.616544	1.41767e-05	6.98336e-05	-0.550989	0.00044349	0.0017874	-0.0936833	0.310795	0.691551	0.0655552	0.710626	0.967901	0.522861	0.000223603	0.0018587	0.457305	0.00323339	0.014829
cgd6_210	oocyst wall protein 9	Cryptosporidium	Diarrheal	0.559094	0.851399	0.935706	0.953267	0.924823	0.376612	1.89648e-09	8.40772e-09	-0.0175608	0.851835	0.913661	0.0108831	0.92914	0.975488	0.0843075	0.440281	0.639891	-0.394173	0.000153375	0.000658028	-0.365729	0.00565457	0.0174897	-0.292305	0.0138841	0.409404	0.0284439	0.845157	0.967901	0.101868	0.44919	0.737558	0.0734244	0.636494	0.870737
cgd7_4020_s2	cryptopsoridial mucin, large thr stretch, signal peptide sequence	Cryptosporidium	Diarrheal	1.68166	1.58981	2.344	2.19364	2.48844	0.66234	2.81245e-08	1.1335e-07	0.150359	0.212306	0.55366	-0.144439	0.419455	0.827255	0.754197	0.000250219	0.00184545	-0.511981	0.000421355	0.00169819	-0.806779	9.7545e-05	0.000405421	0.0918569	0.639737	0.8461	-0.294797	0.13823	0.496881	0.603838	0.00418464	0.019877	0.898636	0.000400285	0.00296792
cgd7_4020_s3_US	cryptopsoridial mucin, large thr stretch, signal peptide sequence	Cryptosporidium	Diarrheal	0.448468	0.406407	0.906711	0.950056	0.957838	0.458243	1.72423e-05	4.87922e-05	-0.043345	0.725106	0.868659	-0.0511271	0.734061	0.931818	0.500304	0.000881772	0.00558456	-0.501588	0.000586809	0.00222988	-0.50937	0.003075	0.00973751	0.042061	0.784474	0.932084	-0.00778212	0.965275	0.984991	0.543649	0.00192114	0.0102205	0.551431	0.00475709	0.0197717
cgd8_660_s2	Uncharacterized_protein	Cryptosporidium	Diarrheal	1.12352	1.09819	1.09368	1.1971	1.14146	-0.0298434	0.807653	0.832697	-0.103425	0.351171	0.6971	-0.0477839	0.768257	0.931818	-0.00451103	0.981177	0.981177	-0.0735812	0.624056	0.728066	-0.0179405	0.925172	0.968763	0.0253324	0.90669	0.968159	0.0556407	0.761904	0.967901	0.0989136	0.637509	0.816289	0.0432729	0.857065	0.94927
Chro.60014	serine repeat antigen	Cryptosporidium	Diarrheal	0.799798	1.3358	1.58912	1.65101	1.54593	0.789321	2.11641e-12	1.22384e-11	-0.0618947	0.608864	0.834834	0.0431935	0.751114	0.931818	0.253315	0.248769	0.466005	-0.851216	1.61121e-08	1.53065e-07	-0.746128	6.26352e-06	3.33219e-05	-0.536006	0.0239869	0.409404	0.105088	0.524931	0.890612	0.31521	0.186786	0.432578	0.210122	0.390825	0.683944
Chro.60138	sporozoite antigen gp40/15	Cryptosporidium	Diarrheal	-0.0434749	0.165776	1.14698	1.0543	0.858466	1.19045	8.49741e-37	1.61451e-35	0.0926743	0.449957	0.707673	0.28851	0.0397024	0.277917	0.9812	6.12856e-12	1.01887e-10	-1.09778	6.82231e-14	9.07367e-13	-0.901941	2.18605e-08	3.2305e-07	-0.209251	0.0501798	0.409404	0.195835	0.230968	0.6357	0.888525	1.58644e-08	2.63746e-07	0.69269	2.77188e-05	0.000283585
Chro.80081	hypothetical protein	Cryptosporidium	Diarrheal	0.973834	1.09908	0.982031	0.966654	0.900879	0.00819637	0.940763	0.955126	0.0153767	0.87783	0.934012	0.081152	0.418067	0.827255	-0.117049	0.520026	0.688806	0.00718036	0.956236	0.96348	0.0729556	0.577082	0.710665	-0.125245	0.531446	0.797639	0.0657753	0.590711	0.912947	-0.132426	0.496741	0.759386	-0.198201	0.310957	0.608195
Chro.80081_s2	hypothetical protein	Cryptosporidium	Diarrheal	1.72317	1.93298	1.80101	1.67579	1.71211	0.0778446	0.519265	0.60581	0.125217	0.378211	0.707673	0.0889037	0.526657	0.889251	-0.131973	0.546486	0.712575	0.0473721	0.777309	0.824219	0.0110591	0.946911	0.968763	-0.209818	0.375503	0.727327	-0.0363129	0.84167	0.967901	-0.25719	0.300198	0.570377	-0.220877	0.370991	0.675732
Cj0060c	flagellar motor switch protein	Campylobacter	Diarrheal	2.06172	2.43533	1.67184	1.19018	1.53962	-0.389884	0.00356449	0.0072935	0.481664	0.00123335	0.0182262	0.132219	0.534888	0.889251	-0.763495	0.00101732	0.00570101	0.871548	1.39928e-06	9.79494e-06	0.522104	0.0276738	0.072169	-0.373611	0.108611	0.582178	-0.349445	0.147147	0.50181	-1.24516	4.10051e-06	3.89549e-05	-0.895714	0.00241131	0.0118779
Cj0093	putative periplasmic protein	Campylobacter	Diarrheal	0.736428	0.86116	0.918778	0.994009	1.14346	0.182349	0.0246906	0.0381843	-0.0752314	0.457593	0.707673	-0.224681	0.173586	0.549688	0.0576172	0.659639	0.819745	-0.257581	0.026021	0.0640888	-0.40703	0.0211841	0.0586976	-0.124732	0.378672	0.727327	-0.149449	0.412681	0.867016	0.132849	0.388353	0.68868	0.282298	0.160537	0.368127
Cj0114	putative periplasmic protein	Campylobacter	Diarrheal	0.990699	1.25787	1.21547	1.18216	0.981655	0.224767	0.0119566	0.0209241	0.0333069	0.71094	0.868659	0.233811	0.0254785	0.235496	-0.0424017	0.811892	0.888069	-0.19146	0.0844459	0.158187	0.0090442	0.940072	0.968763	-0.267168	0.164081	0.627567	0.200504	0.101513	0.435523	-0.0757086	0.690097	0.816289	-0.276212	0.163641	0.368887
Cj0235c	putative protein-export membrane protein	Campylobacter	Diarrheal	0.804635	1.06191	1.09203	1.05927	1.14678	0.287393	0.000301207	0.000715367	0.0327594	0.727823	0.868659	-0.0547551	0.693095	0.931818	0.0301224	0.853112	0.893417	-0.254634	0.0191924	0.051718	-0.342148	0.0240583	0.0653012	-0.257271	0.138488	0.613962	-0.0875145	0.577324	0.912947	-0.00263695	0.9882	0.995687	0.0848775	0.678873	0.875233
Cj0318	flagellar M-ring protein	Campylobacter	Diarrheal	1.51092	1.76016	1.92877	1.82112	1.45356	0.417851	0.000735528	0.00165805	0.107655	0.495561	0.740557	0.475208	0.00390407	0.0865402	0.168616	0.366967	0.567187	-0.310196	0.0869215	0.160563	0.057357	0.749041	0.858815	-0.249235	0.227178	0.680924	0.367553	0.0764404	0.37654	0.0609611	0.78888	0.904492	-0.306592	0.181076	0.401385
Cj0336c	putative flagellar motor protein	Campylobacter	Diarrheal	1.60638	1.80671	1.77798	1.7118	1.60459	0.171603	0.0624447	0.0909447	0.0661794	0.582089	0.823594	0.173392	0.114037	0.473964	-0.0287269	0.829878	0.888069	-0.105424	0.440115	0.562839	0.00178928	0.988674	0.993543	-0.20033	0.181408	0.670201	0.107213	0.469362	0.867016	-0.0949063	0.570773	0.816289	-0.202119	0.207418	0.45224
Cj0548	flagellar hook-associated protein	Campylobacter	Diarrheal	0.404719	0.655108	1.18941	1.01719	1.07913	0.784686	1.20727e-18	1.00355e-17	0.172212	0.18471	0.507947	0.110271	0.58514	0.904926	0.534298	0.00182543	0.00855722	-0.612475	5.54916e-06	3.51447e-05	-0.674415	0.00153839	0.00538437	-0.250389	0.113676	0.582178	-0.0619404	0.780216	0.967901	0.362086	0.0526224	0.174969	0.424026	0.080794	0.238534
Cj1087c	putative peptidase	Campylobacter	Diarrheal	0.973328	1.16487	1.17179	1.09035	1.1813	0.198459	0.00798448	0.0153904	0.081436	0.383421	0.707673	-0.0095134	0.951636	0.975488	0.00691494	0.957383	0.971999	-0.117023	0.24444	0.367856	-0.207972	0.200845	0.307038	-0.191544	0.160496	0.627567	-0.0909494	0.594248	0.912947	-0.074521	0.609387	0.816289	0.0164283	0.931893	0.988892
Cj1134	putative lipid A biosynthesis lauroyl acyltransferase	Campylobacter	Diarrheal	1.70503	1.74968	1.00739	0.825636	0.68718	-0.697644	1.08753e-06	3.21426e-06	0.18175	0.264675	0.617576	0.320206	0.0649146	0.359735	-0.742295	0.00172563	0.00855722	0.879394	6.55483e-06	3.7904e-05	1.01785	1.213e-06	7.68231e-06	-0.0446515	0.848803	0.932982	0.138456	0.512204	0.890612	-0.924045	0.000535522	0.00395691	-1.0625	0.00012523	0.00111037
Cj1729c	flagellar hook subunit protein	Campylobacter	Diarrheal	0.385994	0.354269	1.5533	1.31095	0.877208	1.1673	1.51702e-21	1.68136e-20	0.242343	0.126818	0.395818	0.67609	0.000548784	0.0402416	1.19903	3.83806e-12	7.29231e-11	-0.924961	1.41191e-07	1.10461e-06	-0.491214	0.010745	0.0317576	0.0317247	0.814241	0.932084	0.433747	0.0488251	0.282337	0.956686	6.65231e-07	8.04325e-06	0.522939	0.0107833	0.0421819
ETEC_0053	chaperone precursor (peptidyl-prolyl cis-trans isomerase)	E. coli	Diarrheal	1.37911	1.32793	1.42871	1.34336	1.3776	0.0496016	0.639225	0.70262	0.0853554	0.441368	0.707673	0.0511162	0.76728	0.931818	0.10078	0.523078	0.688806	0.0357538	0.787036	0.824219	0.00151453	0.993543	0.993543	0.0511788	0.767456	0.932084	-0.0342392	0.856909	0.967901	0.015425	0.930133	0.949031	0.0496643	0.821231	0.939882
ETEC_0750	protein tola	E. coli	Diarrheal	1.15424	1.11927	1.06261	1.1024	1.1304	-0.0916265	0.367268	0.436131	-0.0397857	0.743403	0.868659	-0.0677904	0.577066	0.904926	-0.0566636	0.708102	0.826119	0.0518408	0.723936	0.78765	0.0238361	0.870802	0.941599	0.0349629	0.838848	0.932084	-0.0280046	0.861849	0.967901	-0.0168778	0.926991	0.949031	0.0111268	0.951782	0.988961
ETEC_0753	putative tetratricopeptide repeat exported protein	E. coli	Diarrheal	1.3739	1.44695	1.60793	1.51972	1.58479	0.234032	0.0137188	0.0233922	0.0882112	0.455217	0.707673	0.0231436	0.864548	0.966259	0.160978	0.337157	0.537239	-0.145821	0.262989	0.380191	-0.210889	0.152419	0.247217	-0.0730545	0.67651	0.8461	-0.0650676	0.688581	0.967901	0.0727666	0.699676	0.816289	0.137834	0.491421	0.764045
ETEC_1243	side tail fiber protein from lambdoid prophage	E. coli	Diarrheal	0.937624	0.725716	0.925902	0.884511	0.679715	-0.0117224	0.914745	0.935855	0.0413906	0.751096	0.868659	0.246187	0.048104	0.304659	0.200186	0.300685	0.499888	0.053113	0.728428	0.78765	0.257909	0.0797586	0.165748	0.211908	0.309958	0.691551	0.204796	0.208493	0.618337	0.158795	0.469222	0.751886	-0.0460014	0.829731	0.939882
ETEC_2032	putative flagellin (FliC H11)	E. coli	Diarrheal	1.20231	1.15444	1.49962	1.53392	2.01953	0.297308	0.0198412	0.0314152	-0.0343045	0.805157	0.912811	-0.519914	0.0172516	0.207852	0.345174	0.0496541	0.140511	-0.331612	0.0461205	0.100558	-0.817222	0.000700703	0.00266267	0.0478659	0.802757	0.932084	-0.48561	0.0427257	0.258296	0.379478	0.062293	0.197261	0.865088	0.00120435	0.00667412
ETEC_2366	autotransporter	E. coli	Diarrheal	0.576352	0.928322	0.834975	0.877268	0.776474	0.258623	0.025519	0.0390118	-0.0422928	0.741222	0.868659	0.0585009	0.742485	0.931818	-0.0933473	0.684521	0.826119	-0.300916	0.0444081	0.0984378	-0.200122	0.301969	0.428589	-0.35197	0.151171	0.627567	0.100794	0.616277	0.931419	-0.0510545	0.8366	0.927231	-0.151848	0.582887	0.83738
ETEC_2845	adhesin autotransporter	E. coli	Diarrheal	0.703646	0.86301	1.09901	0.886806	1.02728	0.39536	0.000225133	0.000554494	0.2122	0.0737373	0.280202	0.0717246	0.668056	0.931818	0.235996	0.267726	0.474768	-0.18316	0.191495	0.306853	-0.323635	0.0816365	0.167041	-0.159364	0.477228	0.787453	-0.140476	0.462532	0.867016	0.0237961	0.917385	0.949031	0.164272	0.52496	0.784491
ETEC_2845_S2	adhesin autotransporter	E. coli	Diarrheal	1.51487	1.27183	1.34106	1.36994	1.34888	-0.173813	0.146292	0.192642	-0.0288781	0.814103	0.912811	-0.00782764	0.960819	0.975488	0.069232	0.750775	0.860802	0.144935	0.341442	0.468163	0.165986	0.365121	0.4944	0.243045	0.305303	0.691551	0.0210505	0.909422	0.973573	0.0981101	0.679279	0.816289	0.0770596	0.764764	0.916339
ETEC_3241_S1	accessory colonization factor(YghJ)	E. coli	Diarrheal	0.953558	0.82292	1.31388	1.31387	1.18163	0.360326	0.000135667	0.000359532	1.16918e-05	0.99991	0.99991	0.132252	0.39201	0.827255	0.490965	0.000550517	0.00366094	-0.360315	0.00305439	0.0106904	-0.228075	0.169283	0.271261	0.130638	0.356394	0.727327	0.13224	0.440824	0.867016	0.490953	0.00172404	0.00978869	0.358713	0.0586859	0.185839
ETEC_3776	cellulose synthase operon protein C (TPR-repeat-containing protein)	E. coli	Diarrheal	0.858105	0.810914	0.856173	0.830702	0.915934	-0.00193218	0.983384	0.983384	0.0254709	0.816776	0.912811	-0.0597609	0.627999	0.928043	0.045259	0.784945	0.870188	0.0274031	0.833081	0.852306	-0.0578287	0.682583	0.803394	0.0471911	0.792745	0.932084	-0.0852317	0.57782	0.912947	0.0197881	0.916502	0.949031	0.10502	0.593722	0.840054
ETEC_3776_S1	cellulose synthase operon protein C (TPR-repeat-containing protein)	E. coli	Diarrheal	1.13082	1.14192	1.02314	0.917041	1.14275	-0.107677	0.221889	0.275806	0.106101	0.286371	0.622006	-0.119605	0.308243	0.779007	-0.118774	0.452084	0.639891	0.213778	0.0774308	0.147119	-0.0119282	0.929582	0.968763	-0.0110973	0.948251	0.975122	-0.225706	0.116166	0.454416	-0.224875	0.208233	0.469407	0.000830886	0.996455	0.996455
ETEC_4462	putative antigen 43 precursor (fluffing protein)	E. coli	Diarrheal	0.857138	0.497369	1.08329	1.21526	1.26236	0.226154	0.0661963	0.0941741	-0.131969	0.330103	0.685995	-0.179064	0.342334	0.793639	0.585922	0.000936866	0.00566378	-0.358123	0.0287587	0.0695438	-0.405218	0.0547958	0.123523	0.359768	0.0548224	0.409404	-0.047095	0.826838	0.967901	0.717892	0.000449974	0.00352039	0.764987	0.00162113	0.00829272
ETEC_p948_0020_short	Shortened EatA passenger domain	E. coli	Diarrheal	-0.138402	0.1815	2.31261	1.86094	2.76956	2.45101	2.89855e-49	1.28503e-47	0.451664	0.0068777	0.0508186	-0.45695	0.0342884	0.260825	2.13111	5.5581e-09	6.72025e-08	-1.99934	8.07437e-19	3.57964e-17	-2.90796	8.81023e-18	1.17176e-15	-0.319902	0.224241	0.680924	-0.908614	0.000490124	0.0130373	1.67944	5.55502e-07	7.38818e-06	2.58806	7.50912e-11	3.32905e-09
SF_p0070_s1_Sh	SepA, extracellular serine protease of the IgA1 protease family, secreted by a C-terminal autotransporter domain	Shigella	Diarrheal	0.468754	0.464747	2.02105	1.64214	2.15376	1.5523	7.97492e-36	1.32583e-34	0.378914	0.000699514	0.0132908	-0.132706	0.419688	0.827255	1.55631	1.8178e-09	2.49594e-08	-1.17339	7.60284e-16	2.52794e-14	-1.68501	3.68905e-13	1.22661e-11	0.00400714	0.982779	0.982779	-0.511619	0.00667783	0.0683193	1.17739	3.88172e-07	5.73633e-06	1.68901	1.08893e-09	3.62068e-08
SF_p0078_Sh	invasion plasmid antigen, probably secreted by the Mxi-Spa machinery	Shigella	Diarrheal	0.156731	0.297917	0.978119	1.06913	1.0504	0.821388	1.39096e-24	1.6818e-23	-0.091013	0.432945	0.707673	-0.0722827	0.625503	0.928043	0.680202	3.50072e-06	3.32568e-05	-0.912401	1.84915e-11	2.04947e-10	-0.893671	2.74064e-07	2.18001e-06	-0.141186	0.252616	0.680924	0.0187303	0.913461	0.973573	0.771215	3.88686e-06	3.89549e-05	0.752485	7.82695e-05	0.000743561
SF_p0125_Sh	IpaA, secreted by the Mxi-Spa machinery, modulates entry of bacteria into epithelial cells	Shigella	Diarrheal	0.800138	1.11615	1.59244	1.58455	1.51916	0.792303	4.66616e-16	3.26631e-15	0.00789477	0.938925	0.960592	0.0732794	0.619466	0.928043	0.476288	0.00562155	0.0249222	-0.784408	9.80089e-10	1.00271e-08	-0.719023	2.80141e-05	0.000128478	-0.316015	0.0681632	0.467123	0.0653847	0.694355	0.967901	0.468393	0.0112784	0.0468757	0.403009	0.0543672	0.176362
SF_p0127_Sh	IpaC, secreted by the Mxi-Spa secretion machinery, required for entry into epithelial cells	Shigella	Diarrheal	0.701991	0.812915	1.55244	1.64198	1.78592	0.850453	8.91515e-15	5.92857e-14	-0.089535	0.429678	0.707673	-0.233476	0.177827	0.550024	0.739529	8.51599e-06	7.55085e-05	-0.939988	1.1712e-11	1.41609e-10	-1.08393	1.52228e-07	1.55741e-06	-0.110923	0.463401	0.787453	-0.143941	0.43979	0.867016	0.829064	3.73762e-06	3.89549e-05	0.973005	1.319e-05	0.000146189
SF_p0128_Sh	IpaB, secreted by the Mxi-Spa secretion machinery, required for entry into epithelial cells	Shigella	Diarrheal	0.0423968	0.119565	2.10402	2.02077	2.39198	2.06163	1.51269e-63	1.00594e-61	0.0832562	0.537287	0.77673	-0.287962	0.131111	0.512877	1.98446	2.73283e-12	6.05778e-11	-1.97837	2.51552e-24	1.67282e-22	-2.34959	7.11171e-16	3.15286e-14	-0.0771686	0.661783	0.8461	-0.371219	0.082405	0.377926	1.9012	2.68607e-12	7.14495e-11	2.27242	3.91338e-13	2.6024e-11
SF_p0182_s1_Sh	IcsA (VirG), outermembrane protein exposed to the bacterial surface by a C-terminal autotransporter domain and involved in the movement of intracellular bacteria by binding to N-WASP	Shigella	Diarrheal	0.812554	0.805396	2.0182	1.78129	1.7346	1.20565	7.69349e-19	7.30881e-18	0.23691	0.0992091	0.356616	0.283605	0.135324	0.514231	1.21281	8.91613e-07	9.12189e-06	-0.968739	2.26758e-08	2.01059e-07	-0.922045	2.47316e-05	0.000117475	0.00715781	0.97268	0.980049	0.0466947	0.828239	0.967901	0.975897	6.61733e-05	0.000586736	0.929202	0.000540035	0.00342022
SF_p0226_Sh	invasion plasmid antigen, secreted by the Mxi-Spa secretion machinery	Shigella	Diarrheal	-0.0110975	0.0504783	0.920312	1.07784	1.06617	0.93141	3.57453e-41	9.50826e-40	-0.157526	0.182161	0.507947	-0.145856	0.398122	0.827255	0.869834	5.89739e-23	7.84353e-21	-1.08894	3.94311e-14	5.82704e-13	-1.07727	1.49966e-07	1.55741e-06	-0.0615757	0.24414	0.680924	0.01167	0.951935	0.984991	1.02736	5.11283e-13	2.18355e-11	1.01569	5.14283e-07	7.35088e-06
SF_p0265_Sh	invasion plasmid antigen, secreted by the Mxi-Spa secretion machinery	Shigella	Diarrheal	0.341913	0.3807	1.58047	1.64293	1.63625	1.23856	3.76889e-27	5.01262e-26	-0.062457	0.630264	0.838252	-0.0557832	0.763606	0.931818	1.19977	1.87665e-09	2.49594e-08	-1.30101	1.97039e-15	5.24123e-14	-1.29434	1.4878e-08	2.82682e-07	-0.0387867	0.800661	0.932084	0.00667375	0.974319	0.984991	1.26223	1.73376e-09	3.29415e-08	1.25555	3.89413e-07	6.47399e-06
SSON53G_RS26695_Sh	invasion plasmid antigen	Shigella	Diarrheal	-0.153853	-0.0355023	0.953943	1.12036	1.00371	1.1078	1.59543e-46	5.30482e-45	-0.166415	0.207183	0.551106	-0.0497628	0.770677	0.931818	0.989445	8.77258e-13	2.33351e-11	-1.27421	1.07302e-14	2.03874e-13	-1.15756	2.51165e-08	3.34049e-07	-0.11835	0.198688	0.677576	0.116652	0.558588	0.906002	1.15586	1.87588e-11	4.1582e-10	1.03921	5.7598e-07	7.35088e-06
SSON53G_RS26830_Sh	invasin	Shigella	Diarrheal	1.02698	1.15529	1.79128	1.75735	2.06934	0.764301	3.49108e-10	1.65826e-09	0.0339275	0.799893	0.912811	-0.278055	0.0931806	0.40821	0.635988	0.00186586	0.00855722	-0.730374	6.52075e-06	3.7904e-05	-1.04236	2.3097e-07	2.04794e-06	-0.128313	0.525152	0.797639	-0.311982	0.109358	0.448655	0.60206	0.00681083	0.0292207	0.914042	0.000244065	0.00202879
SSON53G_RS26835_Sh	invasin	Shigella	Diarrheal	0.248092	0.357057	2.35558	2.21033	2.69691	2.10749	5.50552e-67	7.32234e-65	0.145251	0.270744	0.620844	-0.341322	0.0727669	0.37223	1.99853	3.17818e-13	1.05674e-11	-1.96224	1.12548e-24	1.49689e-22	-2.44881	1.59931e-16	1.06354e-14	-0.108965	0.51027	0.791074	-0.486572	0.0227454	0.159218	1.85328	6.56706e-13	2.18355e-11	2.33985	3.52344e-14	4.68617e-12
SSON53G_RS27215_Sh	E3 ubiquitin--protein ligase	Shigella	Diarrheal	-0.0920762	-0.0510684	0.853066	1.04707	0.977914	0.945142	6.32196e-37	1.40137e-35	-0.194007	0.114778	0.37233	-0.124848	0.474559	0.854831	0.904134	5.56027e-18	3.69758e-16	-1.13915	3.83966e-14	5.82704e-13	-1.06999	2.29883e-07	2.04794e-06	-0.0410078	0.552955	0.817144	0.0691589	0.727335	0.967901	1.09814	5.71583e-13	2.18355e-11	1.02898	6.07967e-07	7.35088e-06
SSON53G_RS27450_Sh	E3 ubiquitin--protein ligase	Shigella	Diarrheal	0.0683627	0.111111	1.32987	1.4116	1.3888	1.26151	2.26798e-35	3.35157e-34	-0.0817278	0.550782	0.787678	-0.0589274	0.753899	0.931818	1.21876	8.55273e-18	3.79171e-16	-1.34324	3.01447e-15	6.68207e-14	-1.32044	1.11321e-08	2.46762e-07	-0.0427481	0.663012	0.8461	0.0228005	0.915013	0.973573	1.30049	1.8734e-13	2.18355e-11	1.27769	3.35898e-08	7.44574e-07
t0391	putative ethanolamine utilization protein EutQ (eutQ)	Salmonella	Diarrheal	2.28625	2.43204	2.53945	2.4085	2.49187	0.253196	0.0107899	0.0193927	0.130947	0.289958	0.622006	0.0475795	0.726397	0.931818	0.107411	0.495603	0.66581	-0.12225	0.390128	0.524112	-0.205617	0.182103	0.284938	-0.145785	0.398648	0.736392	-0.0833671	0.62414	0.932703	-0.0235354	0.899893	0.949031	0.0598317	0.759633	0.916339
t0429	cell division protein ZipA	Salmonella	Diarrheal	0.753832	0.882024	0.908422	0.828735	0.986325	0.15459	0.0536829	0.0793314	0.0796872	0.380457	0.707673	-0.0779029	0.58154	0.904926	0.026398	0.819383	0.888069	-0.0749033	0.488551	0.601641	-0.232493	0.132262	0.225523	-0.128192	0.325111	0.708849	-0.15759	0.322678	0.766359	-0.0532892	0.696354	0.816289	0.104301	0.548945	0.811218
t0500	hypothetical protein t0500	Salmonella	Diarrheal	0.886318	1.38053	0.994448	1.03006	0.997651	0.10813	0.21918	0.275009	-0.0356156	0.745782	0.868659	-0.00320291	0.981027	0.981952	-0.386077	0.0771944	0.190127	-0.143746	0.261721	0.380191	-0.111333	0.457603	0.579631	-0.494207	0.0318389	0.409404	0.0324127	0.842651	0.967901	-0.350462	0.13467	0.351198	-0.382874	0.120647	0.309602
t0918	flagellin	Salmonella	Diarrheal	1.2981	1.10479	1.35907	1.43699	1.01588	0.0609649	0.625598	0.693371	-0.0779192	0.602812	0.834834	0.34319	0.0694962	0.36972	0.254275	0.138853	0.29077	-0.138884	0.424654	0.553716	0.282225	0.172307	0.272819	0.19331	0.311978	0.691551	0.421109	0.0598583	0.331715	0.332194	0.11262	0.312051	-0.0889152	0.703861	0.875233
t1579	oxidoreductase	Salmonella	Diarrheal	0.942942	1.14987	0.970038	1.00814	0.78348	0.0270962	0.72073	0.773041	-0.0381033	0.70216	0.868659	0.186558	0.151535	0.514299	-0.179831	0.282115	0.48729	-0.0651995	0.546422	0.660674	0.159462	0.241001	0.360148	-0.206927	0.230488	0.680924	0.224661	0.136352	0.496881	-0.141728	0.437994	0.728165	-0.366389	0.0706056	0.218385
t1713	lipoprotein	Salmonella	Diarrheal	1.11294	1.1589	1.20303	1.08796	1.1922	0.0900851	0.289921	0.353756	0.115071	0.222425	0.568894	0.0108238	0.928148	0.975488	0.0441335	0.785132	0.870188	0.0249863	0.828317	0.852306	-0.0792613	0.564321	0.701445	-0.0459517	0.792813	0.932084	-0.104248	0.466467	0.867016	-0.070938	0.692514	0.816289	0.0333097	0.863621	0.94927
t2126	tol-pal system protein YbgF	Salmonella	Diarrheal	0.88093	0.855389	1.02605	0.950147	1.05093	0.145116	0.0671423	0.0941741	0.0758995	0.398945	0.707673	-0.024886	0.790916	0.939213	0.170657	0.104313	0.239201	-0.069217	0.497722	0.607312	-0.170002	0.110169	0.205494	0.0255407	0.822221	0.932084	-0.100786	0.377163	0.850215	0.0947577	0.436239	0.728165	0.195543	0.120207	0.309602
t2127	peptidoglycan-associated outer membrane lipoprotein	Salmonella	Diarrheal	1.63927	1.77312	1.94022	1.68552	1.89655	0.300946	0.00207325	0.00437686	0.254699	0.0207289	0.110809	0.0436664	0.766038	0.931818	0.1671	0.371017	0.567187	-0.0462474	0.713896	0.78765	-0.25728	0.112291	0.205494	-0.133846	0.496568	0.791074	-0.211032	0.210849	0.618337	-0.087599	0.665178	0.816289	0.123433	0.583325	0.83738
t2315	fimbrial protein	Salmonella	Diarrheal	0.875113	1.18526	1.50402	1.25069	1.08368	0.628907	4.26628e-10	1.9566e-09	0.253328	0.0428186	0.172572	0.420339	0.00220795	0.0587314	0.318765	0.111371	0.246873	-0.375579	0.00708313	0.0235514	-0.208569	0.148782	0.244297	-0.310143	0.135476	0.613962	0.167011	0.308204	0.745294	0.0654367	0.764497	0.884158	-0.101574	0.648143	0.870737
t2382_m2	integral membrane protein AefA	Salmonella	Diarrheal	1.19192	1.49264	1.35252	1.15885	1.34258	0.160597	0.0721418	0.098916	0.193662	0.0273058	0.129702	0.00993279	0.943859	0.975488	-0.14012	0.364925	0.567187	0.0330642	0.751516	0.806061	-0.150665	0.325339	0.455475	-0.300718	0.0732759	0.467123	-0.183729	0.227572	0.6357	-0.333782	0.046662	0.159129	-0.150053	0.446808	0.742819
t2941	hypothetical protein t2941	Salmonella	Diarrheal	0.885925	1.01519	1.16185	1.09142	1.0664	0.275929	0.000250531	0.000605829	0.0704307	0.43563	0.707673	0.0954549	0.378044	0.827255	0.146659	0.339309	0.537239	-0.205498	0.0514455	0.10691	-0.180474	0.13621	0.229315	-0.12927	0.424061	0.752001	0.0250242	0.848171	0.967901	0.0762285	0.652197	0.816289	0.0512043	0.774562	0.919793
t3210	preprotein translocase subunit SecG	Salmonella	Diarrheal	0.987969	0.977737	1.02579	0.945968	0.76549	0.0378239	0.686557	0.742375	0.0798245	0.392324	0.707673	0.260303	0.0187536	0.207852	0.0480556	0.777149	0.870188	0.0420006	0.719966	0.78765	0.222479	0.0868651	0.173627	0.0102317	0.955589	0.975122	0.180478	0.162329	0.521977	-0.031769	0.862487	0.932607	-0.212247	0.270037	0.540673
t3426	regulatory protein	Salmonella	Diarrheal	0.681487	0.873266	0.995883	1.09267	1.11778	0.314396	5.20031e-05	0.000141151	-0.0967883	0.350115	0.6971	-0.121899	0.402092	0.827255	0.122617	0.434497	0.639891	-0.411185	0.000444611	0.00173921	-0.436295	0.00584985	0.0176825	-0.191779	0.243392	0.680924	-0.0251106	0.880571	0.967901	0.219405	0.218787	0.477028	0.244516	0.232612	0.488222
t3705	thiol:disulfide interchange protein	Salmonella	Diarrheal	1.3257	1.3169	1.37758	1.20659	1.31092	0.0518772	0.553177	0.618257	0.170983	0.0720081	0.280202	0.0666555	0.567194	0.904926	0.0606727	0.671821	0.819745	0.119106	0.290612	0.411186	0.0147784	0.910538	0.968763	0.00879553	0.954901	0.975122	-0.104327	0.443753	0.867016	-0.11031	0.489784	0.759386	-0.00598283	0.972417	0.994857
t3709	heat shock protein IbpA	Salmonella	Diarrheal	1.04592	1.03036	1.37058	1.24803	1.24405	0.324661	0.000164055	0.000419603	0.122551	0.252869	0.611483	0.126532	0.274705	0.745627	0.340225	0.0532323	0.144488	-0.202111	0.0899329	0.16385	-0.198129	0.119069	0.214002	0.015564	0.929945	0.97388	0.0039816	0.977585	0.984991	0.217675	0.252235	0.508292	0.213693	0.272369	0.540673
t3710	heat shock chaperone IbpB	Salmonella	Diarrheal	1.50855	1.66667	1.45105	1.54654	1.27743	-0.057502	0.527745	0.608778	-0.0954916	0.446553	0.707673	0.173615	0.154676	0.514299	-0.21562	0.275308	0.481789	-0.0379896	0.786863	0.824219	0.231117	0.09357	0.18036	-0.158118	0.443325	0.772305	0.269107	0.097519	0.432334	-0.120128	0.589356	0.816289	-0.389235	0.0825004	0.238534
t3828	autotransporter	Salmonella	Diarrheal	3.04146	3.47757	3.11231	2.7447	3.0548	0.0708463	0.541663	0.610519	0.367602	0.00369609	0.0358477	0.0575086	0.745256	0.931818	-0.365261	0.0747449	0.187567	0.296756	0.0477202	0.102367	-0.0133377	0.945568	0.968763	-0.436107	0.0487138	0.409404	-0.310094	0.123968	0.471078	-0.732864	0.00176638	0.00978869	-0.42277	0.0988134	0.279621
t4166_s1	large repetitive protein	Salmonella	Diarrheal	1.24423	1.67136	1.53516	1.63142	1.57544	0.290931	0.00849257	0.0161359	-0.0962596	0.519717	0.768026	-0.0402746	0.814384	0.957401	-0.136193	0.484088	0.66581	-0.38719	0.0204941	0.0534453	-0.331205	0.0774065	0.163414	-0.427124	0.043958	0.409404	0.055985	0.790528	0.967901	-0.0399336	0.861571	0.932607	-0.0959186	0.694167	0.875233
t4239	hypothetical protein t4239	Salmonella	Diarrheal	0.727473	0.815461	0.890253	0.908856	0.803949	0.16278	0.118163	0.157156	-0.0186025	0.845945	0.913661	0.0863036	0.542709	0.891115	0.0747919	0.707157	0.826119	-0.181382	0.144839	0.250176	-0.076476	0.63655	0.762713	-0.0879876	0.680697	0.8461	0.104906	0.504097	0.890612	0.0933944	0.656759	0.816289	-0.0115116	0.960717	0.990507
VC395_RS00385	flagellar basal body-associated protein FliL	Cholera	Diarrheal	0.713045	1.20447	0.915622	0.904986	0.756772	0.202577	0.0691102	0.0957465	0.0106357	0.930331	0.960547	0.15885	0.304057	0.779007	-0.288848	0.264262	0.474768	-0.191941	0.18796	0.304862	-0.043727	0.800248	0.896243	-0.491425	0.0737563	0.467123	0.148214	0.410951	0.867016	-0.299484	0.275089	0.530244	-0.447698	0.124935	0.313517
VC395_RS02330	pilus (MSHA type) biogenesis protein MshL	Cholera	Diarrheal	0.705932	0.943404	1.38554	1.19945	1.17723	0.679609	1.24207e-14	7.86644e-14	0.186086	0.0380549	0.162664	0.208309	0.07695	0.37905	0.442137	0.00183313	0.00855722	-0.493523	9.18602e-06	4.699e-05	-0.4713	0.000548405	0.00214523	-0.237473	0.0994481	0.582178	0.0222228	0.870077	0.967901	0.256051	0.0872956	0.252398	0.233828	0.159523	0.368127
VC395_RS03395	porin	Cholera	Diarrheal	0.4453	0.892745	1.45614	1.34492	0.836716	1.01084	6.50612e-17	4.8073e-16	0.111219	0.45329	0.707673	0.619419	0.000605137	0.0402416	0.56339	0.0129309	0.0429953	-0.899617	2.44311e-07	1.80518e-06	-0.391416	0.0336193	0.0828031	-0.447445	0.0514855	0.409404	0.508201	0.0157613	0.123309	0.452171	0.0691678	0.209075	-0.056029	0.827201	0.939882
VC395_RS04965	luciferase	Cholera	Diarrheal	0.897238	1.05531	1.19899	1.05529	1.24467	0.301754	0.000977711	0.00216726	0.143697	0.111177	0.369665	-0.0456832	0.735136	0.931818	0.143683	0.237099	0.450488	-0.158056	0.16358	0.278925	-0.347437	0.0247311	0.0657848	-0.158071	0.256244	0.680924	-0.189381	0.213861	0.618337	-1.46311e-05	0.999915	0.999915	0.189366	0.270177	0.540673
VC395_RS07875	multifunctional autoprocessing toxin RtxA	Cholera	Diarrheal	0.838428	1.08356	0.981932	1.07119	1.11748	0.143504	0.172901	0.221114	-0.0892619	0.371664	0.707673	-0.135545	0.346098	0.793639	-0.101629	0.452254	0.639891	-0.232766	0.0657831	0.130584	-0.279049	0.0887717	0.173627	-0.245133	0.117406	0.582178	-0.0462827	0.770775	0.967901	-0.012367	0.934759	0.949031	0.0339157	0.85244	0.94927
VC395_RS07875_s3	multifunctional autoprocessing toxin RtxA	Cholera	Diarrheal	1.38359	1.4956	1.64615	1.68773	1.74085	0.262558	0.00950942	0.0178134	-0.0415743	0.691393	0.868659	-0.0947009	0.533985	0.889251	0.150552	0.316446	0.51326	-0.304132	0.0137823	0.0407343	-0.357259	0.0329287	0.0826323	-0.112006	0.489034	0.791074	-0.0531266	0.750305	0.967901	0.192126	0.245722	0.502786	0.245253	0.217005	0.46551
VC395_RS07875_s4	multifunctional autoprocessing toxin RtxA	Cholera	Diarrheal	1.52946	1.76489	1.50098	1.60637	1.68132	-0.0284761	0.804024	0.832697	-0.105391	0.413544	0.707673	-0.180338	0.328003	0.779007	-0.263906	0.107628	0.242618	-0.0769151	0.612899	0.721377	-0.151862	0.449339	0.574635	-0.23543	0.193753	0.677576	-0.0749467	0.71916	0.967901	-0.158515	0.401848	0.703234	-0.0835683	0.715098	0.88063
VC395_RS09745	peptidoglycan-associated lipoprotein Pal	Cholera	Diarrheal	1.40635	1.57234	1.62371	1.45584	1.72953	0.21736	0.0285024	0.0430775	0.167865	0.177431	0.507947	-0.105822	0.501876	0.889251	0.0513659	0.763839	0.868295	-0.0494947	0.725498	0.78765	-0.323182	0.0628185	0.139248	-0.165994	0.368647	0.727327	-0.273687	0.145298	0.50181	-0.116499	0.556942	0.816289	0.157188	0.476183	0.764045
VC395_RS10770	VacJ family lipoprotein	Cholera	Diarrheal	0.902704	1.05362	0.943571	1.03119	0.841163	0.0408667	0.734287	0.778744	-0.0876145	0.532221	0.77673	0.102408	0.473943	0.854831	-0.110052	0.59947	0.768603	-0.128481	0.43815	0.562839	0.0615411	0.713571	0.832499	-0.150918	0.50671	0.791074	0.190022	0.298394	0.745294	-0.022437	0.924702	0.949031	-0.212459	0.375971	0.675732
VC395_RS11215	flagellin B	Cholera	Diarrheal	0.49103	0.724361	1.2017	1.21385	1.13974	0.71067	5.29498e-12	2.9343e-11	-0.0121537	0.931658	0.960547	0.0619577	0.757136	0.931818	0.477339	0.018921	0.061378	-0.722824	6.96727e-06	3.86103e-05	-0.648713	0.00289596	0.00939423	-0.233331	0.247722	0.680924	0.0741114	0.748613	0.967901	0.489493	0.0336681	0.121023	0.415381	0.121047	0.309602
VC395_RS11220	flagellin D	Cholera	Diarrheal	0.449424	0.794335	1.37437	1.22334	1.00622	0.924942	9.96165e-19	8.83266e-18	0.151029	0.239336	0.595195	0.368141	0.0241846	0.235496	0.580031	0.00874302	0.0332235	-0.773914	1.1801e-07	9.80958e-07	-0.556801	0.00129398	0.00465135	-0.344912	0.11003	0.582178	0.217113	0.242919	0.6357	0.429002	0.0652562	0.201839	0.211889	0.390368	0.683944
VC395_RS11475_US	flagellin C	Cholera	Diarrheal	0.753974	1.30678	1.30033	1.23226	1.02213	0.54636	2.17814e-07	7.82954e-07	0.0680739	0.616189	0.836256	0.2782	0.0559563	0.323574	-0.00644388	0.980837	0.981177	-0.478286	0.00177496	0.0065575	-0.268159	0.0879583	0.173627	-0.552803	0.0526045	0.409404	0.210126	0.243765	0.6357	-0.0745178	0.796776	0.905737	-0.284644	0.333786	0.643385
VC395_RS11495	flagellar hook-associated protein FlgK	Cholera	Diarrheal	0.959322	1.35481	1.2337	1.0778	1.32562	0.274376	0.0114994	0.0203923	0.155894	0.187138	0.507947	-0.0919195	0.461689	0.854831	-0.121112	0.491093	0.66581	-0.118482	0.401443	0.528633	-0.366296	0.0143908	0.0416082	-0.395488	0.0444807	0.409404	-0.247814	0.11132	0.448655	-0.277006	0.16516	0.399387	-0.0291922	0.884718	0.960862
VC395_RS11510	flagellar L-ring protein	Cholera	Diarrheal	0.533057	0.682418	1.0159	0.864102	0.831534	0.482847	6.0724e-07	1.83552e-06	0.151802	0.127971	0.395818	0.184371	0.1493	0.514299	0.333486	0.0109834	0.039481	-0.331045	0.00659261	0.0224825	-0.298477	0.0403026	0.0957187	-0.149361	0.292204	0.691551	0.0325683	0.825195	0.967901	0.181684	0.214573	0.475637	0.149115	0.367424	0.675732
VC395_RS11515	flagellar basal-body rod protein FlgG	Cholera	Diarrheal	0.681246	0.652633	0.923743	0.900369	0.785255	0.242497	0.0102168	0.0186141	0.0233738	0.843101	0.913661	0.138489	0.262787	0.72814	0.271111	0.0443347	0.128185	-0.219123	0.0980258	0.173832	-0.104009	0.444696	0.574635	0.0286135	0.840978	0.932084	0.115115	0.454411	0.867016	0.247737	0.124578	0.331377	0.132622	0.417491	0.711876
VC395_RS15485	methyl-accepting chemotaxis protein HlyB	Cholera	Diarrheal	1.12997	1.24935	1.39182	1.33453	1.25219	0.26185	0.0237046	0.0370908	0.0572897	0.658557	0.858707	0.139631	0.317317	0.779007	0.142474	0.449953	0.639891	-0.204561	0.183055	0.300571	-0.122219	0.448476	0.574635	-0.119376	0.559868	0.818269	0.0823416	0.631784	0.933636	0.0851847	0.689162	0.816289	0.00284313	0.989613	0.996455
WS_1858B_fliC	NA	E. coli	Diarrheal	1.4653	1.75749	1.83744	1.2506	1.40246	0.372134	0.00383609	0.00773031	0.586834	1.58795e-05	0.00105598	0.434975	0.0117225	0.173232	0.0799489	0.694319	0.826119	0.214699	0.177961	0.29586	0.0628409	0.742177	0.858344	-0.292185	0.196305	0.677576	-0.151859	0.42921	0.867016	-0.506885	0.0286236	0.10877	-0.355026	0.156236	0.368127
WS_2773E_fliC	NA	E. coli	Diarrheal	1.72337	1.95285	1.90093	1.31844	1.38399	0.177552	0.161312	0.208295	0.582485	6.25305e-05	0.00277218	0.516937	0.00191565	0.0587314	-0.0519275	0.83127	0.888069	0.404934	0.0168223	0.0486385	0.339385	0.0684113	0.149159	-0.229479	0.382804	0.727327	-0.0655484	0.732544	0.967901	-0.634413	0.022101	0.0890738	-0.568865	0.0457798	0.152218
WS_3504D_00539	fliC flagellar filament structural protein	E. coli	Diarrheal	1.38965	1.26792	1.57517	1.10465	1.8384	0.185526	0.175204	0.221925	0.470525	0.00101485	0.0168719	-0.263229	0.1509	0.514299	0.307254	0.0584651	0.155517	0.284999	0.0935088	0.168063	-0.448755	0.0316297	0.0808991	0.121728	0.511522	0.791074	-0.733754	0.000688941	0.014717	-0.163271	0.38307	0.68849	0.570483	0.011704	0.0444753
6925_2#88_PhageAmi	phage amidase	Pneumococcus	Respiratory	2.21666	2.21064	2.63982	2.16614	2.59986	0.423161	0.00200487	0.00864598	0.473685	0.00494245	0.0378921	0.0399586	0.845562	0.94073	0.429184	0.0953087	0.424008	0.0505234	0.783449	0.858063	-0.383203	0.0870347	0.285971	0.00602288	0.981773	0.989861	-0.433726	0.0738231	0.339586	-0.0445005	0.873446	0.913148	0.389225	0.205425	0.684024
7622_2#37_CLS00355_a3	penicillin-binding protein 2x (resistant);	Pneumococcus	Respiratory	1.03873	0.921228	1.13787	1.07085	1.16172	0.0991456	0.359133	0.473633	0.0670287	0.56149	0.853942	-0.0238448	0.85896	0.94073	0.216646	0.218212	0.519195	-0.0321169	0.820393	0.878741	-0.12299	0.434664	0.748009	0.1175	0.540537	0.849873	-0.0908734	0.575615	0.763796	0.149617	0.446071	0.854776	0.240491	0.249016	0.684024
7622_4#20_CLS02728	hypothetical protein;	Pneumococcus	Respiratory	1.8232	1.80224	2.03438	1.89313	2.04746	0.211181	0.0728433	0.147829	0.141249	0.31641	0.642126	-0.0130755	0.94073	0.94073	0.232141	0.303812	0.622476	-0.0699322	0.666741	0.767168	-0.224256	0.249524	0.491918	0.0209599	0.929689	0.962413	-0.154324	0.459955	0.763796	0.0908921	0.715994	0.854776	0.245216	0.367126	0.707845
7622_5#56_CLS01435_a4	penicillin-binding protein 2b (resistant);	Pneumococcus	Respiratory	1.55934	1.55657	1.84513	1.41746	2.03158	0.28579	0.0121519	0.0353588	0.427671	0.000742459	0.0103697	-0.186454	0.35084	0.94073	0.288559	0.164616	0.473271	0.141881	0.32839	0.518761	-0.472243	0.0305367	0.175586	0.00276898	0.989861	0.989861	-0.614124	0.0065968	0.0910358	-0.139112	0.533445	0.854776	0.475012	0.0848164	0.585233
7622_5#77_CLS00206	extracellular solute-binding protein;ABC transporter substrate-binding protein-amino acid transport;ABC transporter, substrate binding protein;	Pneumococcus	Respiratory	0.631113	0.539013	0.929867	0.659856	0.849718	0.298754	0.0349313	0.0852261	0.270011	0.0345383	0.132397	0.0801496	0.645021	0.94073	0.390854	0.114091	0.424008	-0.0287425	0.857401	0.882995	-0.218604	0.274963	0.524896	0.0921004	0.723748	0.924789	-0.189862	0.31885	0.763796	0.120843	0.633541	0.854776	0.310705	0.269312	0.684024
7622_5#77_CLS00534	valyl-tRNA synthetase;Valyl-tRNA synthetase;	Pneumococcus	Respiratory	0.959136	1.2352	0.908562	1.04068	0.982519	-0.0505738	0.596105	0.712971	-0.132122	0.281533	0.60419	-0.0739561	0.670235	0.94073	-0.326639	0.119051	0.424008	-0.0815486	0.548235	0.727466	-0.0233823	0.898432	0.929448	-0.276065	0.200592	0.849873	0.0581663	0.769266	0.884963	-0.194516	0.391153	0.854776	-0.252683	0.327076	0.704356
7622_5#77_CLS00596_s3	Beta-galactosidase/beta-glucuronidase;beta-galactosidase precursor, putative;putative surface anchored beta-galactosidase;beta-galactosidase;	Pneumococcus	Respiratory	2.5433	2.56263	2.72132	2.21196	2.78672	0.178021	0.186469	0.285918	0.509354	0.000249572	0.00574016	-0.0653985	0.690259	0.94073	0.158687	0.451138	0.703835	0.331333	0.0461004	0.176718	-0.243419	0.203176	0.452232	-0.0193336	0.933144	0.962413	-0.574752	0.00332648	0.0573818	-0.350667	0.132953	0.630535	0.224085	0.369311	0.707845
7622_5#77_CLS00741	septation ring formation regulator EzrA;putative septation ring formation regulator EzrA;septation ring formation regulator;	Pneumococcus	Respiratory	0.881756	1.06046	0.784846	0.596877	0.469636	-0.0969098	0.363805	0.473633	0.187969	0.0668827	0.222071	0.31521	0.0047016	0.187398	-0.275613	0.212299	0.519195	0.284879	0.0245412	0.120953	0.41212	0.00205844	0.0355081	-0.178703	0.438175	0.849873	0.127241	0.315505	0.763796	-0.463583	0.0484407	0.477487	-0.590823	0.0144731	0.197872
7622_5#77_CLS00766	putative lipoprotein;lipoprotein;Uncharacterized ABC-type transport system, periplasmic component/surface lipoprotein;	Pneumococcus	Respiratory	1.51631	1.26891	1.78603	1.39846	1.68757	0.269714	0.0502893	0.115665	0.387563	0.0116709	0.0619454	0.0984614	0.639304	0.94073	0.517116	0.076922	0.424008	0.11785	0.504561	0.710504	-0.171252	0.455542	0.748009	0.247402	0.408259	0.849873	-0.289102	0.225729	0.648971	0.129552	0.670234	0.854776	0.418654	0.217441	0.684024
7622_5#77_CLS00903	pneumococcal histidine triad protein E (Bvh-3);conserved hypothetical protein;pneumococcal histidine triad protein E;hypothetical protein;	Pneumococcus	Respiratory	2.36865	2.58696	2.34187	1.94937	2.42186	-0.0267789	0.837444	0.888979	0.392496	0.00864406	0.0542218	-0.0799867	0.640368	0.94073	-0.245095	0.308725	0.622476	0.419275	0.0164824	0.0918764	-0.0532077	0.784034	0.892393	-0.218316	0.394939	0.849873	-0.472483	0.0234155	0.161567	-0.637591	0.0196816	0.419442	-0.165108	0.55281	0.828756
7622_5#77_CLS01709	competence-induced protein Ccs50;RmuC family protein;	Pneumococcus	Respiratory	0.780011	0.906865	1.00107	1.02312	0.990737	0.221055	0.024283	0.0620566	-0.0220493	0.843867	0.967681	0.0103293	0.93846	0.94073	0.0942015	0.588538	0.737321	-0.243104	0.060687	0.198491	-0.210726	0.157438	0.388327	-0.126854	0.493585	0.849873	0.0323786	0.837398	0.921367	0.116251	0.546973	0.854776	0.0838722	0.683804	0.907355
7622_5#77_CLS01786	LysM domain-containing protein;putative exported protein;hypothetical protein;	Pneumococcus	Respiratory	1.5491	1.6973	1.57325	1.45678	1.52461	0.0241493	0.870063	0.898042	0.116472	0.43927	0.770328	0.0486424	0.812482	0.94073	-0.124049	0.628261	0.737321	0.0923232	0.613888	0.767168	0.0244931	0.915115	0.929448	-0.148199	0.591731	0.849873	-0.0678301	0.769533	0.884963	-0.240522	0.387947	0.854776	-0.172692	0.577584	0.828756
ATCC700669_psrP_sA	pneumococcal serine-rich protein	Pneumococcus	Respiratory	0.8129	1.07581	1.47403	1.24961	1.70972	0.661134	7.05912e-11	4.87079e-09	0.224419	0.0675867	0.222071	-0.235686	0.157271	0.83004	0.398219	0.072837	0.424008	-0.436715	0.00125746	0.034559	-0.89682	3.30303e-06	0.000227909	-0.262915	0.239523	0.849873	-0.460105	0.0166112	0.143272	0.1738	0.457263	0.854776	0.633905	0.0172063	0.197872
BP0996	flagellin	Pertussis	Respiratory	1.08156	1.27754	1.29182	1.50734	1.32302	0.210253	0.0557997	0.120318	-0.215517	0.154027	0.389059	-0.0312027	0.84527	0.94073	0.0142804	0.936707	0.936707	-0.425771	0.0129647	0.0894562	-0.241456	0.176354	0.405615	-0.195973	0.319044	0.849873	0.184314	0.368928	0.763796	0.229798	0.299527	0.854776	0.0454831	0.841213	0.951536
BP1112	putative outer membrane ligand binding protein	Pertussis	Respiratory	1.68632	2.27234	1.55778	1.58303	1.61208	-0.128538	0.298326	0.403617	-0.0252534	0.847378	0.967681	-0.0543031	0.743128	0.94073	-0.714561	0.00690638	0.23827	0.103285	0.519991	0.717587	0.0742352	0.695339	0.864375	-0.586023	0.0308449	0.694998	-0.0290498	0.881308	0.921367	-0.689308	0.0131562	0.419442	-0.660258	0.0240606	0.237169
BP1189	lipoprotein	Pertussis	Respiratory	0.850248	1.10176	1.00221	0.994485	1.09482	0.151965	0.055182	0.120318	0.007728	0.933257	0.975678	-0.0926099	0.363834	0.94073	-0.0995498	0.407614	0.685984	-0.144237	0.180449	0.365037	-0.244575	0.0367078	0.180917	-0.251515	0.0609433	0.841017	-0.100338	0.422264	0.763796	-0.107278	0.44371	0.854776	-0.00693991	0.962025	0.976596
BP1375	basal-body rod modification protein FlgD	Pertussis	Respiratory	0.685819	0.793382	0.934798	0.999387	1.13401	0.248979	0.0119858	0.0353588	-0.0645891	0.574395	0.853942	-0.199208	0.300356	0.94073	0.141416	0.492871	0.737321	-0.313568	0.01731	0.0918764	-0.448187	0.0292663	0.175586	-0.107563	0.61585	0.849873	-0.134619	0.520158	0.763796	0.206005	0.356267	0.854776	0.340624	0.208269	0.684024
BP1377	flagellar basal-body rod protein FlgF	Pertussis	Respiratory	0.687928	0.797602	0.998927	0.987351	0.920849	0.310999	8.8801e-05	0.00102121	0.0115761	0.905803	0.967681	0.0780789	0.450566	0.94073	0.201326	0.0534129	0.409499	-0.299423	0.00682832	0.0810832	-0.23292	0.0432279	0.198848	-0.109673	0.328468	0.849873	0.0665028	0.603752	0.775633	0.18975	0.137073	0.630535	0.123247	0.347074	0.704356
BP1378	flagellar basal-body rod protein FlgG	Pertussis	Respiratory	1.55126	1.89064	1.93397	1.80784	1.75587	0.382703	0.000168359	0.00129075	0.126131	0.341422	0.654393	0.178093	0.192473	0.83004	0.0433236	0.812983	0.840431	-0.256572	0.0824267	0.22347	-0.20461	0.174	0.405615	-0.33938	0.0865136	0.849873	0.0519621	0.763553	0.884963	-0.0828072	0.696126	0.854776	-0.134769	0.52937	0.828756
BP1721	putative peptidase	Pertussis	Respiratory	1.12505	1.55369	1.3677	1.29281	1.403	0.242648	0.0121726	0.0353588	0.0748932	0.39251	0.731978	-0.0352926	0.767808	0.94073	-0.185987	0.308114	0.622476	-0.167755	0.138207	0.32142	-0.27794	0.0483834	0.204987	-0.428635	0.0327763	0.694998	-0.110186	0.410048	0.763796	-0.260881	0.176177	0.75842	-0.150695	0.466599	0.804883
BP1879_s5	filamentous hemagglutinin/adhesin	Pertussis	Respiratory	2.01273	2.38894	2.30856	2.253	2.36612	0.295826	0.0205465	0.0545273	0.0555642	0.677326	0.93471	-0.0575598	0.716963	0.94073	-0.0803803	0.681136	0.76181	-0.240261	0.147405	0.32142	-0.353385	0.060453	0.231736	-0.376206	0.0900064	0.849873	-0.113124	0.553558	0.763796	-0.135944	0.541067	0.854776	-0.0228204	0.92349	0.976596
BP2667_s3	adhesin	Pertussis	Respiratory	0.990873	1.22365	1.10058	1.13958	1.11415	0.109704	0.179588	0.281627	-0.038999	0.74619	0.954433	-0.0135766	0.905935	0.94073	-0.123076	0.459023	0.703835	-0.148703	0.251321	0.427144	-0.123281	0.321773	0.56929	-0.23278	0.181608	0.849873	0.0254225	0.867302	0.921367	-0.0840767	0.663135	0.854776	-0.109499	0.563919	0.828756
Influenza A/California/04/2009-HA_s2-1	hemagglutinin	Influenza A/B	Respiratory	0.611312	0.844679	0.929142	0.966855	0.598288	0.317831	0.000528147	0.00303685	-0.0377131	0.76078	0.954433	0.330854	0.00543181	0.187398	0.0844635	0.641149	0.737321	-0.355544	0.00822583	0.0810832	0.0130236	0.915977	0.929448	-0.233367	0.21638	0.849873	0.368567	0.0155529	0.143272	0.122177	0.550843	0.854776	-0.246391	0.22061	0.684024
Influenza A/Victoria/361/2011-M2-1	matrix protein 2	Influenza A/B	Respiratory	0.539884	0.711294	0.895485	0.766474	0.912052	0.3556	0.000141863	0.00129075	0.12901	0.14024	0.387063	-0.0165676	0.914691	0.94073	0.184191	0.131892	0.424008	-0.22659	0.0345982	0.149205	-0.372168	0.0286301	0.175586	-0.17141	0.206433	0.849873	-0.145578	0.376208	0.763796	0.0551806	0.675422	0.854776	0.200758	0.275542	0.684024
Influenza B/Hong Kong/330/2001-BM2-1	BM2 protein	Influenza A/B	Respiratory	0.866249	1.16981	0.991072	0.987249	0.775043	0.124823	0.200513	0.300769	0.00382355	0.976211	0.990567	0.216029	0.0549538	0.631969	-0.178733	0.372803	0.685984	-0.121	0.390595	0.585892	0.091206	0.466151	0.748009	-0.303557	0.149758	0.849873	0.212206	0.160117	0.548981	-0.182557	0.414946	0.854776	-0.394763	0.0713781	0.547232
RSVA-N	nucleoprotein	RSV	Respiratory	1.53832	1.61292	1.0969	1.11166	1.06918	-0.441414	0.000254093	0.00159386	-0.0147616	0.911583	0.967681	0.0277242	0.843411	0.94073	-0.516014	0.0231534	0.36676	0.426653	0.00822285	0.0810832	0.469138	0.00557866	0.0751813	-0.0745999	0.74825	0.926863	0.0424858	0.809395	0.915545	-0.501252	0.0423773	0.477487	-0.543738	0.0308282	0.265893
RSVA-P	phosphoprotein	RSV	Respiratory	2.0005	2.17485	2.28503	2.38694	2.24459	0.284539	0.0103324	0.0353588	-0.101909	0.457731	0.770328	0.0404479	0.784855	0.94073	0.110188	0.570477	0.737321	-0.386448	0.0147742	0.0918764	-0.244091	0.144579	0.38369	-0.174351	0.403109	0.849873	0.142357	0.442218	0.763796	0.212097	0.343592	0.854776	0.0697398	0.761429	0.92173
RSVA-SH	small hydrophobic protein	RSV	Respiratory	1.00668	1.12173	1.1442	1.02967	0.977714	0.137522	0.0788765	0.15118	0.114526	0.219722	0.522787	0.166485	0.113527	0.712121	0.0224657	0.858029	0.870647	-0.022996	0.827799	0.878741	0.0289628	0.80186	0.892393	-0.115056	0.397171	0.849873	0.0519587	0.679903	0.82304	-0.0920605	0.524138	0.854776	-0.144019	0.343555	0.704356
Rv0014c	Transmembrane serine/threonine-protein kinase B PknB (protein kinase B) (STPK B)	Mtb	Respiratory	0.72514	0.816072	0.891984	0.979795	0.756547	0.166844	0.0862253	0.158365	-0.0878107	0.438078	0.770328	0.135437	0.318394	0.94073	0.0759122	0.625925	0.737321	-0.254655	0.0525332	0.190778	-0.0314067	0.833731	0.898866	-0.0909317	0.589384	0.849873	0.223248	0.166952	0.548981	0.163723	0.359449	0.854776	-0.059525	0.756953	0.92173
Rv0171	Mce-family protein Mce1C	Mtb	Respiratory	0.790332	1.02899	0.912085	0.957436	0.977715	0.121753	0.275803	0.388376	-0.045351	0.710938	0.94336	-0.0656308	0.69028	0.94073	-0.116909	0.554875	0.737321	-0.167104	0.25381	0.427144	-0.187384	0.307268	0.557934	-0.238662	0.265961	0.849873	-0.0202798	0.91474	0.942045	-0.0715579	0.74327	0.854776	-0.0512782	0.833602	0.951536
Rv0270	Probable fatty-acid-CoA ligase FadD2 (fatty-acid-CoA synthetase) (fatty-acid-CoA synthase)	Mtb	Respiratory	1.10643	1.45578	1.13786	1.05352	1.1651	0.0314323	0.750537	0.809173	0.084333	0.447433	0.770328	-0.02724	0.84382	0.94073	-0.317925	0.192088	0.509772	0.0529007	0.680412	0.767168	-0.0586723	0.700808	0.864375	-0.349358	0.166068	0.849873	-0.111573	0.487721	0.763796	-0.402258	0.11897	0.630535	-0.290685	0.277734	0.684024
Rv0341	Isoniazid inductible gene protein IniB	Mtb	Respiratory	1.0257	1.19185	1.13384	1.32565	1.18056	0.108144	0.434983	0.555812	-0.191809	0.157879	0.389059	-0.0467212	0.833934	0.94073	-0.0580079	0.81607	0.840431	-0.299953	0.0834832	0.22347	-0.154865	0.531355	0.780074	-0.166152	0.540839	0.849873	0.145088	0.554411	0.763796	0.133802	0.619787	0.854776	-0.0112867	0.97199	0.976596
Rv0583c	Probable conserved lipoprotein LpqN	Mtb	Respiratory	1.95597	1.97042	2.11033	2.04654	2.25383	0.154365	0.121836	0.210167	0.0637948	0.502972	0.807095	-0.143492	0.380923	0.94073	0.139914	0.382	0.685984	-0.0905701	0.45746	0.657598	-0.297857	0.101484	0.304453	-0.0144513	0.934517	0.962413	-0.207287	0.245588	0.677822	0.0761189	0.661335	0.854776	0.283406	0.196347	0.684024
Rv0931c	Transmembrane serine/threonine-protein kinase D PknD (protein kinase D) (STPK D)	Mtb	Respiratory	1.03954	1.22276	1.03998	0.888336	1.01131	0.000434409	0.996535	0.996535	0.151642	0.150003	0.389059	0.0286717	0.851514	0.94073	-0.18278	0.248934	0.572549	0.151208	0.238981	0.422812	0.0282373	0.867999	0.921414	-0.183215	0.29267	0.849873	-0.12297	0.476986	0.763796	-0.334422	0.0623004	0.477636	-0.211452	0.310869	0.691933
Rv0954	Probable conserved transmembrane protein	Mtb	Respiratory	0.605275	0.685926	1.24697	1.18643	1.35624	0.641696	1.55987e-09	5.38154e-08	0.0605387	0.59476	0.854968	-0.109272	0.548656	0.94073	0.561044	0.000226783	0.015648	-0.581157	1.51784e-05	0.00104731	-0.750968	0.000254105	0.00876662	-0.0806516	0.588506	0.849873	-0.169811	0.39373	0.763796	0.500506	0.00248487	0.171456	0.670316	0.00244159	0.125584
Rv1630	30S ribosomal protein S1 RpsA	Mtb	Respiratory	0.936436	1.07976	0.988428	1.00543	0.82224	0.051992	0.65119	0.724711	-0.0170017	0.893167	0.967681	0.166188	0.328344	0.94073	-0.091334	0.641097	0.737321	-0.0689937	0.65098	0.767168	0.114196	0.546394	0.785441	-0.143326	0.502225	0.849873	0.183189	0.352096	0.763796	-0.0743323	0.734785	0.854776	-0.257522	0.297402	0.684024
Rv1779c	Possible integral membrane protein	Mtb	Respiratory	1.41956	1.38933	1.46955	1.44663	1.67606	0.0499889	0.613737	0.712971	0.0229234	0.845289	0.967681	-0.206507	0.19121	0.83004	0.0802271	0.609233	0.737321	-0.0270655	0.843513	0.881854	-0.256496	0.138538	0.382366	0.0302381	0.86017	0.953077	-0.229431	0.211693	0.635079	0.0573037	0.753888	0.854776	0.286734	0.174726	0.684024
Rv2098c	PE-PGRS family protein PE_PGRS36	Mtb	Respiratory	1.18034	1.26211	1.57989	1.61629	1.24686	0.399551	0.000164037	0.00129075	-0.0364062	0.755767	0.954433	0.333024	0.019948	0.344103	0.317775	0.0319283	0.36676	-0.435957	0.00200342	0.034559	-0.0665266	0.671528	0.864375	-0.0817756	0.609439	0.849873	0.369431	0.028651	0.17972	0.354182	0.0400259	0.477487	-0.0152491	0.934051	0.976596
Rv2396	PE-PGRS family protein PE_PGRS41	Mtb	Respiratory	1.10169	1.33002	1.04445	1.09952	1.05837	-0.0572334	0.632675	0.715649	-0.0550698	0.706814	0.94336	-0.01392	0.939349	0.94073	-0.285571	0.134808	0.424008	0.00216361	0.98982	0.994525	0.0433134	0.830178	0.898866	-0.228338	0.270285	0.849873	0.0411498	0.850654	0.921367	-0.230501	0.301384	0.854776	-0.271651	0.274359	0.684024
Rv2435c-sB	Probable cyclase (adenylyl-or guanylyl-)(adenylate-or guanylate-)	Mtb	Respiratory	1.28038	1.12377	0.870224	1.04996	0.897153	-0.410154	0.000219726	0.00151611	-0.179737	0.09727	0.305074	-0.0269293	0.857894	0.94073	-0.253546	0.086402	0.424008	0.230417	0.0842061	0.22347	0.383225	0.0262584	0.175586	0.156608	0.340694	0.849873	0.152808	0.366258	0.763796	-0.0738085	0.651005	0.854776	-0.226617	0.244724	0.684024
Rv2487c	PE-PGRS family protein PE_PGRS42	Mtb	Respiratory	0.840998	0.963781	1.10263	1.07542	0.90023	0.261633	0.0205253	0.0545273	0.027216	0.846822	0.967681	0.202401	0.169767	0.83004	0.13885	0.406479	0.685984	-0.234417	0.149064	0.32142	-0.0592319	0.721247	0.864375	-0.122783	0.505674	0.849873	0.175185	0.348959	0.763796	0.111634	0.582213	0.854776	-0.063551	0.757815	0.92173
Rv2672	Possible secreted protease	Mtb	Respiratory	0.878898	0.796295	0.957549	0.940099	0.820544	0.078651	0.521334	0.654037	0.0174495	0.889778	0.967681	0.137005	0.474351	0.94073	0.161254	0.525497	0.737321	-0.0612015	0.688486	0.767168	0.0583537	0.780502	0.892393	0.0826028	0.757221	0.926863	0.119555	0.571937	0.763796	0.143804	0.593054	0.854776	0.0242491	0.936358	0.976596
Rv2701c	Inositol-1-monophosphatase SuhB	Mtb	Respiratory	0.675859	0.756863	0.925899	0.941813	0.854987	0.25004	0.00189153	0.00864598	-0.0159141	0.886097	0.967681	0.0709121	0.616044	0.94073	0.169036	0.185857	0.509772	-0.265954	0.0314873	0.144842	-0.179128	0.235394	0.491918	-0.081004	0.550749	0.849873	0.0868262	0.607017	0.775633	0.18495	0.238591	0.781456	0.098124	0.582751	0.828756
Rv2741	PE-PGRS family protein PE_PGRS47	Mtb	Respiratory	1.02827	1.22655	1.16739	1.23897	0.965825	0.139128	0.206217	0.302744	-0.0715741	0.557131	0.853942	0.201568	0.221802	0.900255	-0.0591585	0.772892	0.830969	-0.210702	0.137859	0.32142	0.0624409	0.726576	0.864375	-0.198286	0.363517	0.849873	0.273143	0.145281	0.548981	0.0124156	0.955594	0.958161	-0.260727	0.295609	0.684024
Rv3029c	Probable electron transfer flavoprotein (beta-subunit) FixA (beta-ETF) (electron transfer flavoprotein small subunit) (ETFSS)	Mtb	Respiratory	0.754638	0.78522	0.902794	1.0318	0.794009	0.148156	0.13061	0.219807	-0.129007	0.265447	0.60419	0.108785	0.433874	0.94073	0.117574	0.503557	0.737321	-0.277163	0.0394545	0.160139	-0.0393705	0.797824	0.892393	-0.0305814	0.870201	0.953077	0.237792	0.15335	0.548981	0.246581	0.214545	0.779138	0.00878908	0.966751	0.976596
Rv3067	hypothetical protein	Mtb	Respiratory	0.839796	1.0193	0.957509	0.84079	0.93943	0.117713	0.26007	0.373851	0.11672	0.33051	0.651576	0.0180796	0.890787	0.94073	-0.0617918	0.76972	0.830969	-0.000993488	0.994525	0.994525	-0.0996335	0.520595	0.780074	-0.179505	0.429217	0.849873	-0.09864	0.551362	0.763796	-0.178511	0.445819	0.854776	-0.0798713	0.73886	0.92173
Rv3333c	Hypothetical proline rich protein	Mtb	Respiratory	1.33267	1.65162	1.38179	1.38196	1.05825	0.0491118	0.619649	0.712971	-0.000175058	0.998613	0.998613	0.323531	0.0088012	0.202427	-0.269837	0.164444	0.473271	-0.0492869	0.689339	0.767168	0.274419	0.050504	0.204987	-0.318949	0.122973	0.849873	0.323706	0.0230166	0.161567	-0.269662	0.191592	0.75842	-0.593368	0.0080142	0.138245
Rv3344c	PE-PGRS family protein PE_PGRS49	Mtb	Respiratory	0.942702	0.992775	0.948798	1.00222	0.888265	0.00609566	0.954533	0.96857	-0.0534209	0.626389	0.882058	0.0605328	0.642125	0.94073	-0.0439773	0.782797	0.830969	-0.0595166	0.662071	0.767168	0.0544371	0.722064	0.864375	-0.0500729	0.779102	0.926863	0.113954	0.462614	0.763796	0.00944364	0.958161	0.958161	-0.10451	0.588537	0.828756
Rv3507-s1	PE-PGRS family protein PE_PGRS53	Mtb	Respiratory	0.618197	0.949047	0.867633	0.800765	0.631115	0.249436	0.0122987	0.0353588	0.0668676	0.581671	0.853942	0.236518	0.10264	0.708215	-0.0814142	0.684525	0.76181	-0.182568	0.185164	0.365037	-0.0129182	0.934182	0.934182	-0.33085	0.122336	0.849873	0.16965	0.323916	0.763796	-0.148282	0.503952	0.854776	-0.317932	0.177856	0.684024
Rv3515c	Fatty-acid-CoA ligase FadD19 (fatty-acid-CoA synthetase) (fatty-acid-CoA synthase)	Mtb	Respiratory	1.93296	2.0233	1.86464	1.68162	1.83301	-0.0683169	0.55251	0.680772	0.183019	0.104606	0.307314	0.0316256	0.852426	0.94073	-0.15866	0.436771	0.700865	0.251336	0.0736141	0.220842	0.0999425	0.59779	0.841785	-0.0903432	0.680419	0.902864	-0.151393	0.420367	0.763796	-0.341679	0.122817	0.630535	-0.190286	0.451004	0.79793
Rv3627c	hypothetical protein	Mtb	Respiratory	1.20794	1.33232	1.49091	1.37079	1.60337	0.282964	0.00502025	0.0203763	0.120115	0.285924	0.60419	-0.112463	0.492234	0.94073	0.158585	0.42338	0.695552	-0.162849	0.209937	0.391504	-0.395427	0.0276594	0.175586	-0.124379	0.549103	0.849873	-0.232578	0.206356	0.635079	0.0384703	0.856817	0.913148	0.271048	0.268637	0.684024
Rv3811	hypothetical protein	Mtb	Respiratory	0.70429	0.574347	0.890873	0.886415	0.806451	0.186584	0.0765942	0.151	0.00445824	0.972546	0.990567	0.0844228	0.521697	0.94073	0.316526	0.0406085	0.36676	-0.182125	0.229845	0.417349	-0.102161	0.504197	0.780074	0.129943	0.440018	0.849873	0.0799645	0.639315	0.80205	0.312068	0.094141	0.630535	0.232104	0.213775	0.684024
Rv3879c	ESX-1 secretion-associated protein EspK Alanine and proline rich protein	Mtb	Respiratory	1.17281	1.27176	1.38943	1.48614	1.45546	0.216613	0.0872154	0.158365	-0.0967123	0.489418	0.804043	-0.0660323	0.685835	0.94073	0.117661	0.632726	0.737321	-0.313325	0.063287	0.198491	-0.282645	0.134388	0.382366	-0.0989514	0.706149	0.919326	0.03068	0.876015	0.921367	0.214373	0.427276	0.854776	0.183694	0.514966	0.828756
SP_0117	pneumococcal surface protein A	Pneumococcus	Respiratory	2.07564	2.21767	2.90792	2.60458	2.7324	0.832272	7.3596e-09	1.26953e-07	0.303339	0.0219858	0.101135	0.175511	0.282666	0.94073	0.690244	0.020232	0.36676	-0.528934	0.00172251	0.034559	-0.656762	0.000946475	0.0217689	-0.142029	0.634688	0.858696	-0.127828	0.497932	0.763796	0.386905	0.197849	0.75842	0.514733	0.104719	0.656876
SP_0336	penicillin-binding protein 2X	Pneumococcus	Respiratory	1.09781	0.93147	1.11729	0.980153	0.976699	0.0194853	0.872012	0.898042	0.137139	0.28896	0.60419	0.140593	0.30224	0.94073	0.185822	0.339083	0.649909	0.117654	0.45533	0.657598	0.121108	0.457851	0.748009	0.166337	0.435815	0.849873	0.00345361	0.983667	0.983667	0.0486825	0.822579	0.90092	0.0452289	0.837838	0.951536
SP_0664_s1	zinc metalloprotease ZmpB	Pneumococcus	Respiratory	1.72618	2.12378	1.92374	1.62296	2.07215	0.197558	0.138839	0.228092	0.300774	0.0260735	0.112442	-0.148418	0.415805	0.94073	-0.200039	0.403187	0.685984	0.103216	0.534064	0.722557	-0.345976	0.0977765	0.304453	-0.397597	0.128494	0.849873	-0.449192	0.0329599	0.189519	-0.500813	0.0579649	0.477636	-0.0516212	0.856196	0.952863
SP_0845	lipoprotein	Pneumococcus	Respiratory	1.11689	0.952758	1.3883	1.03859	1.34551	0.271404	0.0358197	0.0852261	0.349711	0.0165741	0.0816866	0.0427837	0.825725	0.94073	0.435538	0.0856604	0.424008	0.0783072	0.636725	0.767168	-0.22862	0.281466	0.524896	0.164135	0.528503	0.849873	-0.306927	0.167081	0.548981	0.0858274	0.748131	0.854776	0.392755	0.190192	0.684024
SP_0981	putative protease maturation protein	Pneumococcus	Respiratory	0.53634	0.513193	0.869521	0.605421	0.599742	0.33318	0.00139862	0.00689321	0.2641	0.0398474	0.144709	0.269778	0.0781686	0.674204	0.356328	0.032266	0.36676	-0.0690806	0.618283	0.767168	-0.0634021	0.693187	0.864375	0.0231471	0.89134	0.960976	0.00567853	0.974365	0.983667	0.0922277	0.618002	0.854776	0.0865491	0.667894	0.903621
SP_1154_s1	immunoglobulin A1 protease	Pneumococcus	Respiratory	2.14255	2.18576	2.31293	1.8943	2.33343	0.170383	0.17204	0.276065	0.418636	0.00438689	0.0378369	-0.0204994	0.882098	0.94073	0.127175	0.571136	0.737321	0.248253	0.143099	0.32142	-0.190883	0.248748	0.491918	-0.0432086	0.857734	0.953077	-0.439136	0.0160152	0.143272	-0.291462	0.24916	0.781456	0.147674	0.552732	0.828756
SP_1241	amino acid ABC transporter, amino acid-binding protein/permease protein	Pneumococcus	Respiratory	1.90007	1.40339	1.8342	1.44337	2.14749	-0.0658714	0.619975	0.712971	0.390833	0.00994084	0.0571598	-0.313284	0.0956418	0.708215	0.430818	0.0425229	0.36676	0.456704	0.00968924	0.0835697	-0.247413	0.232379	0.491918	0.496689	0.0311265	0.694998	-0.704117	0.00170126	0.0573818	0.039985	0.86371	0.913148	0.744102	0.00546016	0.125584
SP_1518	conserved hypothetical protein	Pneumococcus	Respiratory	0.837093	0.891823	1.27251	1.04851	1.14737	0.435416	0.000928409	0.00492771	0.223997	0.106892	0.307314	0.125136	0.533827	0.94073	0.380686	0.128535	0.424008	-0.211419	0.192642	0.369231	-0.31028	0.157582	0.388327	-0.0547303	0.832568	0.953077	-0.0988607	0.657426	0.810043	0.156689	0.552495	0.854776	0.25555	0.396318	0.739079
SP_1673	penicillin-binding protein 2B	Pneumococcus	Respiratory	1.8357	1.88071	2.12705	1.63561	1.96063	0.291345	0.0110178	0.0353588	0.491437	7.3717e-05	0.00508648	0.166416	0.36552	0.94073	0.246339	0.206988	0.519195	0.200092	0.15807	0.330509	-0.124929	0.52986	0.780074	-0.0450057	0.827954	0.953077	-0.325021	0.110253	0.475465	-0.245098	0.246561	0.781456	0.0799237	0.750538	0.92173
SP_1891	oligopeptide ABC transporter, oligopeptide-binding protein AmiA	Pneumococcus	Respiratory	1.10128	1.23865	1.35351	0.830845	1.4606	0.252231	0.0618086	0.129236	0.522667	0.00015441	0.00532714	-0.107083	0.561827	0.94073	0.114866	0.616094	0.737321	0.270436	0.0926983	0.236896	-0.359315	0.0825856	0.285971	-0.137366	0.576026	0.849873	-0.629751	0.00287757	0.0573818	-0.407802	0.10162	0.630535	0.221949	0.421339	0.765064
SP_1923	pneumolysin	Pneumococcus	Respiratory	0.962346	0.738555	1.01626	0.548582	1.33673	0.0539116	0.66491	0.728235	0.467676	0.000751429	0.0103697	-0.320477	0.0340011	0.469215	0.277703	0.0999973	0.424008	0.413765	0.0115358	0.0884408	-0.374388	0.033233	0.176391	0.223792	0.237678	0.849873	-0.788153	3.59268e-05	0.00247895	-0.189973	0.330049	0.854776	0.59818	0.00484648	0.125584
SP_2099	penicillin-binding protein 1B	Pneumococcus	Respiratory	0.940754	0.892481	1.04427	0.828148	0.897231	0.103517	0.297764	0.403617	0.216123	0.0278877	0.113191	0.14704	0.126937	0.729889	0.15179	0.311218	0.622476	0.112607	0.348573	0.534478	0.0435234	0.713936	0.864375	0.0482735	0.768948	0.926863	-0.0690831	0.554387	0.763796	-0.0643331	0.693059	0.854776	0.00475008	0.976596	0.976596
SP_2108	maltose/maltodextrin ABC transporter, maltose/maltodextrin-binding protein	Pneumococcus	Respiratory	0.76071	1.06457	1.51778	1.08718	1.20327	0.757069	5.19393e-09	1.1946e-07	0.4306	0.00780895	0.0538818	0.314505	0.0694023	0.674204	0.453214	0.075498	0.424008	-0.326468	0.0584258	0.198491	-0.442564	0.0175674	0.173165	-0.303855	0.239829	0.849873	-0.116095	0.575061	0.763796	0.0226133	0.934108	0.958161	0.138709	0.62147	0.857628
SP_2136	choline binding protein PcpA	Pneumococcus	Respiratory	2.04994	2.71092	2.41322	1.97488	2.46587	0.363289	0.0100768	0.0353588	0.43834	0.0032892	0.0324221	-0.0526418	0.805925	0.94073	-0.297696	0.315749	0.622476	0.0750514	0.673951	0.767168	-0.415931	0.0843904	0.285971	-0.660986	0.0402897	0.694998	-0.490982	0.0452829	0.240348	-0.736037	0.0243155	0.419442	-0.245055	0.485363	0.81683
SP_2190	choline binding protein A	Pneumococcus	Respiratory	0.796884	0.964187	1.22569	0.9067	1.17684	0.428802	2.99423e-06	4.13204e-05	0.318986	0.00111764	0.0128528	0.0488487	0.687228	0.94073	0.261499	0.135191	0.424008	-0.109816	0.330804	0.518761	-0.379953	0.0065375	0.0751813	-0.167303	0.360144	0.849873	-0.270137	0.0566538	0.279222	-0.0574867	0.755671	0.854776	0.212651	0.289133	0.684024
SP_2239	serine protease	Pneumococcus	Respiratory	0.994946	0.87529	0.793625	0.824145	0.930678	-0.201321	0.118921	0.210167	-0.0305202	0.810389	0.967681	-0.137054	0.362985	0.94073	-0.0816655	0.627522	0.737321	0.170801	0.297108	0.488106	0.0642678	0.723517	0.864375	0.119656	0.543466	0.849873	-0.106534	0.555823	0.763796	-0.0511453	0.793867	0.883497	0.0553882	0.792908	0.943287
ABAYE_RS05295	membrane protein	Acinetobacter	Sepsis	0.792491	0.834385	1.00436	0.912753	0.811613	0.211871	0.00365151	0.0131772	0.0916087	0.28137	0.496888	0.192749	0.017878	0.247312	0.169978	0.238877	0.639575	-0.120263	0.228148	0.420807	-0.0191222	0.840066	0.955939	-0.0418938	0.782139	0.883153	0.10114	0.335772	0.794292	0.0783688	0.619972	0.829963	-0.0227717	0.88312	0.954753
ABAYE_RS06200	OmpW family protein	Acinetobacter	Sepsis	1.28677	1.42793	1.46716	1.40761	1.62925	0.180388	0.128611	0.242607	0.0595542	0.689564	0.759592	-0.162094	0.411363	0.775981	0.0392243	0.857674	0.889837	-0.120833	0.476888	0.621107	-0.342481	0.111218	0.401351	-0.141163	0.54578	0.731329	-0.221648	0.338476	0.794292	-0.0203299	0.935111	0.99033	0.201318	0.473485	0.823627
ABAYE_RS07540	outer membrane protein assembly factor	Acinetobacter	Sepsis	0.763547	1.12935	1.05445	1.13991	0.913107	0.290907	0.00133504	0.00651816	-0.0854527	0.425307	0.627406	0.141347	0.303072	0.698749	-0.0748928	0.647518	0.889837	-0.376359	0.00243318	0.014392	-0.14956	0.314122	0.540056	-0.365799	0.040798	0.274054	0.2268	0.157154	0.675697	0.01056	0.953909	0.99033	-0.21624	0.284984	0.627633
ABAYE_RS07850	OmpW family protein	Acinetobacter	Sepsis	1.50965	1.60427	1.61227	1.37454	1.19869	0.102625	0.422811	0.566021	0.23773	0.0914339	0.252967	0.413577	0.0432316	0.358822	0.00799842	0.974534	0.974534	0.135104	0.415981	0.592943	0.310952	0.158483	0.417048	-0.0946268	0.722181	0.856301	0.175847	0.436534	0.794292	-0.229731	0.399936	0.626315	-0.405578	0.189204	0.506579
ABAYE_RS13330	lytic transglycosylase	Acinetobacter	Sepsis	1.68626	1.54908	1.13694	1.0079	1.20011	-0.549324	5.38209e-07	1.11678e-05	0.129036	0.188714	0.364261	-0.0631702	0.666181	0.877667	-0.412135	0.0242663	0.143864	0.678361	3.30282e-07	9.13779e-06	0.486154	0.00465881	0.0483352	0.13719	0.474238	0.712481	-0.192207	0.239322	0.709418	-0.541171	0.00636266	0.0377215	-0.348965	0.111433	0.420405
ABAYE_RS13330_s1	lytic transglycosylase	Acinetobacter	Sepsis	1.53539	1.68228	1.25142	1.07976	1.22913	-0.283968	0.00662637	0.0219995	0.171659	0.107741	0.279454	0.0222899	0.884125	0.949833	-0.430864	0.017349	0.129016	0.455627	0.000731864	0.00552225	0.306258	0.0783316	0.361196	-0.146896	0.436509	0.68359	-0.149369	0.390175	0.794292	-0.602523	0.002785	0.0210141	-0.453154	0.0425192	0.320827
ABAYE_RS13495	phage tail tape measure protein	Acinetobacter	Sepsis	1.36201	1.40055	1.26916	1.16465	1.33479	-0.0928538	0.342829	0.51736	0.104506	0.312213	0.508111	-0.0656311	0.625402	0.837232	-0.131397	0.362073	0.692118	0.19736	0.115139	0.245039	0.0272227	0.857241	0.955939	-0.0385428	0.80867	0.883153	-0.170137	0.273758	0.732966	-0.235903	0.151167	0.334994	-0.0657655	0.720096	0.899805
ABAYE_RS14590	outer membrane protein	Acinetobacter	Sepsis	0.802543	0.888951	1.10035	0.897146	0.961649	0.297805	0.00104294	0.00554169	0.203202	0.027093	0.124929	0.138699	0.311722	0.699269	0.211397	0.109204	0.385912	-0.0946036	0.389243	0.591689	-0.159106	0.289714	0.522745	-0.086408	0.546294	0.731329	-0.0645023	0.668171	0.894487	0.00819558	0.954535	0.99033	0.0726979	0.67937	0.899805
KPN_RS00870	pullulanase-type alpha-1,6-glucosidase	Klebsiella	Sepsis	0.562669	0.887767	1.30366	1.10515	0.984388	0.74099	1.12713e-11	9.35514e-10	0.198506	0.140027	0.322841	0.319271	0.0322989	0.335391	0.415893	0.0144677	0.129016	-0.542484	0.000173966	0.0018049	-0.421719	0.00674176	0.0559566	-0.325097	0.0571478	0.274054	0.120765	0.485146	0.794292	0.217387	0.247082	0.436337	0.0966214	0.6213	0.874032
KPN_RS00870_s2	pullulanase-type alpha-1,6-glucosidase	Klebsiella	Sepsis	0.9077	1.13638	1.31064	1.23235	1.01911	0.40294	7.09313e-05	0.000539276	0.0782863	0.500261	0.628743	0.291532	0.0363677	0.335391	0.17426	0.354151	0.692118	-0.324654	0.0146089	0.0449088	-0.111409	0.455821	0.687875	-0.22868	0.248586	0.542965	0.213245	0.187241	0.675697	0.0959738	0.64018	0.836006	-0.117272	0.589088	0.857795
KPN_RS02620	type 1 fimbrial protein	Klebsiella	Sepsis	1.25706	1.61055	1.74134	1.70001	1.74607	0.484277	1.60157e-06	2.65861e-05	0.0413332	0.744751	0.78246	-0.00472976	0.97904	0.990278	0.130796	0.467474	0.76275	-0.442944	0.00151656	0.00968265	-0.489007	0.0112688	0.0850282	-0.353481	0.0637822	0.274054	-0.046063	0.820446	0.932836	0.0894625	0.658261	0.837811	0.135525	0.570473	0.857341
KPN_RS03615	LPS assembly lipoprotein LptE	Klebsiella	Sepsis	1.66713	1.93562	1.89236	1.8276	1.91195	0.225231	0.017758	0.0491306	0.0647606	0.542515	0.662188	-0.0195882	0.879959	0.949833	-0.0432546	0.753531	0.889837	-0.160471	0.214942	0.405459	-0.244819	0.103407	0.400917	-0.268486	0.0900526	0.311432	-0.0843488	0.590756	0.849051	-0.108015	0.509054	0.716127	-0.0236665	0.894896	0.954753
KPN_RS04005	peptidoglycan-associated lipoprotein Pal	Klebsiella	Sepsis	1.57015	1.91547	1.95312	1.61609	1.87246	0.38297	7.14704e-05	0.000539276	0.337024	0.0027048	0.0262879	0.0806529	0.564945	0.822753	0.0376455	0.818151	0.889837	-0.0459464	0.715008	0.794178	-0.302317	0.0522268	0.25499	-0.345325	0.0549804	0.274054	-0.256371	0.118643	0.675697	-0.299378	0.108428	0.269061	-0.0430074	0.832237	0.954753
KPN_RS08995	type 1 fimbrial protein	Klebsiella	Sepsis	0.739802	0.862645	1.07402	1.17023	0.962589	0.334214	0.00158648	0.00693039	-0.0962129	0.427939	0.627406	0.111428	0.369955	0.748933	0.211371	0.126436	0.418422	-0.430427	0.00279388	0.014392	-0.222786	0.122726	0.407449	-0.122843	0.425108	0.68359	0.207641	0.185525	0.675697	0.307584	0.0671045	0.198917	0.0999438	0.550855	0.857341
KPN_RS10640	outer membrane lipoprotein SlyB	Klebsiella	Sepsis	1.20597	1.45403	1.40072	1.22635	1.25018	0.194747	0.0145883	0.0417527	0.174374	0.0530691	0.189577	0.150537	0.192394	0.608589	-0.053308	0.708519	0.889837	-0.0203725	0.844434	0.888579	-0.0442094	0.726081	0.913102	-0.248055	0.109315	0.317949	-0.0238369	0.857326	0.938146	-0.227682	0.153371	0.334994	-0.203845	0.241096	0.571743
KPN_RS13850	multidrug resistance outer membrane protein MdtQ	Klebsiella	Sepsis	1.38786	1.80805	1.66506	1.50254	1.61195	0.277204	0.013034	0.0386366	0.162518	0.158162	0.328185	0.0531095	0.733187	0.910575	-0.142986	0.358883	0.692118	-0.114685	0.425966	0.592943	-0.224094	0.211764	0.488233	-0.420189	0.0214931	0.274054	-0.109409	0.545721	0.838794	-0.305504	0.0944321	0.252834	-0.196095	0.348188	0.676312
KPN_RS20955	cellulose biosynthesis protein BcsC	Klebsiella	Sepsis	1.18527	1.56557	1.42363	1.0794	1.39108	0.238357	0.0336543	0.0846456	0.344225	0.0028505	0.0262879	0.0325493	0.841107	0.943403	-0.141947	0.506498	0.76275	0.105867	0.456122	0.620626	-0.205808	0.266209	0.494505	-0.380304	0.104654	0.317949	-0.311675	0.0950098	0.675697	-0.486172	0.0406657	0.13501	-0.174496	0.499434	0.82906
KPN_RS20955_s1	cellulose biosynthesis protein BcsC	Klebsiella	Sepsis	1.17843	1.5237	1.31331	1.19202	1.38975	0.134883	0.20914	0.34275	0.121289	0.238719	0.440303	-0.0764412	0.618082	0.837232	-0.210386	0.263823	0.653213	-0.0135937	0.918799	0.918799	-0.211324	0.230136	0.494505	-0.345269	0.0973706	0.317949	-0.19773	0.253837	0.726498	-0.331675	0.107132	0.269061	-0.133945	0.563019	0.857341
KPN_RS21895	carbohydrate porin	Klebsiella	Sepsis	1.25237	1.51659	1.09111	1.01291	0.995078	-0.161252	0.131797	0.243093	0.0782032	0.437625	0.627406	0.0960368	0.55251	0.822753	-0.425474	0.021759	0.138923	0.239455	0.0602978	0.151658	0.257289	0.153163	0.417048	-0.264223	0.17412	0.432879	0.0178336	0.918853	0.938146	-0.503678	0.0110153	0.0571417	-0.521511	0.0247132	0.20681
KPN_RS24070	fimbrial protein	Klebsiella	Sepsis	1.0172	1.02787	1.10034	0.991527	0.948066	0.0831316	0.419059	0.566021	0.108809	0.339998	0.53245	0.15227	0.240196	0.636584	0.0724647	0.650553	0.889837	0.025677	0.845756	0.888579	0.0691381	0.6339	0.822089	-0.010667	0.950836	0.984877	0.0434611	0.776282	0.932836	-0.036344	0.839644	0.941809	-0.0798051	0.673522	0.899805
KPN_RS24495	type 1 fimbrial protein	Klebsiella	Sepsis	0.963959	1.30137	1.13778	1.19995	1.30326	0.173822	0.113865	0.225018	-0.0621722	0.630369	0.736911	-0.165479	0.357716	0.748933	-0.163593	0.513516	0.76275	-0.235994	0.121804	0.249502	-0.339301	0.0872326	0.367628	-0.337414	0.203221	0.481925	-0.103307	0.618397	0.869948	-0.101421	0.70753	0.857515	0.00188651	0.994924	0.994924
SAG0017	pcsB protein	GBS	Sepsis	2.35253	2.80106	2.42352	2.37205	2.65464	0.0709867	0.612723	0.747883	0.0514679	0.727147	0.773759	-0.231116	0.179006	0.5943	-0.377544	0.145059	0.424655	-0.0195188	0.915735	0.918799	-0.302103	0.139488	0.417048	-0.44853	0.111091	0.317949	-0.282584	0.17693	0.675697	-0.429012	0.131552	0.311966	-0.146427	0.616862	0.874032
SAG0032	group B streptococcal surface immunogenic protein	GBS	Sepsis	1.70285	1.94578	1.71863	1.52892	1.76636	0.0157844	0.906395	0.949962	0.189711	0.152219	0.32703	-0.0477277	0.783438	0.919525	-0.227148	0.282414	0.653213	0.173926	0.299717	0.497531	-0.0635122	0.753135	0.919268	-0.242932	0.300067	0.607452	-0.237438	0.237906	0.709418	-0.416859	0.0775576	0.219455	-0.17942	0.486238	0.823627
SAG0159	penicillin-binding protein 1B, putative	GBS	Sepsis	0.988361	1.19385	1.0137	0.905945	1.01525	0.0253387	0.757223	0.837994	0.107754	0.111447	0.280306	-0.00154795	0.990278	0.990278	-0.180154	0.148373	0.424655	0.0824156	0.364728	0.582161	-0.0268866	0.848553	0.955939	-0.205493	0.137186	0.355825	-0.109302	0.412317	0.794292	-0.287908	0.0304685	0.120423	-0.178606	0.28735	0.627633
SAG0206	lipoprotein, putative	GBS	Sepsis	0.708906	0.939381	0.965636	0.871297	0.701967	0.256731	1.81571e-05	0.000215291	0.0943392	0.14572	0.326885	0.263669	3.38341e-06	0.000280823	0.0262549	0.778052	0.889837	-0.162391	0.0346092	0.0926634	0.00693856	0.91652	0.962926	-0.230476	0.0278738	0.274054	0.16933	0.020443	0.242396	-0.0680843	0.518246	0.716907	-0.237414	0.0205586	0.20681
SAG0392	cell wall surface anchor family protein	GBS	Sepsis	1.83915	2.26284	2.03048	1.96157	1.89925	0.191337	0.150211	0.265267	0.0689139	0.646414	0.745172	0.131234	0.397246	0.768127	-0.23236	0.291191	0.653213	-0.122423	0.493892	0.621107	-0.0601031	0.741765	0.918903	-0.423696	0.081458	0.307319	0.0623199	0.749817	0.932836	-0.301273	0.228878	0.427562	-0.363593	0.152102	0.485555
SAG0416	protease, putative	GBS	Sepsis	0.86399	0.948473	0.972832	0.846717	0.887458	0.108841	0.324202	0.498311	0.126114	0.303549	0.508111	0.0853733	0.543378	0.822753	0.0243591	0.912995	0.924129	0.0172729	0.905794	0.918799	-0.0234681	0.884318	0.955939	-0.0844822	0.721309	0.856301	-0.040741	0.810122	0.932836	-0.101755	0.674801	0.837811	-0.0610141	0.80841	0.953555
SAG0416_s1	protease, putative	GBS	Sepsis	0.956689	1.13748	0.946526	0.847245	0.875074	-0.0101631	0.923845	0.949962	0.0992812	0.4391	0.627406	0.0714523	0.601179	0.837232	-0.19095	0.290592	0.653213	0.109444	0.464317	0.621107	0.0816154	0.602628	0.822089	-0.180787	0.35526	0.670149	-0.0278289	0.871424	0.938146	-0.290231	0.165266	0.351719	-0.262402	0.219796	0.561652
SAG0421	cell wall surface anchor family protein	GBS	Sepsis	1.41308	1.85716	1.32966	1.13658	1.43598	-0.0834228	0.502349	0.651484	0.193076	0.171473	0.338863	-0.106316	0.477324	0.822753	-0.527496	0.0186529	0.129016	0.276498	0.109718	0.239647	-0.0228934	0.898353	0.955939	-0.444074	0.0635329	0.274054	-0.299392	0.118877	0.675697	-0.720572	0.00469941	0.0300039	-0.42118	0.0942824	0.420405
SAG0421_s1	cell wall surface anchor family protein	GBS	Sepsis	1.28672	1.71372	1.23159	1.20262	1.2614	-0.0551271	0.672995	0.809545	0.0289664	0.827353	0.858379	-0.0298142	0.852492	0.943424	-0.482131	0.0524247	0.241736	0.0840935	0.620393	0.725248	0.0253129	0.895044	0.955939	-0.427004	0.108322	0.317949	-0.0587806	0.76113	0.932836	-0.511098	0.0574451	0.17659	-0.452317	0.107639	0.420405
SAG0433_s1_US	surface protein Rib	GBS	Sepsis	2.94994	3.34826	2.83421	2.42381	2.51903	-0.115736	0.35203	0.521759	0.410398	0.00935875	0.0647313	0.315174	0.0766512	0.469979	-0.514048	0.00362124	0.0570574	0.526134	0.00329455	0.014392	0.43091	0.0289837	0.171832	-0.398312	0.0349271	0.274054	-0.0952239	0.656247	0.892926	-0.924446	3.16901e-05	0.000657569	-0.829222	0.000409711	0.0140548
SAG0433_s2_US	surface protein Rib	GBS	Sepsis	2.77787	3.12873	2.63653	2.29482	2.34452	-0.141339	0.252565	0.403133	0.341713	0.0238002	0.124929	0.292005	0.113101	0.521521	-0.492203	0.00395314	0.0570574	0.483052	0.00535764	0.0211754	0.433344	0.0332297	0.183871	-0.350864	0.0555417	0.274054	-0.0497077	0.817961	0.932836	-0.833916	8.40719e-05	0.00139559	-0.784208	0.000855868	0.0177593
SAG0433_US	surface protein Rib	GBS	Sepsis	3.27429	3.7418	3.24977	2.85594	3.00877	-0.0245221	0.836937	0.902153	0.393832	0.00647304	0.048842	0.240995	0.152035	0.583415	-0.492033	0.00121742	0.0505227	0.418355	0.0116107	0.0385476	0.265517	0.155629	0.417048	-0.467511	0.00551449	0.228851	-0.152838	0.445672	0.794292	-0.885866	5.71475e-06	0.000474324	-0.733028	0.000508003	0.0140548
SAG0628	enolase	GBS	Sepsis	0.906255	1.1701	1.08095	0.950651	1.1431	0.174694	0.136328	0.245983	0.130298	0.302796	0.508111	-0.0621473	0.725643	0.910575	-0.0891492	0.669557	0.889837	-0.044396	0.768079	0.838823	-0.236841	0.227568	0.494505	-0.263843	0.24353	0.542965	-0.192445	0.339147	0.794292	-0.219447	0.340453	0.554071	-0.0270019	0.917217	0.954753
SAG0645	cell wall surface anchor family protein	GBS	Sepsis	0.745021	0.979946	1.08392	0.646065	0.536092	0.338898	0.0217171	0.0563288	0.437854	0.000210811	0.00291622	0.547827	0.000279294	0.00772713	0.103973	0.665565	0.889837	0.0989564	0.543041	0.672723	0.20893	0.253743	0.494505	-0.234925	0.380009	0.674942	0.109973	0.487193	0.794292	-0.333881	0.188707	0.382017	-0.443855	0.0985049	0.420405
SAG0649	cell wall surface anchor family protein, putative	GBS	Sepsis	0.366244	0.450141	0.762133	0.781926	0.851802	0.395889	8.03171e-06	0.000111105	-0.0197927	0.863296	0.884611	-0.0896684	0.525359	0.822753	0.311992	0.0164547	0.129016	-0.415682	0.00150414	0.00968265	-0.485557	0.0021277	0.0252285	-0.0838967	0.536273	0.731329	-0.0698756	0.679623	0.895376	0.331785	0.0360008	0.133049	0.401661	0.0249169	0.20681
SAG0677	hypothetical protein	GBS	Sepsis	1.24456	1.30946	1.25453	1.16363	1.04205	0.00997135	0.936783	0.949962	0.0908934	0.462834	0.627406	0.212477	0.15464	0.583415	-0.054931	0.760021	0.889837	0.080922	0.607974	0.720883	0.202505	0.25451	0.494505	-0.0649023	0.75092	0.865644	0.121583	0.489004	0.794292	-0.145824	0.473908	0.690077	-0.267408	0.22395	0.561652
SAG0677_s2	hypothetical protein	GBS	Sepsis	1.81741	2.013	1.87008	1.94114	1.77572	0.0526745	0.697827	0.818452	-0.071052	0.615337	0.736911	0.094368	0.563667	0.822753	-0.142913	0.507057	0.76275	-0.123727	0.485544	0.621107	0.0416935	0.830686	0.955939	-0.195588	0.415896	0.68359	0.16542	0.406559	0.794292	-0.0718614	0.7671	0.909561	-0.237281	0.355483	0.676312
SAG0771	cell wall surface anchor family protein	GBS	Sepsis	2.36543	2.832	2.55932	2.30601	2.44396	0.193889	0.0822112	0.170588	0.253305	0.0269653	0.124929	0.115359	0.397945	0.768127	-0.272678	0.131072	0.418422	0.0594163	0.675031	0.767501	-0.0785297	0.625393	0.822089	-0.466567	0.0216008	0.274054	-0.137946	0.395202	0.794292	-0.525983	0.0105956	0.0571417	-0.388037	0.0709803	0.420405
SAG1197	hyaluronidase	GBS	Sepsis	1.07536	1.19192	1.32709	1.24101	1.30795	0.251728	0.0610655	0.13338	0.0860758	0.482923	0.627406	0.0191331	0.907392	0.949833	0.135167	0.514627	0.76275	-0.165653	0.320586	0.521738	-0.232595	0.245089	0.494505	-0.116561	0.620304	0.78008	-0.0669427	0.727582	0.932836	0.0490912	0.830267	0.941809	0.116034	0.647417	0.895593
SAG1197_s1	hyaluronidase	GBS	Sepsis	1.12285	1.23981	1.29566	1.20332	1.33799	0.172814	0.210605	0.34275	0.0923463	0.483783	0.627406	-0.0423278	0.805753	0.922438	0.0558498	0.771329	0.889837	-0.080468	0.647988	0.746986	-0.215142	0.302579	0.534342	-0.116965	0.602962	0.769936	-0.134674	0.50991	0.798538	-0.0364965	0.868808	0.961481	0.0981776	0.690914	0.899805
SAG1216	pullulanase, putative	GBS	Sepsis	1.58214	1.81426	1.5401	1.45643	1.59726	-0.0420403	0.732528	0.831558	0.0836695	0.47524	0.627406	-0.0571659	0.700548	0.908523	-0.274164	0.13914	0.424655	0.12571	0.399212	0.591689	-0.0151256	0.93098	0.965253	-0.232124	0.25738	0.547758	-0.140835	0.409888	0.794292	-0.357834	0.0793212	0.219455	-0.216998	0.325132	0.676312
SAG1216_s1	pullulanase, putative	GBS	Sepsis	1.03969	1.17891	1.02124	1.00769	1.02983	-0.0184494	0.878312	0.934614	0.0135476	0.902723	0.913732	-0.00859035	0.951823	0.975325	-0.157666	0.368632	0.692118	0.0319971	0.824664	0.888579	0.00985909	0.953623	0.965253	-0.139216	0.48071	0.712481	-0.022138	0.891846	0.938146	-0.171214	0.372891	0.595192	-0.149076	0.479993	0.823627
SAG1331	R5 protein	GBS	Sepsis	1.16481	1.43524	1.32526	1.10991	1.26569	0.160451	0.197911	0.335238	0.215349	0.0661523	0.203357	0.0595735	0.735494	0.910575	-0.109979	0.643529	0.889837	0.0548978	0.717631	0.794178	-0.100878	0.616867	0.822089	-0.27043	0.295311	0.607452	-0.155775	0.429028	0.794292	-0.325328	0.2033	0.40176	-0.169552	0.551955	0.857341
SAG1333	5'-nucleotidase family protein	GBS	Sepsis	0.667038	1.10891	0.949199	0.795953	1.02824	0.282162	0.00415298	0.0143624	0.153247	0.117148	0.28598	-0.0790385	0.533245	0.822753	-0.159709	0.370469	0.692118	-0.128915	0.296101	0.497531	-0.3612	0.0164149	0.10632	-0.441871	0.026666	0.274054	-0.232285	0.118672	0.675697	-0.312956	0.110218	0.269061	-0.0806707	0.698879	0.899805
SAG1350	surface antigen-related protein	GBS	Sepsis	0.910366	1.20018	1.23437	1.02202	1.42032	0.324006	0.00074425	0.00441234	0.212356	0.0548175	0.189577	-0.185948	0.108668	0.521521	0.0341942	0.794592	0.889837	-0.11165	0.398133	0.591689	-0.509955	0.000334203	0.00693471	-0.289812	0.0593894	0.274054	-0.398305	0.00805695	0.202845	-0.178162	0.269413	0.46461	0.220143	0.182955	0.506579
SAG1404	cell wall surface anchor family protein	GBS	Sepsis	0.723957	1.14669	0.988308	1.103	0.864572	0.26435	0.00245821	0.00971577	-0.114696	0.319693	0.510279	0.123735	0.2531	0.636584	-0.158383	0.414195	0.716213	-0.379046	0.00453032	0.0188008	-0.140615	0.259873	0.494505	-0.422733	0.0437151	0.274054	0.238431	0.104374	0.675697	-0.0436866	0.839685	0.941809	-0.282118	0.189102	0.506579
SAG1408	cell wall surface anchor family protein	GBS	Sepsis	0.629498	1.03094	0.991378	0.818272	0.974962	0.361881	0.000348595	0.00222564	0.173107	0.0958437	0.256614	0.0164165	0.913175	0.949833	-0.0395594	0.84505	0.889837	-0.188774	0.123248	0.249502	-0.345464	0.0385398	0.199925	-0.40144	0.066037	0.274054	-0.15669	0.347756	0.794292	-0.212666	0.324464	0.53861	-0.0559759	0.815692	0.953555
SAG1683	immunogenic secreted protein, putative	GBS	Sepsis	1.93797	2.21392	1.81407	1.57072	2.20463	-0.123895	0.296135	0.463758	0.243349	0.084988	0.243241	-0.390559	0.0058723	0.106378	-0.399844	0.0143107	0.129016	0.367244	0.029628	0.0878258	-0.266664	0.106267	0.400917	-0.27595	0.128585	0.344276	-0.633908	0.000673202	0.0558758	-0.643193	0.00154416	0.0160207	-0.00928524	0.961259	0.972982
SAG1723	signal peptidase I	GBS	Sepsis	0.644738	1.06121	0.873866	0.936839	0.767538	0.229127	0.00721739	0.0230401	-0.0629733	0.477221	0.627406	0.106327	0.236422	0.636584	-0.187344	0.285509	0.653213	-0.292101	0.00885842	0.0334204	-0.1228	0.268105	0.494505	-0.416471	0.030301	0.274054	0.169301	0.139606	0.675697	-0.12437	0.507415	0.716127	-0.293671	0.123771	0.446652
SAG1932	neuraminidase-related protein	GBS	Sepsis	1.31987	1.56764	1.25142	1.18785	1.154	-0.06845	0.463133	0.610159	0.0635699	0.506344	0.628743	0.097421	0.367969	0.748933	-0.316224	0.0318917	0.165438	0.13202	0.263885	0.458843	0.165871	0.196991	0.480889	-0.247774	0.119762	0.331342	0.0338511	0.793895	0.932836	-0.379794	0.0203071	0.0842746	-0.413645	0.0158059	0.187412
SAG1941	2',3'-cyclic-nucleotide 2'-phosphodiesterase	GBS	Sepsis	1.28418	1.27443	1.64566	1.48933	1.39107	0.361478	0.00152148	0.00693039	0.156328	0.153665	0.32703	0.254594	0.084936	0.469979	0.371227	0.0271601	0.150286	-0.20515	0.14166	0.273437	-0.106884	0.527274	0.754548	0.00974866	0.957273	0.984877	0.0982657	0.556463	0.839753	0.214899	0.236962	0.427562	0.116633	0.567723	0.857341
SAG2053_s2	serine protease, subtilase family	GBS	Sepsis	1.02753	1.15817	0.894029	0.736609	0.933239	-0.133505	0.155573	0.269011	0.157419	0.0729246	0.216169	-0.0392105	0.756984	0.910575	-0.264139	0.0879985	0.347804	0.290924	0.0100847	0.0348762	0.0942945	0.514899	0.752313	-0.130634	0.432517	0.68359	-0.19663	0.164615	0.675697	-0.421558	0.0129772	0.0598391	-0.224928	0.230074	0.561652
SAG2063	pathogenicity protein, putative	GBS	Sepsis	2.36588	2.53406	1.80642	1.71375	2.08787	-0.559465	5.70783e-05	0.000539276	0.0926731	0.507539	0.628743	-0.28145	0.0801001	0.469979	-0.727644	0.00359819	0.0570574	0.652138	0.000282158	0.00234191	0.278015	0.145201	0.417048	-0.16818	0.505138	0.731329	-0.374123	0.0557241	0.578138	-0.820317	0.00246343	0.0204465	-0.446195	0.0972737	0.420405
SAG2174	serine protease	GBS	Sepsis	1.05026	1.54812	1.10561	0.93979	1.05995	0.0553563	0.604751	0.747883	0.165824	0.139512	0.322841	0.0456667	0.749844	0.910575	-0.442504	0.111589	0.385912	0.110468	0.428634	0.592943	-0.00968962	0.953386	0.965253	-0.49786	0.0867026	0.311432	-0.120158	0.476842	0.794292	-0.608328	0.0395986	0.13501	-0.48817	0.108273	0.420405
SAUSA300_0224	staphylocoagulase precursor (coa)	Staphylococcus	Sepsis	2.09858	1.89178	1.72534	1.18474	1.45447	-0.373236	0.00299749	0.0113087	0.540606	3.58179e-05	0.000743221	0.270871	0.107874	0.521521	-0.166434	0.432801	0.733112	0.913842	4.20218e-08	1.74391e-06	0.644107	0.00123604	0.0170986	0.206802	0.374597	0.674942	-0.269735	0.162127	0.675697	-0.70704	0.00400275	0.0276857	-0.437305	0.092848	0.420405
SAUSA300_0279	putative membrane protein	Staphylococcus	Sepsis	0.791538	0.789964	0.85435	0.8033	0.770096	0.0628128	0.41685	0.566021	0.0510506	0.623855	0.736911	0.0842546	0.425095	0.784063	0.0643865	0.710428	0.889837	-0.0117622	0.918275	0.918799	0.0214418	0.853057	0.955939	0.00157371	0.993011	0.993011	0.033204	0.805601	0.932836	0.0133359	0.944735	0.99033	-0.0198681	0.918007	0.954753
SAUSA300_0307	5-nucleotidase, lipoprotein e(P4) family	Staphylococcus	Sepsis	1.01745	0.498966	0.633574	0.423909	0.43851	-0.383879	0.00175438	0.00728068	0.209664	0.0292249	0.127667	0.195063	0.1481	0.583415	0.134608	0.376612	0.692118	0.593543	2.00628e-05	0.000277536	0.578942	0.000633684	0.0105192	0.518487	0.00516799	0.228851	-0.0146013	0.920401	0.938146	-0.0750566	0.644631	0.836006	-0.0604554	0.746762	0.899805
SAUSA300_0395	exotoxin	Staphylococcus	Sepsis	1.06714	1.34914	1.13091	1.12267	1.04697	0.0637775	0.390181	0.564516	0.00824085	0.930882	0.930882	0.0839457	0.486377	0.822753	-0.218224	0.103702	0.385912	-0.0555367	0.599199	0.720776	0.0201682	0.875517	0.955939	-0.282001	0.0481764	0.274054	0.0757049	0.593313	0.849051	-0.226465	0.137538	0.317101	-0.30217	0.0755522	0.420405
SAUSA300_0397	exotoxin	Staphylococcus	Sepsis	1.39075	1.37971	1.43635	1.27962	1.24477	0.0456065	0.702094	0.818452	0.156729	0.273465	0.493426	0.191581	0.197975	0.608589	0.0566468	0.792193	0.889837	0.111123	0.487726	0.621107	0.145975	0.375973	0.598638	0.0110403	0.961145	0.984877	0.0348522	0.848078	0.938146	-0.100082	0.676305	0.837811	-0.134935	0.578447	0.857341
SAUSA300_0398	exotoxin	Staphylococcus	Sepsis	1.87309	1.56621	1.84263	1.57122	1.7939	-0.0304629	0.785548	0.857901	0.271412	0.0226896	0.124929	0.0487253	0.786582	0.919525	0.276416	0.193195	0.534506	0.301875	0.0368761	0.0956474	0.0791882	0.689154	0.879997	0.306879	0.177324	0.432879	-0.222686	0.269722	0.732966	0.00500464	0.982398	0.999794	0.227691	0.39049	0.720237
SAUSA300_0400	exotoxin	Staphylococcus	Sepsis	0.859744	0.739146	0.669343	0.739194	0.720272	-0.190401	0.0889695	0.180109	-0.0698516	0.475179	0.627406	-0.0509291	0.616517	0.837232	-0.0698035	0.679981	0.889837	0.120549	0.378991	0.591689	0.139472	0.318828	0.540056	0.120597	0.534921	0.731329	0.0189225	0.883414	0.938146	4.80766e-05	0.999794	0.999794	-0.0188745	0.920243	0.954753
SAUSA300_0401	exotoxin	Staphylococcus	Sepsis	3.45594	3.99626	3.67523	3.06304	3.56865	0.219294	0.0795895	0.169383	0.612191	3.13539e-06	0.000130119	0.106582	0.565023	0.822753	-0.321028	0.0770699	0.31984	0.392897	0.0125079	0.0399291	-0.112713	0.588741	0.822089	-0.540322	0.00958302	0.26513	-0.505609	0.0170957	0.23649	-0.933219	2.73852e-05	0.000657569	-0.42761	0.0817623	0.420405
SAUSA300_0403	exotoxin	Staphylococcus	Sepsis	1.6447	1.80286	1.6534	1.25194	1.63904	0.00869772	0.938517	0.949962	0.401459	1.95007e-05	0.000539519	0.0143603	0.915502	0.949833	-0.149455	0.257836	0.653213	0.392762	0.00304569	0.014392	0.00566256	0.972706	0.972706	-0.158153	0.329431	0.651018	-0.387099	0.0122196	0.202845	-0.550914	0.000476645	0.00565165	-0.163815	0.358527	0.676312
SAUSA300_0408	putative surface protein	Staphylococcus	Sepsis	0.374491	0.441908	0.540663	0.502722	0.43313	0.166172	0.0540013	0.121138	0.037941	0.69553	0.759592	0.107533	0.298866	0.698749	0.0987544	0.506126	0.76275	-0.128231	0.258932	0.458843	-0.0586394	0.620763	0.822089	-0.0674178	0.67187	0.832317	0.0695917	0.583096	0.849051	0.0608133	0.712874	0.857515	-0.00877836	0.958479	0.972982
SAUSA300_0409	conserved hypothetical protein	Staphylococcus	Sepsis	2.31468	2.66039	2.13677	1.85667	2.01504	-0.177914	0.12051	0.232613	0.280099	0.0261592	0.124929	0.121735	0.500462	0.822753	-0.523615	0.00480859	0.0570574	0.458013	0.00290264	0.014392	0.299649	0.137094	0.417048	-0.345701	0.0775929	0.306677	-0.158364	0.441309	0.794292	-0.803714	0.000186694	0.0025826	-0.64535	0.00835725	0.115609
SAUSA300_0548-s2	sdrE protein (sdrE)	Staphylococcus	Sepsis	2.08817	1.69517	1.56802	1.21813	1.35998	-0.520148	6.64163e-05	0.000539276	0.349898	0.0343444	0.142529	0.208045	0.207012	0.613642	-0.127144	0.488167	0.76275	0.870046	6.0037e-06	0.000124577	0.728193	0.000157034	0.00434462	0.393004	0.0546512	0.274054	-0.141853	0.497629	0.794292	-0.477042	0.036869	0.133049	-0.335189	0.139668	0.463698
SAUSA300_0693	putative lipoprotein	Staphylococcus	Sepsis	0.473793	0.58027	0.636472	0.561061	0.366307	0.162679	0.0535611	0.121138	0.0754108	0.40361	0.620364	0.270164	0.0343126	0.335391	0.0562013	0.631179	0.889837	-0.0872681	0.415779	0.592943	0.107485	0.433913	0.66694	-0.106478	0.415454	0.68359	0.194753	0.170166	0.675697	-0.0192095	0.886302	0.967935	-0.213963	0.182008	0.506579
SAUSA300_0774	secretory extracellular matrix and plasma binding protein (empbp)	Staphylococcus	Sepsis	1.63542	1.57119	1.53894	1.31481	1.33213	-0.0964764	0.394481	0.564516	0.224128	0.0613792	0.195941	0.206806	0.177669	0.5943	-0.0322523	0.856543	0.889837	0.320605	0.0325628	0.0926634	0.303283	0.0885851	0.367628	0.0642242	0.747619	0.865644	-0.0173218	0.923104	0.938146	-0.256381	0.209565	0.404509	-0.239059	0.286851	0.627633
SAUSA300_0883	putative surface protein	Staphylococcus	Sepsis	1.41177	1.2957	1.31709	1.14883	1.22885	-0.0946765	0.404082	0.566021	0.168263	0.167622	0.338863	0.0882411	0.517818	0.822753	0.0213897	0.891674	0.91369	0.262939	0.0827949	0.196342	0.182918	0.263235	0.494505	0.116066	0.521251	0.731329	-0.0800218	0.634571	0.877823	-0.146873	0.42976	0.660557	-0.0668514	0.732318	0.899805
SAUSA300_0951	V8 protease (sspA) [3.4.21.19]	Staphylococcus	Sepsis	0.774762	0.806785	1.13782	1.08667	0.87632	0.363056	0.000264331	0.00182829	0.0511434	0.688149	0.759592	0.261498	0.0675486	0.467211	0.331033	0.0734711	0.31984	-0.311912	0.0334939	0.0926634	-0.101558	0.516649	0.752313	-0.0320229	0.867478	0.935074	0.210354	0.235401	0.709418	0.279889	0.183854	0.381496	0.0695351	0.748031	0.899805
SAUSA300_1028	iron transport associated domain protein	Staphylococcus	Sepsis	2.19165	2.21513	2.15128	1.46003	2.02557	-0.0403638	0.741389	0.831558	0.691247	1.05261e-06	8.73664e-05	0.125708	0.448067	0.808469	-0.0638494	0.756662	0.889837	0.731611	1.07713e-05	0.000178804	0.166071	0.380791	0.598638	-0.0234856	0.916966	0.975746	-0.56554	0.00468275	0.194334	-0.755097	0.00202939	0.0187155	-0.189557	0.450748	0.813306
SAUSA300_1029	iron transport associated domain protein	Staphylococcus	Sepsis	1.936	1.74758	1.92851	1.70453	1.71191	-0.00748083	0.950452	0.950452	0.223982	0.0495769	0.18704	0.216608	0.165764	0.5943	0.180933	0.358694	0.692118	0.231463	0.108744	0.239647	0.224089	0.211018	0.488233	0.188414	0.382196	0.674942	-0.00737404	0.966022	0.966022	-0.0430489	0.837891	0.941809	-0.0356749	0.879327	0.954753
SAUSA300_1058	alpha-hemolysin precursor	Staphylococcus	Sepsis	1.53917	1.65798	1.49455	1.09584	1.25824	-0.0446147	0.709982	0.818452	0.398715	0.00111747	0.01325	0.236318	0.135141	0.583415	-0.163425	0.409637	0.716213	0.443329	0.00325402	0.014392	0.280933	0.120955	0.407449	-0.11881	0.582742	0.755744	-0.162396	0.36429	0.794292	-0.562139	0.012338	0.0598391	-0.399743	0.0972331	0.420405
SAUSA300_1382	Panton-Valentine leukocidin, LukS-PV (lukS-PV)	Staphylococcus	Sepsis	0.343677	0.47976	1.01569	0.876862	0.766115	0.672011	4.99344e-09	1.38152e-07	0.138827	0.232927	0.439386	0.249573	0.0572737	0.432156	0.535928	0.00481207	0.0570574	-0.533185	0.000216707	0.00199852	-0.422438	0.00623482	0.0559566	-0.136083	0.480695	0.712481	0.110746	0.479544	0.794292	0.397102	0.0490126	0.156463	0.286355	0.166111	0.506579
SAUSA300_1674	putative serine protease HtrA	Staphylococcus	Sepsis	0.5494	0.758142	0.791697	0.756832	0.957451	0.242297	0.0100862	0.0310058	0.0348657	0.722256	0.773759	-0.165754	0.274899	0.671076	0.0335553	0.822409	0.889837	-0.207431	0.0872407	0.201138	-0.408051	0.0166526	0.10632	-0.208742	0.210206	0.484641	-0.20062	0.237645	0.709418	-0.0013104	0.993764	0.999794	0.199309	0.327178	0.676312
SAUSA300_1677	cell wall surface anchor family protein	Staphylococcus	Sepsis	0.765505	0.699704	0.828427	0.580178	0.981798	0.062922	0.533287	0.680967	0.248249	0.0133591	0.0852928	-0.153371	0.252526	0.636584	0.128722	0.383584	0.692118	0.185327	0.138	0.272714	-0.216293	0.16079	0.417048	0.0658004	0.6904	0.842694	-0.40162	0.00983623	0.202845	-0.119527	0.466191	0.690077	0.282093	0.133775	0.462639
SAUSA300_1769	leukotoxin LukE (lukE)	Staphylococcus	Sepsis	0.508802	0.547841	0.82727	0.637589	0.526051	0.318468	0.00106828	0.00554169	0.189682	0.03855	0.152364	0.301219	0.0064083	0.106378	0.279429	0.0447006	0.218244	-0.128786	0.265355	0.458843	-0.0172486	0.892809	0.955939	-0.039039	0.797112	0.883153	0.111537	0.371179	0.794292	0.0897471	0.547228	0.744589	-0.0217904	0.890758	0.954753
SAUSA300_1917	map protein, programmed frameshift (map)	Staphylococcus	Sepsis	2.31327	2.18646	2.23242	1.5887	1.29906	-0.080858	0.562586	0.707494	0.643719	4.79463e-05	0.000795909	0.933358	7.66159e-05	0.00317956	0.0459553	0.82089	0.889837	0.724577	0.00013423	0.00159159	1.01422	7.0666e-05	0.00293264	0.126813	0.580989	0.755744	0.289638	0.237718	0.709418	-0.597764	0.0140559	0.061402	-0.887403	0.00236604	0.0392762
SAUSA300_1920	chemotaxis-inhibiting protein CHIPS (chs)	Staphylococcus	Sepsis	2.22827	2.29371	1.29334	1.02511	1.08538	-0.934932	1.24068e-09	5.14883e-08	0.268229	0.0600362	0.195941	0.207962	0.248542	0.636584	-1.00037	0.000186543	0.0154831	1.20316	5.93535e-10	4.92634e-08	1.14289	6.33699e-07	5.2597e-05	-0.0654413	0.79885	0.883153	-0.0602676	0.773045	0.932836	-1.2686	1.442e-05	0.00059843	-1.20833	7.2552e-05	0.00602182
SAUSA300_1985	serine-aspartate repeat family protein, SdrH (sdrH)	Staphylococcus	Sepsis	0.879847	1.08617	1.12879	1.25274	1.01142	0.248944	0.0187012	0.0500708	-0.123954	0.307857	0.508111	0.117374	0.355679	0.748933	0.0426204	0.835031	0.889837	-0.372898	0.00995484	0.0348762	-0.13157	0.372075	0.598638	-0.206323	0.34662	0.669057	0.241328	0.131693	0.675697	0.166574	0.462327	0.690077	-0.0747539	0.743819	0.899805
SAUSA300_2366	gamma-hemolysin component C (hlgC)	Staphylococcus	Sepsis	1.40356	1.60735	1.65565	1.31926	1.56591	0.252094	0.0426602	0.102956	0.336388	0.00429382	0.0356387	0.0897405	0.57575	0.823918	0.0483075	0.829927	0.889837	0.0842947	0.569807	0.6955	-0.162353	0.382263	0.598638	-0.203786	0.404555	0.68359	-0.246648	0.173291	0.675697	-0.288081	0.233467	0.427562	-0.041433	0.874947	0.954753
SAUSA300_2579	N-acetylmuramoyl-L-alanine amidase domain protein	Staphylococcus	Sepsis	0.994805	0.998062	1.19839	1.25619	1.23807	0.203582	0.0434153	0.102956	-0.0577989	0.657583	0.747662	-0.0396815	0.811301	0.922438	0.200326	0.342006	0.692118	-0.261381	0.0769099	0.187751	-0.243264	0.178086	0.447913	-0.00325643	0.98815	0.993011	0.0181174	0.926843	0.938146	0.258125	0.274288	0.46461	0.240007	0.349853	0.676312
IgG, all antigens
centroid_100318_EAEC	type-F conjugative transfer system pilin assembly protein TrbC	E. coli	Diarrheal	0.107354	0.0937112	0.0872864	0.092591	0.0445139	-0.0200673	0.163957	0.326121	-0.00530457	0.761793	0.920953	0.0427725	0.0261662	0.159229	-0.0064248	0.682863	0.851928	0.0147627	0.477361	0.61992	0.0628398	0.0049652	0.0237807	0.0136425	0.479463	0.863975	0.0480771	0.0471093	0.336231	-0.00112023	0.958763	0.977562	-0.0491973	0.0331089	0.114777
centroid_10045_EAEC	beta-lactamase TEM	E. coli	Diarrheal	0.0335565	0.0638021	0.0329547	0.0038306	0.020968	-0.000601767	0.964236	0.977665	0.0291241	0.0577714	0.321173	0.0119867	0.460943	0.644864	-0.0308474	0.130301	0.31032	0.0297259	0.0853349	0.180069	0.0125885	0.486821	0.59564	-0.0302457	0.165074	0.707143	-0.0171374	0.378394	0.778918	-0.0599715	0.0106964	0.041923	-0.0428341	0.071353	0.195282
centroid_1018746_ETEC	superoxide dismutase [Cu-Zn] 1	E. coli	Diarrheal	0.138295	0.0970063	0.583597	0.665704	0.486598	0.445301	6.87493e-60	1.66832e-58	-0.0821067	0.0703867	0.356895	0.096999	0.0509746	0.239416	0.48659	7.0686e-31	1.51351e-29	-0.527408	1.65462e-17	5.01902e-16	-0.348302	7.29922e-09	1.18085e-07	0.041289	0.0717521	0.621852	0.179106	0.00478182	0.124816	0.568697	8.51123e-19	2.81644e-17	0.389591	5.58287e-10	1.31107e-08
centroid_1033901_ETEC	putative membrane protein	E. coli	Diarrheal	-0.00378883	0.00462173	-0.020085	-0.0527577	-0.0389161	-0.0162961	0.150425	0.308285	0.0326727	0.0390577	0.276058	0.0188311	0.269362	0.492297	-0.0247067	0.0887105	0.241877	0.0489689	0.00556849	0.021449	0.0351273	0.061552	0.16151	-0.00841056	0.600528	0.894538	-0.0138416	0.517596	0.844865	-0.0573794	0.00393568	0.0185483	-0.0435378	0.0361167	0.122293
centroid_105547_EAEC	conjugal transfer pilus assembly TraB domain protein	E. coli	Diarrheal	0.0791652	0.0924442	0.0650298	0.0850746	0.0491172	-0.0141354	0.220677	0.405689	-0.0200447	0.223436	0.522021	0.0159127	0.351216	0.559487	-0.0274144	0.185307	0.397945	-0.00590935	0.744066	0.837219	0.0300481	0.110883	0.221767	-0.013279	0.542558	0.882215	0.0359574	0.104316	0.505544	-0.00736968	0.764751	0.858004	-0.0433271	0.0881191	0.225883
centroid_1061922_Sh	signal recognition particle protein	Shigella	Diarrheal	-0.0196567	-0.0675878	0.0345758	0.0614156	0.0493032	0.0542325	0.250513	0.438397	-0.0268398	0.409273	0.688404	-0.0147274	0.61174	0.770497	0.102164	0.000103122	0.00073601	-0.0810723	0.143476	0.263099	-0.0689599	0.196701	0.318219	0.047931	0.342821	0.816619	0.0121124	0.767291	0.929769	0.129003	0.000864844	0.00529081	0.116891	0.00114673	0.00888105
centroid_1074381_ETEC	phage GP46 family protein	E. coli	Diarrheal	0.165179	0.143874	0.172621	0.173734	0.172388	0.00744114	0.653873	0.800018	-0.00111295	0.956989	0.979285	0.000232514	0.99132	0.994611	0.0287468	0.288486	0.552252	-0.00855409	0.713652	0.814324	-0.00720863	0.763508	0.8371	0.0213057	0.462411	0.863975	0.00134547	0.960085	0.986035	0.0298598	0.34307	0.519701	0.0285143	0.372188	0.571025
centroid_1075945_Sh	inner membrane lipoprotein YiaD	Shigella	Diarrheal	0.0456646	0.00815674	0.0527771	0.060823	0.0011844	0.00711244	0.648477	0.796107	-0.00804594	0.713389	0.89346	0.0515927	0.00145545	0.0302734	0.0446203	0.018972	0.0701099	-0.0151584	0.533075	0.664518	0.0444802	0.0195347	0.0707525	0.0375079	0.079059	0.661695	0.0596386	0.0157935	0.179652	0.0526663	0.0461802	0.135561	-0.00697234	0.740058	0.853823
centroid_1081367_ETEC	conserved hypothetical protein	E. coli	Diarrheal	-0.0332459	-0.0274966	0.0241472	0.0602791	-0.00452352	0.0573931	0.000141048	0.000755019	-0.0361319	0.238896	0.535553	0.0286707	0.179309	0.414403	0.0516438	0.0475683	0.144894	-0.093525	0.00333252	0.0141823	-0.0287224	0.185767	0.30736	-0.00574925	0.822012	0.962924	0.0648027	0.0611202	0.385016	0.0877758	0.0194751	0.0708895	0.0229731	0.439227	0.629041
centroid_112196_EAEC	conserved hypothetical protein	E. coli	Diarrheal	-0.0457249	-0.0426015	-0.00392068	-0.0463211	-0.0576641	0.0418042	0.0299449	0.0880477	0.0424005	0.0522336	0.311689	0.0537434	0.0158564	0.119694	0.0386808	0.299568	0.562077	0.000596286	0.981473	0.992382	0.0119392	0.642751	0.730641	-0.00312338	0.936814	0.974287	0.0113429	0.681	0.903828	-0.00371967	0.927029	0.96122	-0.0150626	0.711135	0.833666
centroid_113541_EPEC	putative non-LEE-encoded effector NleA	E. coli	Diarrheal	0.0716579	0.109238	0.0973355	0.0648588	0.0673523	0.0256776	0.100649	0.228977	0.0324767	0.110949	0.406181	0.0299832	0.33293	0.545886	-0.0119021	0.560034	0.79166	0.00679913	0.75777	0.848702	0.00430565	0.893008	0.927404	-0.0375796	0.0952901	0.68011	-0.00249348	0.942309	0.986035	-0.0443787	0.0868801	0.207609	-0.0418853	0.228328	0.425122
centroid_114915_EAEC	type VI secretion ATPase, ClpV1 family	E. coli	Diarrheal	0.0617519	0.0558969	0.0750773	0.0735709	0.0473077	0.0133253	0.397326	0.58672	0.00150637	0.944412	0.971824	0.0277696	0.221594	0.441985	0.0191803	0.473042	0.717781	-0.011819	0.627291	0.741465	0.0144442	0.566006	0.671095	0.00585499	0.839111	0.966014	0.0262632	0.368619	0.7783	0.017674	0.585459	0.714734	-0.00858923	0.79442	0.884308
centroid_1151669_Sh	dihydropteroate synthase	Shigella	Diarrheal	0.0547074	0.0461271	0.531251	0.618529	0.448445	0.476543	4.34997e-65	1.17288e-63	-0.0872782	0.169161	0.470334	0.0828059	0.0947023	0.316249	0.485124	1.76031e-62	5.3396e-61	-0.563821	1.3742e-12	2.85835e-11	-0.393737	2.42516e-10	5.04433e-09	0.0085803	0.527482	0.87649	0.170084	0.0248596	0.241304	0.572402	8.71025e-13	1.86502e-11	0.402318	1.54598e-10	4.01954e-09
centroid_1152686_Sh	protein YdgA	Shigella	Diarrheal	-0.0121394	-0.041578	0.00481614	0.00642473	0.00123336	0.0169556	0.1996	0.378409	-0.00160859	0.92542	0.969984	0.00358279	0.809821	0.902832	0.0463941	0.0303654	0.101616	-0.0185641	0.340213	0.484688	-0.0133728	0.443365	0.555541	0.0294385	0.193706	0.742201	0.00519137	0.800973	0.946547	0.0480027	0.0585151	0.159547	0.0428113	0.0729811	0.19751
centroid_117118_EPEC	type III secretion apparatus H+-transporting two-sector ATPase	E. coli	Diarrheal	0.0300824	0.0415257	-0.00206519	-0.0304191	-0.0357163	-0.0321476	0.00858593	0.0307909	0.0283539	0.0179295	0.202696	0.0336511	0.0149652	0.118396	-0.0435909	0.0387146	0.122748	0.0605015	6.23563e-05	0.000467994	0.0657987	8.47963e-05	0.00063641	-0.0114433	0.603322	0.894538	0.00529719	0.736578	0.920654	-0.0719448	0.00210832	0.0112033	-0.077242	0.00148364	0.0111349
centroid_117574_EAEC	putative aAF/I fimbrial subunit	E. coli	Diarrheal	-0.109865	-0.108472	-0.0838169	-0.0883899	-0.0666356	0.0260476	0.0159935	0.0534096	0.00457302	0.667235	0.871794	-0.0171813	0.269224	0.492297	0.0246548	0.182603	0.3933	-0.0214746	0.106486	0.212971	-0.0432289	0.0148299	0.0583577	-0.00139283	0.943893	0.9783	-0.0217543	0.210892	0.662606	0.0200818	0.312779	0.493524	0.0418361	0.0694845	0.192337
centroid_117705_EPEC	type III secretion apparatus needle protein	E. coli	Diarrheal	-0.0066631	-0.0218479	-0.0031276	-0.014555	-0.0292799	0.0035355	0.773497	0.878157	0.0114274	0.470747	0.753195	0.0261523	0.0661338	0.277158	0.0187203	0.432729	0.687831	0.00789195	0.664141	0.776075	0.0226168	0.175486	0.296583	0.0151848	0.549861	0.882215	0.0147248	0.447192	0.800291	0.00729289	0.788477	0.866635	-0.00743192	0.776466	0.870982
centroid_1189627_Sh	inner membrane protein YiaW	Shigella	Diarrheal	0.0645134	0.0541267	0.0634238	0.126311	0.0361972	-0.0010896	0.910659	0.949804	-0.0628872	0.02315	0.221753	0.0272266	0.140135	0.361768	0.00929707	0.517774	0.761493	-0.0617976	0.0292747	0.0761142	0.0283162	0.146947	0.265566	0.0103867	0.509714	0.871061	0.0901137	0.00553658	0.124816	0.0721842	0.0171645	0.0628895	-0.0179295	0.415093	0.611365
centroid_119223_EAEC	type VI secretion system effector, Hcp1 family protein	E. coli	Diarrheal	0.156846	0.0220972	0.489198	0.376204	0.364791	0.332352	7.41604e-12	6.13509e-11	0.112994	0.0926941	0.392333	0.124407	0.0604039	0.269779	0.467101	8.50732e-22	1.51057e-20	-0.219358	0.00159845	0.00791616	-0.207944	0.00247189	0.0131353	0.134749	0.00153883	0.224054	0.0114136	0.888577	0.97773	0.354107	5.05303e-07	6.91216e-06	0.342693	1.46395e-06	1.97362e-05
centroid_119840_Sh	inner membrane lipoprotein YiaD	Shigella	Diarrheal	0.0747576	0.0720472	0.0567311	0.0675025	0.0215183	-0.0180265	0.28336	0.470972	-0.0107714	0.633364	0.859929	0.0352128	0.107898	0.320652	-0.0153161	0.63556	0.834419	0.00725513	0.773173	0.859343	0.0532393	0.03125	0.0989131	0.00271044	0.936641	0.974287	0.0459842	0.110396	0.505544	-0.0045447	0.902836	0.945704	-0.0505289	0.173074	0.362062
centroid_1221874_Sh	twin arginine targeting translocase, TatA/E family protein	Shigella	Diarrheal	-0.0664127	0.0853269	-0.0343425	-0.0171754	-0.0360964	0.0320702	0.00641182	0.0243115	-0.0171671	0.305735	0.613102	0.00175392	0.917389	0.955792	-0.119669	0.459607	0.710391	-0.0492373	0.00887828	0.0299231	-0.0303163	0.107564	0.217519	-0.15174	0.350764	0.816619	0.018921	0.393544	0.791437	-0.102502	0.527314	0.665677	-0.121423	0.454851	0.634351
centroid_123381_EAEC	putative type VI secretion protein	E. coli	Diarrheal	0.0747474	0.0781637	0.0719441	0.0573052	-0.000860599	-0.00280328	0.829907	0.90445	0.0146388	0.390857	0.679102	0.0728047	8.62066e-05	0.00482757	-0.00621962	0.725708	0.871808	0.0174421	0.349481	0.495949	0.075608	0.000132693	0.000928853	-0.00341633	0.858978	0.968307	0.0581658	0.00856355	0.138539	-0.0208585	0.346612	0.52135	-0.0790243	0.000747803	0.00616147
centroid_124101_EAEC	type-F conjugative transfer system mating-pair stabilization protein TraN	E. coli	Diarrheal	-0.023761	0.00319588	-0.0263597	-0.0365174	-0.000738922	-0.00259872	0.817541	0.901578	0.0101576	0.409449	0.688404	-0.0256208	0.0242668	0.156168	-0.0295556	0.0324542	0.106908	0.0127564	0.399504	0.551877	-0.0230221	0.106396	0.216924	-0.0269569	0.0945974	0.68011	-0.0357785	0.0188819	0.199217	-0.0397133	0.0199106	0.0716697	-0.0039348	0.803269	0.886031
centroid_124167_Sh	patatin like phospholipase family protein	Shigella	Diarrheal	0.172433	0.170571	0.258265	0.25797	0.245588	0.0858317	1.66011e-05	0.00010242	0.000294898	0.991218	0.99272	0.0126772	0.719236	0.843046	0.0876937	0.00216162	0.0119217	-0.0855368	0.00284335	0.0126991	-0.0731546	0.0472486	0.133322	0.00186198	0.946728	0.9783	0.0123823	0.759601	0.926252	0.0873988	0.0107049	0.041923	0.0750165	0.0674195	0.188051
centroid_124625_EPEC	type III secretion , HrpO family protein	E. coli	Diarrheal	-0.0186772	-0.0314333	-0.0221899	-0.0416923	-0.04679	-0.00351269	0.771446	0.878157	0.0195024	0.221048	0.522021	0.0246001	0.075613	0.286699	0.00924341	0.695253	0.856789	0.0230151	0.21228	0.350431	0.0281128	0.091055	0.203963	0.0127561	0.614992	0.902483	0.0050977	0.792653	0.941356	-0.010259	0.70691	0.81172	-0.0153567	0.556388	0.715803
centroid_125920_EAEC	type-F conjugative transfer system pilin acetylase TraX	E. coli	Diarrheal	0.0512736	0.0367582	0.0225249	0.03612	0.0119715	-0.0287487	0.000211045	0.00109743	-0.013595	0.335943	0.636077	0.0105535	0.436509	0.630845	-0.0142333	0.18675	0.399864	0.0151537	0.317842	0.4644	0.0393022	0.00921988	0.0396795	0.0145154	0.228766	0.753582	0.0241485	0.200546	0.662549	-0.000638238	0.969714	0.981852	-0.0247867	0.13327	0.308983
centroid_1265833_Sh	conserved hypothetical protein	Shigella	Diarrheal	-0.0863735	-0.105146	-0.0697651	-0.0682349	-0.0668287	0.0166084	0.162131	0.323544	-0.00153021	0.917687	0.965428	-0.00293637	0.857219	0.929024	0.0353814	0.093436	0.251687	-0.0181386	0.288381	0.434662	-0.0195448	0.28914	0.407942	0.018773	0.39934	0.847619	-0.00140616	0.944978	0.986035	0.0369116	0.1267	0.268915	0.0383177	0.127027	0.300384
centroid_129091_EAEC	type VI secretion lipofamily protein	E. coli	Diarrheal	-0.00735831	-0.0283628	0.0213745	0.0407745	0.0314294	0.0287329	5.55401e-05	0.000334159	-0.0193999	0.163912	0.469794	-0.0100549	0.459736	0.644864	0.0497373	0.000745398	0.00452208	-0.0481328	0.000990435	0.00515026	-0.0387877	0.00675194	0.0307213	0.0210045	0.126387	0.682841	0.00934506	0.606779	0.869336	0.0691373	0.000263042	0.00197417	0.0597922	0.00132688	0.0101681
centroid_129608_EAEC	putative membrane protein	E. coli	Diarrheal	0.0415207	0.0244839	0.119017	0.077903	0.0520078	0.0774962	4.78714e-07	3.19728e-06	0.0411138	0.0436006	0.288557	0.0670091	0.000386247	0.0126957	0.094533	0.00252826	0.0135336	-0.0363824	0.108367	0.214525	-0.0104871	0.607528	0.703148	0.0170368	0.574243	0.88531	0.0258953	0.29206	0.731831	0.0534192	0.11197	0.247014	0.0275239	0.388232	0.586376
centroid_129869_Sh	fimbrial family protein	Shigella	Diarrheal	0.0128658	-0.00752777	0.0843489	0.112353	0.0459291	0.0714831	3.97885e-11	3.18308e-10	-0.0280042	0.142673	0.445429	0.0384198	0.0356199	0.194972	0.0918767	3.27686e-08	3.22372e-07	-0.0994873	3.08755e-06	2.77498e-05	-0.0330633	0.0794826	0.189716	0.0203936	0.155882	0.696209	0.0664241	0.00782026	0.12939	0.119881	3.32501e-07	5.04294e-06	0.0534569	0.0107771	0.0509465
centroid_130603_EAEC	type VI secretion system effector, Hcp1 family protein	E. coli	Diarrheal	0.113743	-0.0666978	0.222701	0.183674	0.24064	0.108958	0.045075	0.123363	0.0390264	0.527102	0.804466	-0.0179389	0.811877	0.903741	0.289399	1.02886e-12	1.36184e-11	-0.0699315	0.337819	0.48222	-0.126897	0.137447	0.256649	0.180441	0.000845421	0.224054	-0.0569653	0.525906	0.847002	0.250372	9.96036e-05	0.000843156	0.307337	0.000164733	0.00153751
centroid_1306389_Sh	conserved hypothetical protein	Shigella	Diarrheal	0.0340244	0.0109444	0.51738	0.57681	0.482888	0.483356	1.13057e-55	2.4941e-54	-0.0594294	0.33915	0.636343	0.0344924	0.627063	0.783022	0.506436	2.70416e-46	6.5621e-45	-0.542785	1.70156e-12	3.44094e-11	-0.448864	1.3006e-07	1.85654e-06	0.02308	0.227846	0.753582	0.0939218	0.292531	0.731831	0.565865	4.41821e-13	1.03757e-11	0.471944	4.74355e-08	8.22216e-07
centroid_1311501_Sh	bacterial virulence factor hemolysin family protein	Shigella	Diarrheal	0.0779917	0.0805645	0.149187	0.170338	0.124712	0.0711948	2.30156e-08	1.62673e-07	-0.0211514	0.39608	0.680063	0.0244742	0.446905	0.634937	0.0686221	0.000969148	0.00573609	-0.0923462	0.000350759	0.00212794	-0.0467206	0.146998	0.265566	-0.00257273	0.891118	0.969318	0.0456256	0.235993	0.687211	0.0897735	0.00234268	0.0122696	0.0441478	0.210254	0.408174
centroid_131300_EAEC	conserved hypothetical protein	E. coli	Diarrheal	-0.039947	-0.0470735	-0.030726	-0.0416949	-0.0400808	0.00922097	0.570902	0.738746	0.0109689	0.490021	0.767173	0.00935482	0.527343	0.701309	0.0163475	0.619207	0.827124	0.00174789	0.931265	0.965756	0.000133845	0.994501	0.995869	0.00712653	0.839203	0.966014	-0.00161405	0.932603	0.986035	0.00537863	0.877627	0.927304	0.00699268	0.839192	0.905674
centroid_131548_EAEC	conserved hypothetical protein	E. coli	Diarrheal	0.0880433	0.0946947	0.0691875	0.0583057	0.0354967	-0.0188558	0.178356	0.350249	0.0108818	0.495669	0.771519	0.0336908	0.0662522	0.277158	-0.0255072	0.24243	0.489263	0.0297376	0.114132	0.224563	0.0525466	0.0121702	0.0494967	-0.00665139	0.778597	0.949445	0.022809	0.298695	0.734408	-0.036389	0.147776	0.296825	-0.059198	0.0276211	0.101046
centroid_132716_EAEC	type VI secretion system VasL domain protein	E. coli	Diarrheal	0.061009	0.0498684	0.0437494	0.0443272	-0.0178854	-0.0172596	0.194256	0.371285	-0.000577798	0.97813	0.987626	0.0616349	0.000319615	0.01108	-0.00611895	0.750221	0.878135	0.0166818	0.470231	0.612394	0.0788944	5.50117e-05	0.000434467	0.0111406	0.602411	0.894538	0.0622127	0.0134725	0.163466	-0.00554115	0.836575	0.904943	-0.0677538	0.00495796	0.0288751
centroid_1357345_s1_Sh	AAA like domain protein	Shigella	Diarrheal	0.167364	0.16212	0.244014	0.298671	0.200401	0.0766501	0.00079459	0.00366115	-0.0546567	0.169269	0.470334	0.0436132	0.182004	0.415891	0.0818944	0.00984703	0.0414678	-0.131307	0.00218634	0.0103354	-0.0330369	0.344027	0.458703	0.00524434	0.872651	0.968307	0.0982699	0.0410057	0.307754	0.136551	0.00394916	0.0185483	0.0382812	0.341386	0.539108
centroid_1396693_Sh	acetyl CoA carboxylase, biotin carboxyl carrier protein	Shigella	Diarrheal	0.0328742	0.0149331	0.0425209	0.0772774	-0.0153072	0.00964667	0.451545	0.632163	-0.0347565	0.0919234	0.391346	0.057828	0.000746212	0.0201201	0.0275878	0.197203	0.417337	-0.0444032	0.0461106	0.111895	0.0481813	0.00950902	0.0400148	0.0179411	0.429419	0.852897	0.0925846	0.000227963	0.0211447	0.0623443	0.0267281	0.0896684	-0.0302402	0.223282	0.420023
centroid_140419_EPEC	LEE-encoded effector EspG	E. coli	Diarrheal	0.168719	0.201394	0.300346	0.341829	0.410121	0.131627	6.84126e-05	0.000395273	-0.0414833	0.562291	0.827937	-0.109775	0.133573	0.350323	0.0989511	0.0936912	0.251687	-0.17311	0.0191627	0.0552732	-0.241402	0.00181474	0.0100086	-0.0326757	0.577632	0.88531	-0.068292	0.479999	0.82307	0.140434	0.106846	0.239335	0.208726	0.0190157	0.0766167
centroid_142639_EAEC	inner membrane protein YjeO	E. coli	Diarrheal	0.0552874	0.107767	0.0728779	0.0477831	0.0730603	0.0175906	0.145018	0.299075	0.0250949	0.149493	0.449715	-0.00018231	0.989533	0.994611	-0.0348893	0.103956	0.261868	0.0075043	0.692658	0.797872	-0.0177729	0.26763	0.389669	-0.0524799	0.0237023	0.602059	-0.0252772	0.21282	0.664947	-0.0599842	0.0219479	0.0770344	-0.034707	0.143071	0.325486
centroid_1428762_Sh	putative phospholipid binding lipoprotein MlaA	Shigella	Diarrheal	-0.00548755	-0.00350568	-0.017138	-0.0325345	-0.0208249	-0.0116504	0.316948	0.508234	0.0153966	0.308502	0.615314	0.00368696	0.849012	0.927471	-0.0136323	0.368329	0.638388	0.027047	0.102067	0.205261	0.0153374	0.454072	0.566401	-0.00198187	0.903908	0.971354	-0.0117096	0.603765	0.869336	-0.0290289	0.129801	0.273108	-0.0173192	0.443023	0.629041
centroid_142945_EAEC	F1 capsule-anchoring protein	E. coli	Diarrheal	-0.0218499	-0.0222216	-0.00254753	-0.0374737	-0.0178974	0.0193023	0.239227	0.425572	0.0349261	0.0915037	0.391346	0.0153499	0.361316	0.563977	0.0196741	0.565153	0.794269	0.0156238	0.515257	0.658054	-0.00395245	0.850065	0.90211	0.000371774	0.991824	0.996302	-0.0195763	0.420143	0.798045	-0.015252	0.690456	0.800332	0.00432422	0.905536	0.943105
centroid_14300_ETEC	hha toxicity modulator TomB	E. coli	Diarrheal	0.0410261	0.0285247	0.14	0.130283	0.0620112	0.0989738	1.20806e-09	8.88349e-09	0.00971669	0.653666	0.871794	0.0779887	0.00154689	0.0304362	0.111475	1.78766e-09	2.00053e-08	-0.0892571	0.000105416	0.000745078	-0.020985	0.379095	0.491945	0.0125014	0.451279	0.863975	0.068272	0.0169502	0.184175	0.101758	1.97133e-05	0.000196475	0.0334864	0.167985	0.357668
centroid_143176_EAEC	type VI secretion ATPase, ClpV1 family	E. coli	Diarrheal	0.0308537	0.0768589	0.04273	0.0250927	0.035049	0.0118763	0.416243	0.602434	0.0176373	0.301542	0.611483	0.00768093	0.620912	0.77801	-0.0341289	0.121525	0.294901	0.00576103	0.7623	0.851157	-0.00419534	0.812821	0.872763	-0.0460052	0.0530459	0.602059	-0.00995637	0.61435	0.872798	-0.0517662	0.0411455	0.122762	-0.0418099	0.0845214	0.220855
centroid_1439706_Sh	pseudouridine 5' phosphate glycosidase	Shigella	Diarrheal	0.0830344	0.0901772	0.171163	0.18725	0.170536	0.0881286	1.52938e-10	1.18446e-09	-0.0160872	0.415859	0.695966	0.000626562	0.986863	0.994611	0.0809857	0.011522	0.0466264	-0.104216	2.47721e-06	2.34209e-05	-0.087502	0.0278093	0.091607	-0.00714287	0.815678	0.962924	0.0167137	0.685161	0.903828	0.0970729	0.00640351	0.0277707	0.0803592	0.0908064	0.227955
centroid_1452641_Sh	peptidoglycan associated lipoprotein	Shigella	Diarrheal	0.139334	0.0612992	0.244576	0.297802	0.151411	0.105242	0.00123361	0.0055096	-0.0532254	0.223683	0.522021	0.0931657	0.00271261	0.0420166	0.183277	2.51275e-07	2.31555e-06	-0.158468	0.00233708	0.0107683	-0.0120766	0.760648	0.835832	0.0780349	0.0477471	0.602059	0.146391	0.00394373	0.124816	0.236503	7.03435e-06	7.87847e-05	0.0901115	0.0181493	0.0750722
centroid_145616_EAEC	conserved hypothetical protein	E. coli	Diarrheal	0.083614	0.147359	0.0949311	0.0805183	0.132432	0.0113171	0.439486	0.623607	0.0144128	0.436625	0.711505	-0.0375008	0.0376589	0.200133	-0.052428	0.0100481	0.0418001	0.00309572	0.8878	0.944023	-0.0488178	0.0234204	0.0815792	-0.0637451	0.00633696	0.602059	-0.0519135	0.0328703	0.275823	-0.0668408	0.00970061	0.0390168	-0.0149273	0.542227	0.706156
centroid_146210_EAEC	putative membrane protein	E. coli	Diarrheal	0.052769	0.105593	0.0629181	0.0558937	0.0706445	0.0101491	0.451459	0.632163	0.00702436	0.667897	0.871794	-0.00772639	0.562562	0.730027	-0.0426751	0.0432294	0.134491	-0.00312473	0.872649	0.931508	-0.0178755	0.295078	0.411526	-0.0528242	0.0250653	0.602059	-0.0147507	0.447416	0.800291	-0.0496995	0.0480791	0.139449	-0.0349487	0.130416	0.304303
centroid_148411_EPEC	tir chaperone family protein	E. coli	Diarrheal	0.0662526	0.0720715	0.0208353	-0.000188728	-0.000666334	-0.0454173	0.000456986	0.00220322	0.021024	0.0915101	0.391346	0.0215016	0.396318	0.598588	-0.0512363	0.00408331	0.0203581	0.0664414	4.80849e-05	0.000370093	0.066919	0.0164943	0.0634196	-0.00581891	0.762273	0.947654	0.000477606	0.985846	0.989379	-0.0722603	0.000409372	0.0028656	-0.0727379	0.0148956	0.0661221
centroid_149091_ETEC	glycogen/starch/alpha-glucan phosphorylases family protein	E. coli	Diarrheal	0.0542628	0.06629	0.089378	0.102144	0.088297	0.0351152	0.0238897	0.0743234	-0.0127662	0.563036	0.827937	0.001081	0.949136	0.977328	0.023088	0.15953	0.358451	-0.0478813	0.0588076	0.134207	-0.0340342	0.103671	0.216176	-0.0120271	0.550274	0.882215	0.0138472	0.595238	0.866697	0.0358542	0.163107	0.320924	0.022007	0.303854	0.50274
centroid_154258_EPEC	type II/IV secretion system family protein	E. coli	Diarrheal	-0.00957969	0.0336913	-0.0188428	-0.0441973	-0.0131971	-0.00926312	0.475449	0.655544	0.0253545	0.131514	0.431056	-0.00564568	0.66896	0.813026	-0.0525341	0.00616109	0.02895	0.0346176	0.0748086	0.164038	0.00361743	0.825133	0.880787	-0.043271	0.0378177	0.602059	-0.0310002	0.11306	0.505544	-0.0778886	0.00114311	0.00671118	-0.0468884	0.0261596	0.0976626
centroid_155691_EAEC	type-F conjugative transfer system pilin assembly protein TrbC	E. coli	Diarrheal	0.0895412	0.0780014	0.0723045	0.0598556	0.00924009	-0.0172367	0.261391	0.452839	0.0124489	0.520483	0.798916	0.0630644	0.00209186	0.0380718	-0.00569698	0.747391	0.877731	0.0296856	0.170606	0.299108	0.0803011	0.000411487	0.00253867	0.0115398	0.565794	0.88531	0.0506155	0.0431056	0.316979	-0.0181459	0.436334	0.593658	-0.0687614	0.00464007	0.0281497
centroid_156187_EAEC	protein AfaD	E. coli	Diarrheal	-0.0931335	-0.0974553	-0.0761471	-0.11612	-0.0969761	0.0169864	0.365715	0.559328	0.0399729	0.0311558	0.241292	0.020829	0.290453	0.504654	0.0213082	0.549006	0.780903	0.0229865	0.329718	0.473441	0.0038426	0.875751	0.919445	0.0043218	0.91033	0.973433	-0.0191439	0.429717	0.798045	-0.0186647	0.6251	0.749708	0.0004792	0.990135	0.993129
centroid_159621_ETEC	putative membrane protein	E. coli	Diarrheal	0.37091	0.356466	0.294842	0.274519	0.346908	-0.0760681	0.0786539	0.190527	0.0203226	0.66485	0.871794	-0.0520663	0.345283	0.554892	-0.0616245	0.465076	0.713572	0.0963907	0.0778752	0.168229	0.0240018	0.695724	0.779211	0.0144436	0.869954	0.968307	-0.0723889	0.260531	0.71036	-0.0819471	0.365927	0.544775	-0.00955823	0.919355	0.953175
centroid_1627829_Sh	conserved hypothetical protein	Shigella	Diarrheal	-0.0705727	-0.0156824	0.0468717	0.0432223	0.0889943	0.117444	9.75775e-13	8.45671e-12	0.00364938	0.877894	0.949504	-0.0421226	0.30396	0.514765	0.0625541	0.00166662	0.00955352	-0.113795	1.45345e-05	0.00012024	-0.159567	0.00037105	0.00232866	-0.0548903	0.00772088	0.602059	-0.045772	0.310682	0.736731	0.0589047	0.030651	0.0987342	0.104677	0.0172631	0.0732989
centroid_167433_EAEC	serine protease pic autotransporter	E. coli	Diarrheal	-0.00525983	0.00963491	0.0187827	-0.0392584	-0.0341517	0.0240426	0.116947	0.256437	0.0580411	0.00532442	0.153371	0.0529345	0.00120327	0.0273745	0.00914784	0.850199	0.929696	0.0339986	0.140221	0.26041	0.0288919	0.130254	0.246299	-0.0148947	0.764111	0.947654	-0.00510665	0.82516	0.948811	-0.0488933	0.344088	0.519701	-0.0437867	0.381686	0.578891
centroid_167433_s1_EAEC	serine protease pic autotransporter	E. coli	Diarrheal	-0.0166874	-0.01599	0.0210395	-0.0192357	0.0275007	0.0377268	0.0286131	0.0857216	0.0402752	0.0444044	0.288916	-0.00646117	0.747849	0.852885	0.0370295	0.399174	0.668218	0.00254834	0.912309	0.955259	-0.044188	0.0620645	0.161946	-0.000697347	0.987689	0.995897	-0.0467364	0.0687565	0.406949	-0.00324569	0.944036	0.967969	0.0434907	0.351757	0.549526
centroid_167433_s2_EAEC	serine protease pic autotransporter	E. coli	Diarrheal	0.0722302	-0.0226074	0.2354	0.147439	0.387193	0.16317	8.55645e-08	5.93247e-07	0.0879616	0.0259424	0.233162	-0.151793	0.0253129	0.156168	0.258008	3.69378e-07	3.36134e-06	-0.0752086	0.0699961	0.154885	-0.314963	2.56012e-05	0.000221877	0.0948376	0.0341966	0.602059	-0.239754	0.00144412	0.0657073	0.170046	0.00126846	0.00715845	0.409801	7.47581e-07	1.12846e-05
centroid_167448_EPEC	type III secretion system subunit	E. coli	Diarrheal	-0.0456118	-0.0496237	-0.0513339	-0.0787011	-0.0681918	-0.00572206	0.655687	0.800018	0.0273672	0.0906267	0.391346	0.0168579	0.212068	0.434448	-0.00171016	0.948608	0.968377	0.0330893	0.0742156	0.16323	0.02258	0.165235	0.286652	0.00401189	0.88614	0.969318	-0.0105093	0.576198	0.861339	-0.0290774	0.328502	0.504865	-0.0185681	0.51272	0.682377
centroid_1690092_Sh	quinoprotein glucose dehydrogenase	Shigella	Diarrheal	0.0373749	0.0486936	0.175237	0.193732	0.161078	0.137862	1.89209e-16	2.02565e-15	-0.0184952	0.530936	0.807298	0.0141588	0.632847	0.788892	0.126543	6.47581e-12	8.41856e-11	-0.156357	2.07922e-06	2.01823e-05	-0.123703	0.000164491	0.00110879	-0.0113188	0.492244	0.867082	0.032654	0.406553	0.798045	0.145038	8.62168e-06	9.23027e-05	0.112384	0.000519071	0.00446878
centroid_171892_EAEC	putative acetyltransferase	E. coli	Diarrheal	0.0187395	0.0662566	0.0333794	0.0143846	0.0429426	0.01464	0.287395	0.475509	0.0189948	0.279828	0.590947	-0.00956313	0.499359	0.68462	-0.0328772	0.0857298	0.234629	0.00435486	0.831801	0.901118	-0.0242031	0.174049	0.296513	-0.0475171	0.0307956	0.602059	-0.028558	0.171228	0.622481	-0.051872	0.0340598	0.106418	-0.023314	0.285435	0.484374
centroid_171895_EAEC	plasmid conjugative transfer entry exclusion TraS family protein	E. coli	Diarrheal	0.00416486	0.00901792	0.0416571	0.00433672	0.0589647	0.0374922	0.0445186	0.1223	0.0373204	0.0330991	0.251002	-0.0173076	0.6794	0.816237	0.0326392	0.351143	0.622277	-0.000171856	0.993389	0.998571	-0.0547998	0.210224	0.333021	-0.00485306	0.894258	0.969894	-0.054628	0.206626	0.662549	-0.0046812	0.896299	0.94021	0.0499468	0.340281	0.539108
centroid_174241_Sh	conserved hypothetical protein	Shigella	Diarrheal	-0.00135655	-0.0343653	0.431638	0.528647	0.370095	0.432994	5.10466e-58	1.19877e-56	-0.0970086	0.0570637	0.321173	0.0615432	0.273337	0.493075	0.466003	3.31642e-43	7.78824e-42	-0.530003	1.66156e-15	4.65238e-14	-0.371451	3.6873e-08	5.76708e-07	0.0330087	0.0670953	0.621852	0.158552	0.0261695	0.250676	0.563012	1.5628e-16	4.37584e-15	0.40446	5.83402e-09	1.17977e-07
centroid_175966_EAEC	type IV conjugative transfer system coupling protein TraD	E. coli	Diarrheal	-0.017244	-0.023407	0.00149165	-0.0205496	-0.0413094	0.0187357	0.251328	0.438769	0.0220413	0.19455	0.495892	0.042801	0.00472328	0.0636769	0.0248986	0.47656	0.718294	0.00330558	0.876329	0.934067	0.0240653	0.218164	0.337431	0.00616293	0.867955	0.968307	0.0207597	0.300108	0.734408	0.00285734	0.938962	0.967969	-0.0179024	0.62314	0.768892
centroid_176719_EPEC	ipaB/EvcA family protein	E. coli	Diarrheal	-0.10804	-0.107236	-0.110336	-0.159317	-0.118268	-0.00229571	0.879118	0.932046	0.0489811	0.00912761	0.153371	0.00793265	0.609023	0.768404	-0.0030997	0.92326	0.95203	0.0512768	0.0183652	0.0539109	0.0102284	0.592713	0.693796	-0.000803994	0.981155	0.995636	-0.0410484	0.0615151	0.385016	-0.0520808	0.148824	0.297282	-0.0110324	0.747186	0.859318
centroid_177505_ETEC	conserved hypothetical protein	E. coli	Diarrheal	0.0614598	0.0579434	0.23784	0.223428	0.210281	0.17638	6.46769e-23	8.88392e-22	0.0144114	0.595128	0.845165	0.0275586	0.489332	0.67485	0.179896	1.03451e-08	1.07589e-07	-0.161968	1.72461e-08	2.61565e-07	-0.148821	0.000396926	0.00246976	0.00351634	0.881548	0.969318	0.0131472	0.7651	0.929769	0.165485	2.05337e-06	2.41105e-05	0.152338	0.000830457	0.00671748
centroid_178290_EAEC	type-F conjugative transfer system protein TraW	E. coli	Diarrheal	0.0593364	0.0358853	0.0187349	-0.00295053	-0.035956	-0.0406015	0.028791	0.0859009	0.0216855	0.214163	0.512865	0.054691	0.000865347	0.0217232	-0.0171504	0.386575	0.657539	0.0622869	0.00815637	0.0282754	0.0952924	2.91318e-05	0.000244658	0.0234511	0.349216	0.816619	0.0330055	0.119502	0.517463	-0.0388359	0.113105	0.247645	-0.0718414	0.00294289	0.0191288
centroid_182127_ETEC	putative phage Tail Collar domain protein	E. coli	Diarrheal	0.0864739	0.0446257	0.0955695	0.130939	0.0207094	0.00909561	0.551841	0.72779	-0.0353697	0.184677	0.483615	0.0748601	3.19584e-06	0.000581644	0.0509438	0.004065	0.0203581	-0.0444653	0.122104	0.236414	0.0657645	0.000449732	0.00270583	0.0418482	0.0380306	0.602059	0.11023	0.000205542	0.0211447	0.0863135	0.00422818	0.0194843	-0.0239163	0.220058	0.418031
centroid_183283_EPEC	putative nleB	E. coli	Diarrheal	-0.0388859	-0.0537231	-0.0416674	-0.0666658	-0.0618758	-0.00278142	0.818223	0.901578	0.0249984	0.105257	0.401683	0.0202085	0.144733	0.364624	0.0120557	0.606236	0.818812	0.0277799	0.121288	0.235461	0.0229899	0.16577	0.286652	0.0148371	0.55465	0.882215	-0.00478997	0.800199	0.946547	-0.0129427	0.628182	0.75126	-0.00815277	0.75241	0.862196
centroid_184656_ETEC	protein FimF	E. coli	Diarrheal	0.0817772	0.08834	0.133595	0.136307	0.083293	0.0518178	7.32123e-05	0.000416395	-0.00271168	0.903869	0.956419	0.050302	0.0216224	0.145751	0.0452549	0.173453	0.381491	-0.0545295	0.0228634	0.0635289	-0.00151578	0.945951	0.965881	-0.00656284	0.844055	0.966014	0.0530137	0.0698179	0.409899	0.0479666	0.21139	0.381866	-0.00504705	0.892414	0.936742
centroid_1853448_Sh	macrolide specific efflux protein MacA	Shigella	Diarrheal	0.00923582	0.0248615	0.894084	1.0291	0.949512	0.884848	1.97806e-79	5.76011e-78	-0.135014	0.125328	0.420455	-0.0554278	0.513259	0.693918	0.869222	5.19103e-62	1.51163e-60	-1.01986	5.3314e-17	1.5525e-15	-0.940276	7.11848e-14	2.35557e-12	-0.0156257	0.526392	0.87649	0.0795867	0.483434	0.82307	1.00424	1.00056e-16	2.91364e-15	0.92465	1.16037e-13	3.83978e-12
centroid_186750_Sh	leucine specific binding protein	Shigella	Diarrheal	-0.0447789	-0.00904436	1.14405	1.28558	1.18866	1.18883	2.67398e-93	8.46373e-92	-0.141534	0.165615	0.470104	-0.0446062	0.671594	0.813511	1.15309	4.8653e-81	1.68664e-79	-1.33036	6.29919e-19	2.08446e-17	-1.23343	2.66864e-14	9.71383e-13	-0.0357346	0.0861195	0.68011	0.0969281	0.476961	0.82307	1.29463	1.59109e-18	5.03614e-17	1.1977	5.34004e-14	1.94378e-12
centroid_186787_EAEC	putative outer membrane autotransporter barrel domain protein	E. coli	Diarrheal	-0.0492163	-0.0372597	-0.0306882	-0.0521439	-0.0333065	0.0185281	0.367247	0.560306	0.0214556	0.334275	0.636077	0.00261826	0.866549	0.929083	0.00657149	0.876715	0.933112	0.00292752	0.914521	0.955259	-0.0159099	0.475882	0.585206	-0.0119566	0.791475	0.955546	-0.0188374	0.429479	0.798045	-0.0148842	0.746105	0.842115	0.00395323	0.92712	0.958726
centroid_187938_EAEC	merE family protein	E. coli	Diarrheal	0.0841734	0.0973979	0.0677744	0.0688364	0.0388296	-0.016399	0.16168	0.323544	-0.00106197	0.93898	0.971824	0.0289448	0.0481891	0.232329	-0.0296235	0.119034	0.290794	0.015337	0.337328	0.48222	0.0453438	0.00690104	0.0310121	-0.0132245	0.513092	0.872736	0.0300068	0.098145	0.493881	-0.0285616	0.187947	0.348157	-0.0585683	0.00970159	0.0466999
centroid_189936_ETEC	respiratory nitrate reductase, gamma subunit	E. coli	Diarrheal	0.100369	0.0584359	0.286007	0.282809	0.248061	0.185639	8.88661e-19	1.0269e-17	0.00319841	0.930796	0.971824	0.0379464	0.348446	0.556291	0.227572	5.34609e-10	6.38025e-09	-0.18244	1.27966e-06	1.36998e-05	-0.147692	0.000322351	0.00204062	0.0419328	0.114098	0.682841	0.034748	0.475649	0.82307	0.224373	4.44798e-07	6.22717e-06	0.189625	5.75926e-05	0.000645037
centroid_190142_ETEC	aldehyde dehydrogenase PuuC	E. coli	Diarrheal	0.0258003	0.0244835	-0.00709886	-0.0313737	-0.0335775	-0.0328991	0.00350694	0.0142629	0.0242748	0.0861516	0.390304	0.0264786	0.0731424	0.284624	-0.0315824	0.0371206	0.119047	0.0571739	0.000436866	0.00252412	0.0593778	0.000468955	0.00279836	0.00131674	0.935611	0.974287	0.00220384	0.904096	0.983829	-0.0558572	0.00339042	0.0164548	-0.058061	0.00301244	0.0194076
centroid_19787_EAEC	phosphoenolpyruvate-dependent sugar phosphotransferase system, EIIA 2 family protein	E. coli	Diarrheal	0.0098103	0.00703821	0.0205172	0.00840855	-0.00262561	0.0107069	0.568749	0.738056	0.0121086	0.44804	0.724829	0.0231428	0.190193	0.419576	0.013479	0.650324	0.83956	0.00140175	0.950194	0.975657	0.0124359	0.598026	0.69658	0.00277209	0.93418	0.974287	0.0110342	0.60608	0.869336	0.00137034	0.965925	0.981852	-0.00966382	0.768838	0.869121
centroid_201061_EPEC	putative nleA11 protein	E. coli	Diarrheal	0.05712	0.0714513	0.0868697	0.0761815	0.0901655	0.0297497	0.0334428	0.0962307	0.0106882	0.667333	0.871794	-0.00329577	0.922175	0.957694	0.0154185	0.453328	0.703673	-0.0190615	0.435105	0.585502	-0.0330455	0.325237	0.440098	-0.0143313	0.473065	0.863975	-0.013984	0.720964	0.916463	0.00473029	0.868472	0.925692	0.0187142	0.608882	0.756427
centroid_201192_EAEC	conserved hypothetical protein	E. coli	Diarrheal	0.0791995	0.0831958	0.044367	0.0563042	0.0294502	-0.0348325	0.0118437	0.0408635	-0.0119372	0.67269	0.872939	0.0149168	0.421533	0.621793	-0.0388288	0.0391175	0.122748	0.0228953	0.447968	0.596199	0.0497493	0.0216746	0.0773485	-0.00399625	0.848401	0.966014	0.026854	0.410125	0.798045	-0.0268915	0.406245	0.57763	-0.0537456	0.0303774	0.108406
centroid_203230_EAEC	CFA/I fimbrial subunit D	E. coli	Diarrheal	0.097447	0.100494	0.0904434	0.0947292	0.120627	-0.0070036	0.39363	0.584822	-0.00428576	0.629203	0.85779	-0.030184	0.543836	0.715167	-0.0100508	0.410851	0.675003	0.00271783	0.801194	0.880073	-0.0231804	0.643189	0.730641	-0.00304718	0.822718	0.962924	-0.0258983	0.605691	0.869336	-0.00576502	0.680792	0.79172	0.0201333	0.691746	0.824207
centroid_203360_ETEC	branched-chain amino acid transport system / permease component family protein	E. coli	Diarrheal	-0.0333141	0.0120168	-8.17262e-05	-0.00530844	0.0191605	0.0332323	0.0179797	0.0584342	0.00522672	0.777306	0.921841	-0.0192422	0.213643	0.434448	-0.0120985	0.528834	0.770026	-0.0280056	0.193214	0.325601	-0.0524745	0.00632228	0.0289473	-0.0453309	0.0438268	0.602059	-0.0244689	0.275885	0.719659	-0.0173252	0.490792	0.639003	0.00714369	0.755211	0.862196
centroid_204347_EAEC	type-F conjugative transfer system secretin TraK	E. coli	Diarrheal	-0.0677105	-0.0940527	-0.0621871	-0.0561189	-0.074329	0.00552335	0.563551	0.735258	-0.00606825	0.667588	0.871794	0.0121419	0.192371	0.421825	0.0318656	0.0362545	0.117303	-0.0115916	0.459244	0.605669	0.00661851	0.563206	0.668864	0.0263423	0.106915	0.682841	0.0182101	0.24052	0.689363	0.0379339	0.0507203	0.145372	0.0197237	0.219109	0.417992
centroid_204349_EAEC	type IV conjugative transfer system protein TraL	E. coli	Diarrheal	0.0723479	0.125068	0.0928813	0.0851299	0.0998845	0.0205334	0.10393	0.235705	0.00775141	0.667866	0.871794	-0.00700324	0.60676	0.766878	-0.0321868	0.122929	0.297317	-0.012782	0.522123	0.659906	-0.0275367	0.0883764	0.201426	-0.0527202	0.0213664	0.602059	-0.0147547	0.474227	0.82307	-0.0399382	0.122201	0.260886	-0.0251835	0.270176	0.470447
centroid_204350_EAEC	type IV conjugative transfer system pilin TraA	E. coli	Diarrheal	0.0178931	0.0634355	0.0828189	0.0460701	0.0953286	0.0649257	7.00038e-06	4.50998e-05	0.0367488	0.0280887	0.235041	-0.0125097	0.448293	0.634937	0.0193833	0.279262	0.539264	-0.0281769	0.144747	0.2641	-0.0774355	0.000123701	0.00088796	-0.0455424	0.028797	0.602059	-0.0492585	0.0216818	0.222315	-0.0173655	0.433192	0.593658	0.031893	0.152973	0.338493
centroid_204539_EAEC	type IV secretion-system coupling DNA-binding domain protein	E. coli	Diarrheal	0.124086	0.124098	0.116611	0.121807	0.0808573	-0.0074754	0.652776	0.800018	-0.00519632	0.806667	0.933097	0.0357536	0.151416	0.374935	-0.00748704	0.767198	0.88619	0.00227908	0.924665	0.960279	0.043229	0.114784	0.227072	-1.16335e-05	0.999665	0.999665	0.04095	0.176997	0.622481	-0.00229071	0.940425	0.967969	-0.0432407	0.194403	0.386682
centroid_205056_EAEC	AAA domain protein	E. coli	Diarrheal	0.00966185	0.0028475	-0.0284614	-0.0706461	-0.0667323	-0.0381232	0.00819298	0.0296741	0.0421847	0.0180979	0.202696	0.0382709	0.0192183	0.138652	-0.0313089	0.155802	0.351157	0.080308	0.000143224	0.000974457	0.0763942	0.000124412	0.00088796	0.00681435	0.776813	0.948858	-0.00391381	0.855845	0.962991	-0.0734936	0.00660306	0.0284439	-0.0695798	0.00770607	0.0409491
centroid_2067370_Sh	small heat shock protein IbpA	Shigella	Diarrheal	0.069302	0.00675468	0.0696445	0.0839809	-0.00573564	0.000342514	0.990923	0.993653	-0.0143364	0.694916	0.885034	0.0753802	0.00702407	0.0795477	0.0628899	0.0590649	0.172688	-0.0146789	0.694208	0.798394	0.0750377	0.00987631	0.0413216	0.0625474	0.0671174	0.621852	0.0897166	0.0128858	0.162736	0.0772263	0.0538354	0.150739	-0.0124903	0.691643	0.824207
centroid_2083404_Sh	sporulation related domain protein	Shigella	Diarrheal	0.346971	0.338052	0.381511	0.53944	0.382475	0.0345403	0.362584	0.55688	-0.157929	0.00200315	0.153371	-0.000963937	0.983102	0.994025	0.0434594	0.42268	0.680619	-0.19247	0.000475625	0.00270512	-0.0355043	0.474485	0.584475	0.00891904	0.87646	0.968307	0.156966	0.00905188	0.140208	0.201389	0.00314714	0.0155858	0.0444233	0.478818	0.655225
centroid_2095011_Sh	tol pal system protein YbgF	Shigella	Diarrheal	0.205759	0.205015	0.25358	0.382735	0.266636	0.047821	0.0950517	0.219675	-0.129155	0.0454231	0.288916	-0.0130564	0.740897	0.852885	0.0485648	0.221968	0.461693	-0.176976	0.00857107	0.029022	-0.0608774	0.157458	0.277554	0.000743775	0.986056	0.995897	0.116099	0.104157	0.505544	0.17772	0.013928	0.0530868	0.0616212	0.225019	0.422202
centroid_210442_EAEC	outer membrane autotransporter barrel domain protein	E. coli	Diarrheal	0.0948399	0.127697	0.0997436	0.0911034	0.090458	0.00490364	0.82068	0.901578	0.00864023	0.732003	0.899842	0.00928557	0.677508	0.816237	-0.0279534	0.40335	0.66909	0.00373659	0.898613	0.948101	0.00438193	0.870437	0.918375	-0.032857	0.369412	0.827231	0.000645336	0.982728	0.989379	-0.0365936	0.345662	0.520998	-0.0372389	0.314754	0.514923
centroid_211086_EAEC	sugar (Glycoside-Pentoside-Hexuronide) transporter domain protein	E. coli	Diarrheal	0.0560418	0.0916815	0.0771185	0.103821	0.0905892	0.0210766	0.0663777	0.169015	-0.0267026	0.0456392	0.288916	-0.0134707	0.305712	0.515106	-0.014563	0.295827	0.559381	-0.0477792	0.00304374	0.0134293	-0.0345473	0.030366	0.0965348	-0.0356397	0.0326027	0.602059	0.0132319	0.437924	0.800291	0.0121395	0.490578	0.639003	-0.00109232	0.950243	0.974626
centroid_211437_EAEC	putative aAF/I fimbrial subunit	E. coli	Diarrheal	-0.0379894	-0.059671	-0.0189672	-0.069886	-0.0687392	0.0190222	0.220328	0.405689	0.0509188	0.0058785	0.153371	0.049772	0.0019227	0.0358904	0.0407038	0.202411	0.425882	0.0318966	0.145357	0.26455	0.0307498	0.120088	0.233393	0.0216816	0.521455	0.87649	-0.00114684	0.957721	0.986035	-0.010215	0.769728	0.858379	-0.00906821	0.787358	0.879135
centroid_211640_EAEC	putative trbJ protein	E. coli	Diarrheal	0.105856	0.124215	0.0770111	0.0846355	0.0628416	-0.0288448	0.0276845	0.0839764	-0.00762436	0.622617	0.856834	0.0141695	0.328575	0.541805	-0.0472039	0.0136898	0.0524537	0.0212204	0.24524	0.385605	0.0430143	0.0147069	0.0581884	-0.0183592	0.371928	0.827231	0.0217939	0.259314	0.71036	-0.0395796	0.0778382	0.195401	-0.0613734	0.00597542	0.0337218
centroid_211643_EAEC	putative membrane protein	E. coli	Diarrheal	0.0565352	0.105203	0.0659197	0.0557422	0.080103	0.00938454	0.449655	0.631948	0.0101775	0.564089	0.827937	-0.0141832	0.282952	0.498763	-0.0392829	0.0572993	0.168882	0.000792965	0.967767	0.987238	-0.0235678	0.13643	0.256609	-0.0486675	0.0301474	0.602059	-0.0243608	0.227253	0.679046	-0.0494604	0.0522892	0.149281	-0.0250997	0.261137	0.462549
centroid_211655_EAEC	type IV conjugative transfer system protein TraV	E. coli	Diarrheal	-0.0145049	-0.0281084	-0.00187359	-0.0418621	-0.0495055	0.0126314	0.394773	0.585325	0.0399885	0.040182	0.277806	0.0476319	0.00153361	0.0304362	0.0262348	0.394903	0.666018	0.0273572	0.220047	0.359854	0.0350006	0.057206	0.151992	0.0136034	0.676722	0.920596	0.00764342	0.727057	0.918919	-0.0137538	0.692306	0.800332	-0.0213972	0.509959	0.681254
centroid_213127_EAEC	ABC transporter family protein	E. coli	Diarrheal	-0.0689799	-0.0964263	-0.0727581	-0.0837633	-0.0783827	-0.00377823	0.743944	0.864144	0.0110052	0.467989	0.75148	0.00562455	0.606668	0.766878	0.0236682	0.102224	0.259299	0.0147834	0.410985	0.560294	0.00940278	0.519335	0.626991	0.0274464	0.112599	0.682841	-0.00538061	0.758896	0.926252	0.012663	0.52006	0.662524	0.0180437	0.281707	0.480288
centroid_213516_EAEC	ftsX-like permease family protein	E. coli	Diarrheal	0.0935354	0.1321	0.103763	0.0992574	0.0970414	0.0102274	0.404763	0.592182	0.00450535	0.753169	0.915333	0.00672142	0.705181	0.832412	-0.028337	0.141968	0.327066	-0.00572203	0.733573	0.830547	-0.00350596	0.859464	0.908862	-0.0385644	0.069967	0.621852	0.00221607	0.91643	0.986035	-0.0328424	0.141746	0.288167	-0.0350584	0.155084	0.341092
centroid_219570_EPEC	enterobacterial EspB family protein	E. coli	Diarrheal	0.574178	0.690468	1.21834	1.24645	2.20705	0.644159	6.43739e-13	5.71515e-12	-0.0281096	0.855453	0.940302	-0.988714	5.09544e-06	0.000741896	0.527869	0.000296545	0.00189372	-0.672269	7.11082e-05	0.000528232	-1.63287	9.76511e-11	2.22156e-09	-0.11629	0.397138	0.847619	-0.960604	8.77669e-05	0.0211447	0.555978	0.00412095	0.0192311	1.51658	3.8388e-09	8.21956e-08
centroid_220220_EPEC	type-F conjugative transfer system pilin acetylase TraX	E. coli	Diarrheal	0.0959971	0.0710827	0.10025	0.0905041	0.029254	0.00425283	0.751468	0.866097	0.0097458	0.576161	0.838891	0.0709959	5.12219e-05	0.00407478	0.0291672	0.108709	0.269334	0.00549298	0.783796	0.869822	0.0667431	0.000634258	0.00372371	0.0249144	0.22375	0.753582	0.0612501	0.00607563	0.124816	0.0194214	0.402116	0.574001	-0.0418287	0.0625827	0.178667
centroid_220612_EAEC	ATPase associated with various cellular activities family protein	E. coli	Diarrheal	0.0771552	0.0860564	0.0788658	0.0911524	0.0683897	0.00171052	0.910407	0.949804	-0.0122867	0.61153	0.855404	0.010476	0.591537	0.756835	-0.0071906	0.720334	0.871578	-0.0139972	0.589396	0.70754	0.00876553	0.685313	0.768733	-0.00890112	0.687716	0.923928	0.0227627	0.427012	0.798045	0.00509608	0.860385	0.919765	-0.0176666	0.484683	0.659531
centroid_220644_EAEC	conserved hypothetical protein	E. coli	Diarrheal	-0.040978	-0.0491686	-0.0317292	-0.0354236	-0.0422143	0.00924874	0.575454	0.74016	0.00369438	0.835916	0.93532	0.0104851	0.510233	0.693918	0.0174394	0.599753	0.818606	-0.00555436	0.80045	0.880073	0.00123637	0.951729	0.965881	0.00819068	0.817604	0.962924	0.00679073	0.752205	0.923783	0.013745	0.703816	0.809444	0.00695431	0.843471	0.905674
centroid_2210476_Sh	NADH Ubiquinone/plastoquinone (complex I), various chains family protein	Shigella	Diarrheal	0.00593759	-0.00343278	0.927848	0.949394	0.896858	0.92191	2.13901e-108	8.19577e-107	-0.0215459	0.737854	0.901271	0.0309899	0.722708	0.843159	0.931281	2.20299e-101	1.06918e-99	-0.943456	4.59914e-21	1.67409e-19	-0.890921	2.45852e-12	6.39215e-11	0.00937037	0.469041	0.863975	0.0525358	0.608536	0.869336	0.952827	2.86075e-21	1.04131e-19	0.900291	1.83742e-12	5.35057e-11
centroid_223856_Sh	BON domain protein	Shigella	Diarrheal	0.0162823	-0.00274222	0.0399067	0.0438053	-0.00984978	0.0236244	0.0582682	0.153693	-0.0038986	0.830411	0.93532	0.0497565	0.000194093	0.00815361	0.042649	0.00269165	0.0143031	-0.027523	0.169819	0.298618	0.0261321	0.0841569	0.195739	0.0190245	0.227053	0.753582	0.0536551	0.00889583	0.140208	0.0465476	0.0259379	0.0882374	-0.00710756	0.653243	0.797776
centroid_2275653_Sh	peptidase M23 family protein	Shigella	Diarrheal	0.00161793	0.0404792	0.175553	0.203515	0.212679	0.173935	1.05396e-22	1.39506e-21	-0.0279616	0.331931	0.634241	-0.0371264	0.287052	0.502918	0.135074	1.81366e-09	2.00053e-08	-0.201897	2.90481e-09	4.91791e-08	-0.211062	3.96021e-07	5.33894e-06	-0.0388613	0.0497047	0.602059	-0.00916482	0.83036	0.948811	0.163035	1.40902e-06	1.79959e-05	0.1722	2.11287e-05	0.000260706
centroid_2277584_Sh	protein RcsF	Shigella	Diarrheal	0.00533718	-0.0286941	0.000774339	-0.0076261	0.00743642	-0.00456284	0.793454	0.888668	0.00840044	0.688422	0.882344	-0.00666208	0.849898	0.927471	0.0294684	0.0480036	0.145611	0.0129633	0.540579	0.668152	-0.00209924	0.952614	0.965881	0.0340313	0.0262999	0.602059	-0.0150625	0.685416	0.903828	0.021068	0.271553	0.453418	0.0361305	0.293294	0.490165
centroid_2280849_Sh	preprotein translocase, SecG subunit	Shigella	Diarrheal	0.138585	0.0760721	0.136182	0.176442	0.103341	-0.00240231	0.888624	0.937563	-0.0402602	0.161709	0.46843	0.0328409	0.189056	0.419576	0.0601101	0.00927677	0.0399615	-0.0378579	0.22046	0.359854	0.0352432	0.199337	0.321768	0.0625124	0.0141202	0.602059	0.0731012	0.0420079	0.312059	0.10037	0.00370803	0.0177595	0.0272692	0.371433	0.571025
centroid_233093_ETEC	HNH endonuclease family protein	E. coli	Diarrheal	0.374682	0.353946	0.488708	0.50935	0.329434	0.114026	9.72059e-05	0.000540198	-0.0206423	0.622368	0.856834	0.159274	0.000136258	0.00649428	0.134762	0.0115285	0.0466264	-0.134668	0.00417188	0.0167797	0.0452481	0.292357	0.409613	0.0207366	0.698593	0.928824	0.179916	0.000942438	0.0536436	0.155404	0.0142251	0.0536575	-0.0245115	0.679487	0.818985
centroid_233930_EPEC	type III secretion effector delivery regulator, TyeA family	E. coli	Diarrheal	-0.0486986	-0.0649352	-0.0565001	-0.0901386	-0.0790929	-0.00780146	0.520274	0.697532	0.0336385	0.0397718	0.277806	0.0225928	0.111935	0.323496	0.00843512	0.724592	0.871808	0.04144	0.0265276	0.0699712	0.0303943	0.0711006	0.176059	0.0162366	0.526149	0.87649	-0.0110457	0.575655	0.861339	-0.0252034	0.363404	0.542127	-0.0141577	0.593268	0.742095
centroid_235716_ETEC	conserved hypothetical protein	E. coli	Diarrheal	0.0145659	0.00817889	-0.0289059	-0.0494256	-0.0400123	-0.0434718	0.000295249	0.00149265	0.0205197	0.17717	0.477835	0.0111064	0.458848	0.644864	-0.0370848	0.00941595	0.0403224	0.0639915	0.000388297	0.00231705	0.0545783	0.00230228	0.012324	0.00638703	0.691777	0.923928	-0.00941326	0.633757	0.87881	-0.0576045	0.00288467	0.014483	-0.0481912	0.0116717	0.0544681
centroid_2394825_s2_Sh	asmA like C terminal region family protein	Shigella	Diarrheal	0.0970154	0.0633061	0.117029	0.121294	0.0999947	0.0200136	0.153905	0.311231	-0.00426509	0.832617	0.93532	0.0170343	0.527908	0.701309	0.0537229	5.16651e-05	0.000387755	-0.0242787	0.280457	0.426555	-0.00297934	0.917109	0.945287	0.0337093	0.0331765	0.602059	0.0212993	0.507154	0.837443	0.057988	0.00810133	0.0335101	0.0366886	0.191157	0.382649
centroid_2400364_Sh	haemagglutinin family protein	Shigella	Diarrheal	0.322044	0.342234	0.36141	0.344065	0.451657	0.0393652	0.354225	0.549842	0.0173449	0.680164	0.878207	-0.0902471	0.0738058	0.284624	0.0191754	0.779557	0.888134	-0.0220204	0.672126	0.782892	-0.129612	0.028521	0.0931091	-0.0201898	0.7876	0.953633	-0.107592	0.0668086	0.398661	0.00183055	0.980442	0.98859	0.109422	0.171339	0.360506
centroid_240168_EPEC	putative t3SS secreted effector NleB-like protein	E. coli	Diarrheal	-0.011631	0.0189368	-0.0633109	-0.100156	-0.093942	-0.0516799	0.000151371	0.000804363	0.0368449	0.0247403	0.225136	0.0306311	0.0376594	0.200133	-0.0822477	0.0266035	0.0909264	0.0885248	8.38142e-06	7.17844e-05	0.082311	9.25949e-06	8.98788e-05	-0.0305678	0.405283	0.847619	-0.00621382	0.752767	0.923783	-0.119093	0.00324033	0.0158603	-0.112879	0.00449625	0.0275065
centroid_253170_EPEC	type II/IV secretion system family protein	E. coli	Diarrheal	0.0171069	-0.00297954	0.0396039	0.00629658	0.180901	0.0224969	0.27372	0.46127	0.0333073	0.281717	0.592746	-0.141298	0.00232049	0.0398201	0.0425834	0.146845	0.337234	0.0108103	0.750688	0.843365	-0.163794	0.000796408	0.00460147	0.0200865	0.533787	0.879888	-0.174605	0.00108893	0.0550818	0.00927612	0.814293	0.886107	0.183881	0.000521767	0.00446878
centroid_259_EPEC	escU	E. coli	Diarrheal	0.0397441	0.0514464	0.000100154	-0.0245661	-0.0370398	-0.039644	0.00119101	0.00535217	0.0246662	0.0432179	0.288557	0.03714	0.00826352	0.0802112	-0.0513463	0.00532305	0.0256635	0.0643102	3.43565e-05	0.000271864	0.0767839	8.4629e-06	8.36889e-05	-0.0117023	0.544933	0.882215	0.0124737	0.443367	0.800291	-0.0760125	0.000286103	0.00208283	-0.0884862	6.78871e-05	0.000726791
centroid_259491_EPEC	type III secretion apparatus protein, YscI/HrpB, C-terminal domain	E. coli	Diarrheal	-0.0642917	-0.027405	-0.0909464	-0.139964	-0.0926128	-0.0266547	0.0418592	0.116311	0.0490176	0.00635955	0.153371	0.00166647	0.905942	0.955792	-0.0635414	0.00394547	0.0199465	0.0756723	0.000216096	0.00141728	0.0283212	0.0949435	0.208818	-0.0368866	0.104284	0.682841	-0.0473512	0.0225926	0.225307	-0.112559	3.79362e-05	0.00034522	-0.0652078	0.00672657	0.0370981
centroid_261964_EPEC	bacterial type II and III secretion system family protein	E. coli	Diarrheal	-0.00624028	0.0393748	-0.00709889	-0.0385435	0.0035543	-0.000858609	0.948961	0.968352	0.0314446	0.0701252	0.356895	-0.0106532	0.454172	0.642014	-0.0464737	0.0133756	0.0517949	0.0323032	0.104481	0.209537	-0.00979458	0.570983	0.674798	-0.0456151	0.0286834	0.602059	-0.0420978	0.0405193	0.307754	-0.0779183	0.00116507	0.00678537	-0.0358205	0.0904692	0.227895
centroid_265202_EPEC	tir chaperone	E. coli	Diarrheal	0.00189992	0.0437061	-0.0123554	-0.0454325	-0.0184018	-0.0142553	0.25553	0.443976	0.0330772	0.0324221	0.248456	0.00604643	0.622185	0.778265	-0.0560614	0.00337183	0.0173463	0.0473324	0.00944792	0.0315509	0.0203017	0.193352	0.315606	-0.0418061	0.0415323	0.602059	-0.0270307	0.130667	0.543056	-0.0891386	0.000137558	0.00110047	-0.0621079	0.00311443	0.0198886
centroid_278416_EPEC	putative non-LEE-encoded effector NleB	E. coli	Diarrheal	-0.00555915	0.00374455	-0.0521182	-0.0969075	-0.0852941	-0.046559	0.000518942	0.00248546	0.0447893	0.00414146	0.153371	0.0331759	0.0252688	0.156168	-0.0558628	0.00491758	0.0240269	0.0913484	1.47441e-06	1.51179e-05	0.079735	1.44366e-05	0.000133036	-0.00930371	0.655183	0.910254	-0.0116134	0.540307	0.847002	-0.100652	3.22556e-05	0.000301053	-0.0890387	0.00015459	0.00146158
centroid_285604_Sh	glucose 1 phosphatase	Shigella	Diarrheal	-0.176821	-0.17808	-0.177935	-0.202272	-0.153811	-0.00111392	0.945749	0.968352	0.0243379	0.151019	0.452435	-0.0241234	0.210613	0.434448	0.000145719	0.995827	0.996455	0.0254519	0.228942	0.369555	-0.0230095	0.317223	0.434912	0.00125964	0.96715	0.993068	-0.0484613	0.0399812	0.307754	-0.0241922	0.434417	0.593658	0.0242691	0.451009	0.63263
centroid_287229_EPEC	putative non-LEE-encoded effector EspJ	E. coli	Diarrheal	-0.0704971	-0.0605594	-0.0314374	-0.074298	0.00784416	0.0390597	0.0191796	0.06124	0.0428606	0.0301904	0.241292	-0.0392815	0.103702	0.320652	0.029122	0.311972	0.576435	0.00380091	0.866803	0.930726	-0.0783412	0.00418195	0.0205707	-0.00993769	0.74692	0.939133	-0.0821421	0.00487922	0.124816	-0.0137386	0.671895	0.783877	0.0684035	0.0560864	0.166657
centroid_30433_EAEC	putative acetyltransferase	E. coli	Diarrheal	0.0277628	0.067839	0.0403519	0.04423	0.0455316	0.0125891	0.404492	0.592182	-0.00387806	0.834996	0.93532	-0.00517965	0.719481	0.843046	-0.0274871	0.130646	0.31032	-0.0164672	0.455146	0.602447	-0.0177688	0.340695	0.456245	-0.0400762	0.0644891	0.621852	-0.0013016	0.951848	0.986035	-0.023609	0.325918	0.502687	-0.0223074	0.288028	0.486507
centroid_311948_EPEC	putative membrane protein	E. coli	Diarrheal	0.000466579	-0.0198742	-0.00601314	-0.0309252	-0.0403638	-0.00647972	0.629392	0.776605	0.0249121	0.111099	0.406181	0.0343507	0.00968793	0.0881601	0.013861	0.527499	0.770026	0.0313918	0.099301	0.201368	0.0408304	0.016806	0.0637228	0.0203408	0.406345	0.847619	0.00943862	0.610207	0.869336	-0.011051	0.665682	0.78038	-0.0204897	0.396788	0.594021
centroid_31353_EAEC	PTS system sugar-specific permease component family protein	E. coli	Diarrheal	0.00877463	0.0493793	0.00187961	-0.0263036	-0.00353049	-0.00689502	0.581301	0.745646	0.0281832	0.0710848	0.356895	0.0054101	0.68048	0.816237	-0.0474996	0.0129214	0.050574	0.0350782	0.0542043	0.127293	0.0123051	0.446611	0.558648	-0.0406046	0.0506272	0.602059	-0.0227731	0.22001	0.672972	-0.0756828	0.00120014	0.00687954	-0.0529097	0.0137034	0.0612028
centroid_315622_EPEC	type III secretion apparatus protein SpaR/YscT/HrcT	E. coli	Diarrheal	0.0524409	0.0320961	0.0205749	-0.000913881	-0.0384204	-0.0318659	0.0284405	0.0855565	0.0214888	0.167219	0.470104	0.0589953	0.000210547	0.00815361	-0.0115211	0.540546	0.77642	0.0533547	0.0061196	0.0229643	0.0908612	4.22757e-06	4.66313e-05	0.0203448	0.354617	0.816619	0.0375065	0.0564423	0.37018	-0.0330099	0.147802	0.296825	-0.0705165	0.00249221	0.0170036
centroid_318182_EPEC	extended Signal Peptide of Type V secretion system family protein	E. coli	Diarrheal	-0.00462883	-0.0270726	-0.0134383	-0.0398491	-0.0441447	-0.00880949	0.49384	0.673251	0.0264108	0.0897581	0.391346	0.0307064	0.0203901	0.138729	0.0136342	0.528864	0.770026	0.0352203	0.0557275	0.128792	0.0395159	0.0162999	0.0631187	0.0224437	0.345847	0.816619	0.00429561	0.814049	0.948811	-0.0127765	0.61125	0.739186	-0.0170721	0.472347	0.647587
centroid_319541_EPEC	putative non-LEE-encoded effector EspJ	E. coli	Diarrheal	-0.035992	-0.0567067	-0.0428882	-0.0903878	-0.0780876	-0.0068962	0.613741	0.770924	0.0474996	0.0157311	0.187742	0.0351994	0.0152874	0.118396	0.0138185	0.540528	0.77642	0.0543957	0.0142249	0.0440668	0.0420956	0.0179199	0.0665594	0.0207147	0.40494	0.847619	-0.0123002	0.577788	0.861946	-0.033681	0.234444	0.412259	-0.0213809	0.394378	0.593197
centroid_322037_EPEC	type-F conjugative transfer system pilin assembly thiol-disulfide isomerase TrbB domain protein	E. coli	Diarrheal	0.0121465	-0.00673443	0.00256901	-0.0279108	-0.033244	-0.00957751	0.495142	0.673763	0.0304798	0.0526751	0.311768	0.035813	0.00747768	0.0795477	0.00930344	0.652273	0.83956	0.0400573	0.0387377	0.0959219	0.0453905	0.00937482	0.0396795	0.0188809	0.423121	0.852897	0.00533317	0.771968	0.929769	-0.0211764	0.386849	0.559893	-0.0265095	0.250002	0.451617
centroid_322073_EPEC	type II secretion system (T2SS), F family protein	E. coli	Diarrheal	0.127511	0.150985	0.122694	0.0966822	0.0963322	-0.00481686	0.705632	0.828548	0.0260121	0.0726217	0.361731	0.0263621	0.18552	0.418228	-0.0282909	0.172937	0.381491	0.0308289	0.0360967	0.0906807	0.0311789	0.120777	0.233845	-0.023474	0.258637	0.778098	0.000350025	0.986661	0.989379	-0.0543029	0.0155863	0.0584889	-0.054653	0.0355489	0.122074
centroid_32230_EAEC	putative aatA outermembrane protein	E. coli	Diarrheal	0.0213069	0.068441	0.0185102	-0.0109468	0.0656779	-0.00279667	0.824313	0.90256	0.029457	0.0573316	0.321173	-0.0471677	0.312829	0.522603	-0.0499308	0.0106616	0.0438512	0.0322537	0.0768559	0.166521	-0.044371	0.351769	0.466463	-0.0471341	0.0273163	0.602059	-0.0766247	0.11712	0.510559	-0.0793878	0.000828592	0.00511199	-0.00276311	0.955167	0.975272
centroid_32678_EAEC	type-F conjugative transfer system pilin assembly thiol-disulfide isomerase TrbB	E. coli	Diarrheal	0.0195648	-0.00320548	0.0227263	-0.00621207	-0.0336136	0.00316153	0.833279	0.906767	0.0289384	0.089772	0.391346	0.05634	7.57004e-05	0.00478528	0.0259318	0.32143	0.592408	0.0257769	0.21648	0.356005	0.0531784	0.00368362	0.0183677	0.0227703	0.427404	0.852897	0.0274015	0.162763	0.60606	-0.0030066	0.918968	0.959584	-0.0304081	0.276188	0.473094
centroid_327088_EPEC	type-F conjugative transfer system pilin assembly thiol-disulfide isomerase TrbB	E. coli	Diarrheal	0.044041	0.0799435	0.0294569	0.00110007	0.0217517	-0.014584	0.233052	0.417887	0.0283569	0.0455491	0.288916	0.00770523	0.555618	0.724892	-0.0504865	0.0219883	0.0777174	0.0429409	0.0106068	0.0344722	0.0222892	0.159975	0.280631	-0.0359025	0.120034	0.682841	-0.0206516	0.231323	0.679046	-0.0788434	0.00176256	0.00965088	-0.0581918	0.0157958	0.0684485
centroid_327570_EPEC	putative prepilin	E. coli	Diarrheal	0.0876037	0.123448	0.0962467	0.07493	0.0812868	0.008643	0.498499	0.676816	0.0213168	0.0979237	0.394175	0.01496	0.293801	0.508046	-0.0272008	0.191197	0.406993	0.0126738	0.404778	0.554197	0.00631697	0.699792	0.782563	-0.0358438	0.110185	0.682841	-0.00635681	0.698271	0.906528	-0.0485176	0.0331299	0.104409	-0.0421608	0.0710854	0.195282
centroid_32922_EAEC	type VI secretion lipofamily protein	E. coli	Diarrheal	0.0209521	0.00807407	0.0518421	0.0135069	-0.00916797	0.03089	0.0289743	0.0860952	0.0383353	0.0305814	0.241292	0.0610101	2.74993e-05	0.00285993	0.0437681	0.0941531	0.251998	0.00744522	0.712954	0.814324	0.0301201	0.0778143	0.18696	0.012878	0.638936	0.907687	0.0226748	0.254751	0.71036	0.00543279	0.852649	0.916882	-0.017242	0.526046	0.691727
centroid_3316_ETEC	hypothetical protein	E. coli	Diarrheal	-0.0336006	-0.0556308	-0.0346002	-0.0542627	-0.0754158	-0.000999575	0.934314	0.960288	0.0196626	0.312314	0.619182	0.0408156	0.00235201	0.0398201	0.0210306	0.0951613	0.253764	0.0206621	0.333409	0.477799	0.0418152	0.00851791	0.0373556	0.0220302	0.150326	0.685418	0.021153	0.330848	0.759664	0.00136806	0.949044	0.969163	-0.019785	0.212282	0.409924
centroid_331983_EPEC	tir chaperone family protein	E. coli	Diarrheal	0.0656175	0.0631044	0.0198625	0.00497818	-0.0251701	-0.045755	0.000317737	0.00159526	0.0148843	0.229493	0.530863	0.0450326	0.00259391	0.0411413	-0.0432419	0.00992562	0.0415279	0.0606393	0.000177949	0.00119951	0.0907876	1.00192e-06	1.19574e-05	0.0025131	0.892089	0.969318	0.0301483	0.0822217	0.460509	-0.0581262	0.00274178	0.0138612	-0.0882745	4.2204e-05	0.000487691
centroid_332484_EPEC	type-F conjugative transfer system pilin acetylase TraX	E. coli	Diarrheal	0.192962	0.162611	0.22876	0.27462	0.142587	0.0357981	0.0220544	0.0698069	-0.0458605	0.122729	0.415566	0.086173	7.88782e-05	0.00478528	0.066149	0.00190964	0.010694	-0.0816586	0.0100568	0.0332788	0.0503749	0.0266858	0.089049	0.0303508	0.172183	0.708189	0.132034	0.000166165	0.0211447	0.112009	0.00118291	0.00683457	-0.0200241	0.432075	0.624108
centroid_332574_ETEC	phage integrase family protein	E. coli	Diarrheal	0.0251538	0.0757982	0.0849654	0.115351	0.0906261	0.0598116	7.12968e-05	0.000408693	-0.0303855	0.223723	0.522021	-0.00566072	0.721453	0.843046	0.00916716	0.640796	0.837521	-0.0901971	0.00116513	0.00589039	-0.0654723	0.000778728	0.00453531	-0.0506444	0.0256139	0.602059	0.0247248	0.369414	0.7783	0.0395527	0.186408	0.347072	0.0148279	0.517785	0.68786
centroid_33559_EAEC	outer membrane autotransporter barrel domain protein	E. coli	Diarrheal	0.00544152	0.0444627	0.00429556	-0.0250927	0.0055476	-0.00114597	0.947674	0.968352	0.0293883	0.194815	0.495892	-0.00125204	0.947724	0.977256	-0.0401672	0.099715	0.256511	0.0305343	0.227697	0.368363	-0.000106076	0.996188	0.996188	-0.0390212	0.144083	0.685418	-0.0306403	0.24687	0.699306	-0.0695555	0.023159	0.0806685	-0.0389151	0.161167	0.350238
centroid_33559_s1_EAEC	outer membrane autotransporter barrel domain protein	E. coli	Diarrheal	-0.0954797	-0.065122	-0.100827	-0.124301	-0.0611501	-0.00534771	0.640541	0.789025	0.0234732	0.0996266	0.394175	-0.0396773	0.012836	0.109936	-0.0357054	0.0291397	0.0982115	0.028821	0.0836225	0.178525	-0.0343296	0.0545707	0.147248	-0.0303577	0.0944384	0.68011	-0.0631506	0.00166808	0.0674646	-0.0591786	0.00377761	0.0179745	0.00397193	0.846818	0.907928
centroid_33559_s2_EAEC	outer membrane autotransporter barrel domain protein	E. coli	Diarrheal	-0.00543214	-0.0215161	0.00801453	-7.69254e-05	-0.0274254	0.0134467	0.504912	0.681959	0.00809146	0.69224	0.885034	0.0354399	0.112629	0.323496	0.0295306	0.404793	0.66909	-0.00535522	0.83146	0.901118	0.0219933	0.407268	0.519249	0.0160839	0.673324	0.920596	0.0273485	0.307229	0.734408	0.0214391	0.575891	0.707955	-0.00590935	0.879899	0.928357
centroid_33594_ETEC	conserved hypothetical protein	E. coli	Diarrheal	-0.00115977	0.0015813	0.00487887	-0.00159443	-0.0122398	0.00603863	0.610626	0.770426	0.0064733	0.662852	0.871794	0.0171187	0.197469	0.427849	0.00329757	0.827156	0.916506	0.000434665	0.980267	0.992382	0.01108	0.494091	0.601503	-0.00274106	0.877459	0.968307	0.0106454	0.564561	0.85447	-0.00317573	0.872983	0.926431	-0.0138211	0.459862	0.638169
centroid_34715_EAEC	impA domain family protein	E. coli	Diarrheal	0.0141083	0.0455918	0.0123629	-0.0213011	0.0128323	-0.00174547	0.914436	0.950097	0.0336639	0.0475087	0.291442	-0.000469398	0.976666	0.99165	-0.0332289	0.108229	0.269334	0.0354094	0.0998724	0.201964	0.00127608	0.951218	0.965881	-0.0314835	0.196294	0.74428	-0.0341333	0.110785	0.505544	-0.0668929	0.00835572	0.034367	-0.0327595	0.177013	0.367138
centroid_371178_ETEC	thiF family protein	E. coli	Diarrheal	0.0204009	0.0268077	-0.0108305	-0.0355153	-0.0188501	-0.0312314	0.00389029	0.0157341	0.0246848	0.0665924	0.350836	0.0080196	0.635932	0.791183	-0.0376381	0.00752107	0.0339597	0.0559162	0.000416121	0.0024251	0.039251	0.0381901	0.115843	-0.00640674	0.676039	0.920596	-0.0166652	0.409981	0.798045	-0.062323	0.000579107	0.00390361	-0.0456577	0.0266797	0.098095
centroid_3756_EPEC	putative type IV secretion-like conjugative transfer system protein TrbJ	E. coli	Diarrheal	0.151002	0.143432	0.122291	0.140291	0.0686206	-0.0287116	0.0165177	0.0549082	-0.0180005	0.39525	0.680063	0.0536701	0.00409628	0.057348	-0.0211414	0.241527	0.489263	0.0107111	0.637981	0.752165	0.0823816	8.96409e-05	0.000665904	0.00757018	0.701452	0.929091	0.0716706	0.00761894	0.12939	-0.00314089	0.904896	0.946501	-0.0748114	0.00252252	0.0170036
centroid_381672_Sh	efflux transporter, RND family, MFP subunit	Shigella	Diarrheal	0.120724	0.0944892	0.321366	0.323205	0.27173	0.200642	1.05776e-13	1.01323e-12	-0.0018397	0.965283	0.984211	0.0496358	0.206973	0.434448	0.226877	6.26001e-10	7.35047e-09	-0.202482	3.82364e-06	3.39464e-05	-0.151006	0.000152199	0.00104529	0.0262346	0.361197	0.816619	0.0514755	0.302776	0.734408	0.228716	1.76092e-06	2.1728e-05	0.177241	6.05183e-05	0.000662965
centroid_392761_EPEC	type IV conjugative transfer system pilin TraA	E. coli	Diarrheal	0.0583117	0.0600019	0.0127602	-0.00807573	-0.0267201	-0.0455515	0.000355025	0.00174634	0.0208359	0.0914514	0.391346	0.0394803	0.00566457	0.0723474	-0.0472418	0.00686978	0.0314541	0.0663874	4.08766e-05	0.00031998	0.0850318	2.18669e-06	2.48736e-05	-0.00169026	0.929075	0.974287	0.0186444	0.264248	0.714659	-0.0680777	0.000719329	0.00463426	-0.0867221	6.10146e-05	0.000662965
centroid_400413_EPEC	type III secretion apparatus lipoprotein, YscJ/HrcJ family	E. coli	Diarrheal	0.0371494	0.0623277	0.0251142	0.0163033	0.0530572	-0.0120352	0.399971	0.588241	0.00881087	0.644943	0.867872	-0.027943	0.229282	0.443386	-0.0372135	0.0681447	0.196084	0.020846	0.345991	0.491955	-0.0159078	0.533847	0.640689	-0.0251783	0.269187	0.778098	-0.0367539	0.19933	0.662549	-0.0460243	0.0795494	0.198329	-0.00927047	0.748362	0.859318
centroid_40989_EPEC	putative lEE-encoded effector EspH	E. coli	Diarrheal	-0.06757	-0.0246765	-0.0875771	-0.137573	-0.0844677	-0.0200072	0.118247	0.257062	0.049996	0.00799169	0.153371	-0.00310946	0.836389	0.921167	-0.0629007	0.00295635	0.0155958	0.0700032	0.000868357	0.00461434	0.0168977	0.335068	0.450887	-0.0428935	0.0504473	0.602059	-0.0531055	0.0169328	0.184175	-0.112897	3.09805e-05	0.000292906	-0.0597912	0.0115175	0.0540949
centroid_413272_EPEC	type-F conjugative transfer system pilin acetylase TraX	E. coli	Diarrheal	0.0502183	0.0265502	0.0705582	0.0419312	0.0210543	0.0203399	0.106701	0.239747	0.028627	0.10549	0.401683	0.0495039	0.00217776	0.0386685	0.044008	0.0236089	0.0822359	0.00828711	0.673912	0.783719	0.029164	0.104256	0.216176	0.0236681	0.254413	0.778098	0.0208769	0.333903	0.759664	0.015381	0.520555	0.662524	-0.00549587	0.806016	0.887715
centroid_414633_EPEC	espF repeat family protein	E. coli	Diarrheal	0.114235	0.108921	0.146746	0.151967	0.1505	0.0325106	0.0986482	0.225434	-0.00522132	0.905563	0.956821	-0.00375436	0.914657	0.955792	0.0378251	0.223685	0.462583	-0.0377319	0.403126	0.554197	-0.0362649	0.319857	0.436718	0.00531454	0.868569	0.968307	0.00146696	0.978098	0.989115	0.0430464	0.39713	0.569115	0.0415795	0.337421	0.538689
centroid_421623_EPEC	type-F conjugative transfer system pilin chaperone TraQ	E. coli	Diarrheal	0.0391667	0.0294004	0.0535667	0.0601549	0.0166253	0.0144001	0.222315	0.406647	-0.00658818	0.7229	0.8971	0.0369414	0.0116215	0.101933	0.0241664	0.260113	0.514571	-0.0209882	0.306504	0.452606	0.0225414	0.175587	0.296583	0.00976632	0.669443	0.920596	0.0435296	0.0493805	0.345664	0.0307546	0.256244	0.441289	-0.012775	0.596954	0.745424
centroid_423190_ETEC	hypothetical protein	E. coli	Diarrheal	-0.017645	0.0103043	0.024207	0.0195724	0.0401052	0.041852	0.00409551	0.016382	0.00463462	0.828607	0.93532	-0.0158982	0.363953	0.563977	0.0139028	0.414459	0.675003	-0.0372174	0.122473	0.236499	-0.0577502	0.00590546	0.0275588	-0.0279493	0.166549	0.707143	-0.0205328	0.428045	0.798045	0.00926813	0.716574	0.82023	0.0298009	0.18508	0.374272
centroid_429863_Sh	tonB system energizer ExbB	Shigella	Diarrheal	0.0309111	0.0258593	0.0946456	0.0960824	0.0799724	0.0637345	1.50688e-05	9.37614e-05	-0.00143679	0.937408	0.971824	0.0146732	0.472656	0.657923	0.0687863	0.000344391	0.00216135	-0.0651713	0.00233486	0.0107683	-0.0490612	0.0340435	0.105462	0.00505182	0.800781	0.961594	0.01611	0.52702	0.847002	0.0702231	0.00324614	0.0158603	0.0541131	0.0319746	0.111419
centroid_43168_EPEC	major structural subunit of bundle-forming pilus	E. coli	Diarrheal	0.0278898	0.0340936	0.0817778	0.0776767	0.121053	0.0538881	0.00316433	0.0130888	0.0041011	0.850293	0.937899	-0.0392756	0.279007	0.498638	0.0476842	0.0994915	0.256511	-0.049787	0.0510876	0.121542	-0.0931636	0.0180648	0.0665753	-0.00620389	0.841466	0.966014	-0.0433766	0.281899	0.720078	0.0435831	0.194398	0.358838	0.0869597	0.051351	0.155765
centroid_431903_Sh	putative protein	Shigella	Diarrheal	0.0170714	0.0219622	0.0393673	0.0592191	0.00440813	0.0222959	0.0860259	0.202676	-0.0198518	0.408874	0.688404	0.0349591	0.0545998	0.251574	0.017405	0.278331	0.539187	-0.0421477	0.0755887	0.164756	0.0126633	0.462231	0.572286	-0.00489083	0.746528	0.939133	0.054811	0.040992	0.307754	0.0372568	0.142104	0.288167	-0.0175541	0.370423	0.571025
centroid_44185_EAEC	putative aTP-binding component of a transport system domain protein	E. coli	Diarrheal	-0.0173267	-0.00386992	-0.0210975	-0.019878	0.0125881	-0.00377081	0.793257	0.888668	-0.00121951	0.941641	0.971824	-0.0336857	0.1012	0.320652	-0.0172276	0.28978	0.552252	0.00255131	0.898067	0.948101	-0.0299149	0.195544	0.317052	-0.0134568	0.490073	0.865954	-0.0324662	0.186588	0.646839	-0.0160081	0.450647	0.606416	0.0164581	0.494647	0.670583
centroid_44319_EAEC	type-F conjugative transfer system protein TrbI	E. coli	Diarrheal	0.0301595	0.0676412	0.0573739	0.0251373	0.0663456	0.0272143	0.0836495	0.198361	0.0322366	0.0586329	0.323369	-0.00897172	0.546199	0.715167	-0.0102673	0.636464	0.834419	0.00502226	0.801495	0.880073	-0.036186	0.0502914	0.13921	-0.0374816	0.125871	0.682841	-0.0412083	0.0355904	0.287887	-0.0425039	0.0932943	0.21874	-0.00129557	0.956296	0.975272
centroid_455095_Sh	NADH Ubiquinone/plastoquinone (complex I), various chains family protein	Shigella	Diarrheal	0.0385727	0.0308712	2.55521	2.63036	2.43714	2.51664	1.09436e-145	8.85215e-144	-0.0751474	0.551304	0.81908	0.118066	0.496727	0.682296	2.52434	3.78911e-145	3.44809e-143	-2.59178	5.43353e-27	2.82543e-25	-2.39857	7.32691e-16	5.33399e-14	0.00770157	0.595224	0.894538	0.193214	0.344978	0.765683	2.59948	4.1757e-27	2.17136e-25	2.40627	6.47567e-16	4.71429e-14
centroid_456352_EPEC	intimin	E. coli	Diarrheal	0.34611	0.464138	0.848708	0.864452	1.01658	0.502598	5.21741e-26	7.44759e-25	-0.0157444	0.842605	0.93532	-0.167871	0.0125783	0.109012	0.38457	0.000124242	0.000845311	-0.518343	1.55314e-08	2.45801e-07	-0.67047	6.48658e-14	2.24868e-12	-0.118029	0.187016	0.735784	-0.152127	0.111027	0.505544	0.400314	0.000604795	0.00402322	0.552441	1.93508e-06	2.56135e-05
centroid_462446_EPEC	espA	E. coli	Diarrheal	0.727223	1.04286	1.30682	1.43545	1.69521	0.579601	2.34811e-10	1.78473e-09	-0.128628	0.368983	0.656668	-0.388389	0.020243	0.138729	0.263961	0.176613	0.386108	-0.708229	1.24223e-05	0.000103947	-0.967991	6.43931e-07	8.37111e-06	-0.31564	0.119754	0.682841	-0.259761	0.205342	0.662549	0.392589	0.0906431	0.214945	0.65235	0.00887712	0.0445693
centroid_463020_EPEC	ipaB/EvcA family protein	E. coli	Diarrheal	-0.10435	-0.114227	-0.10756	-0.149632	-0.10796	-0.00321008	0.824454	0.90256	0.0420722	0.0387905	0.276058	0.000399801	0.980507	0.992781	0.00666764	0.825833	0.916506	0.0452822	0.0482697	0.116359	0.00360988	0.853488	0.904424	0.00987772	0.758427	0.947058	-0.0416724	0.0841907	0.462167	-0.0354045	0.313154	0.493524	0.00626784	0.849194	0.909138
centroid_467688_EPEC	type-F conjugative transfer system pilin assembly protein TrbC	E. coli	Diarrheal	0.0170624	-0.00417449	0.0373836	0.0323156	0.0412789	0.0203212	0.209	0.392145	0.00506799	0.797016	0.928364	-0.00389531	0.842096	0.924655	0.0415581	0.166708	0.371141	-0.0152532	0.508327	0.652666	-0.0242165	0.292081	0.409613	0.0212369	0.505317	0.870332	-0.0089633	0.725484	0.918526	0.0364901	0.282156	0.461643	0.0454534	0.181008	0.369114
centroid_478035_s1_Sh	translocation and assembly module TamB	Shigella	Diarrheal	0.0593918	0.038973	0.138672	0.132725	0.110998	0.0792805	2.96978e-10	2.22887e-09	0.00594758	0.791602	0.926505	0.0276745	0.359574	0.563977	0.0996993	6.81548e-09	7.19083e-08	-0.073333	0.0022308	0.0104776	-0.051606	0.0965921	0.210536	0.0204187	0.176878	0.715371	0.0217269	0.545649	0.847002	0.0937517	0.000233454	0.001789	0.0720248	0.025603	0.0960773
centroid_478035_Sh	translocation and assembly module TamB	Shigella	Diarrheal	0.0714443	0.102305	0.16732	0.191457	0.182549	0.0958753	1.8567e-11	1.51874e-10	-0.0241374	0.284559	0.593578	-0.0152295	0.551356	0.720623	0.0650146	0.00179974	0.0101567	-0.120013	2.56295e-06	2.39209e-05	-0.111105	0.000115369	0.00083989	-0.0308607	0.139244	0.685418	0.00890791	0.78092	0.931984	0.089152	0.00166067	0.00922876	0.0802441	0.0092046	0.0455847
centroid_48212_EAEC	chaperone protein caf1M	E. coli	Diarrheal	0.0419905	0.0346386	0.0143465	0.0141519	0.00638116	-0.0276441	0.000563595	0.00264708	0.000194589	0.984747	0.99272	0.0079653	0.522417	0.698674	-0.0202921	0.0542636	0.161901	0.0278387	0.0199706	0.0570142	0.0356094	0.0119338	0.0493627	0.00735198	0.534218	0.879888	0.00777071	0.609724	0.869336	-0.0204867	0.131497	0.274298	-0.0282574	0.0672411	0.188051
centroid_499570_Sh	chaperone SurA	Shigella	Diarrheal	-0.0186978	-0.0548757	-0.0473454	-0.0627208	-0.0467769	-0.0286476	0.300792	0.492579	0.0153754	0.354753	0.648895	-0.000568504	0.9728	0.99165	0.00753029	0.759247	0.885788	0.044023	0.134331	0.252994	0.0280791	0.339055	0.455409	0.0361779	0.293815	0.788451	-0.0159439	0.409592	0.798045	-0.00784513	0.766273	0.858226	0.0080988	0.759412	0.865161
centroid_501549_EPEC	toxin co-regulated pilus biosynthesis Q family protein	E. coli	Diarrheal	0.0818503	0.0801503	0.0647124	0.0602091	0.0222741	-0.0171379	0.186555	0.361202	0.00450329	0.808769	0.933097	0.0424383	0.0183162	0.134689	-0.0154379	0.39522	0.666018	0.0216412	0.301445	0.446949	0.0595762	0.00359914	0.0181956	0.00169999	0.933472	0.974287	0.037935	0.114866	0.505544	-0.0199412	0.413456	0.580628	-0.0578762	0.0162554	0.0700233
centroid_50842_EAEC	conserved hypothetical protein	E. coli	Diarrheal	-0.0220506	0.0278996	-0.032439	-0.0651739	-0.000130776	-0.0103885	0.472827	0.653166	0.0327349	0.0959402	0.394175	-0.0323082	0.0472198	0.229174	-0.0603386	0.00562367	0.0269344	0.0431233	0.0553096	0.128792	-0.0219198	0.258155	0.378142	-0.0499502	0.0343099	0.602059	-0.0650431	0.00628648	0.124816	-0.0930735	0.000783094	0.00495733	-0.0280304	0.245193	0.447416
centroid_512316_ETEC	KR domain protein	E. coli	Diarrheal	0.0447462	0.0107134	0.190305	0.199033	0.113334	0.145559	1.06624e-18	1.21284e-17	-0.00872788	0.734212	0.899842	0.0769706	0.000697876	0.0195405	0.179592	3.83822e-16	5.82129e-15	-0.154287	1.97249e-07	2.47582e-06	-0.0685882	0.00367365	0.0183677	0.0340328	0.0497046	0.602059	0.0856985	0.00679587	0.126856	0.188319	1.70423e-09	2.954e-08	0.102621	4.02035e-05	0.000472067
centroid_51428_EAEC	conserved hypothetical protein	E. coli	Diarrheal	0.0632473	0.0654667	0.0311842	0.017987	-0.00588471	-0.0320631	0.0112329	0.039127	0.0131971	0.323432	0.624558	0.0370689	0.0159483	0.119694	-0.0342825	0.069265	0.198523	0.0452602	0.00522783	0.0203522	0.069132	0.000138578	0.00096081	-0.00221942	0.912836	0.973433	0.0238717	0.184378	0.642234	-0.0474797	0.0264181	0.0894372	-0.0713514	0.00193163	0.0137866
centroid_51580_EAEC	putative type VI secretion protein	E. coli	Diarrheal	-0.0846195	-0.0995113	-0.0667638	-0.0743631	-0.0758717	0.0178558	0.0362707	0.103145	0.00759935	0.626188	0.85779	0.00910793	0.307082	0.515106	0.0327476	0.0118599	0.0474394	-0.0102564	0.529013	0.663674	-0.00874782	0.384616	0.497746	0.0148918	0.263188	0.778098	0.00150858	0.927048	0.986035	0.0251482	0.177942	0.335607	0.0236396	0.0848052	0.220855
centroid_519935_EPEC	type-F conjugative transfer system secretin TraK	E. coli	Diarrheal	-0.0203	-0.0460315	-0.0387864	-0.0736543	-0.0712517	-0.0184864	0.200121	0.378411	0.0348679	0.0848596	0.390304	0.0324653	0.0716094	0.284624	0.00724507	0.743224	0.877731	0.0533543	0.0213068	0.0603556	0.0509517	0.0165518	0.0634196	0.0257315	0.300431	0.788451	-0.00240258	0.923483	0.986035	-0.0276228	0.33046	0.506473	-0.0252203	0.347119	0.544617
centroid_52442_EAEC	conjugal transfer TrbE family protein	E. coli	Diarrheal	0.052948	0.0691179	0.0230656	0.010836	0.00547092	-0.0298824	0.0128223	0.0438245	0.0122296	0.321515	0.62392	0.0175947	0.229611	0.443386	-0.0460523	0.0200812	0.0738338	0.042112	0.00502567	0.0196704	0.0474771	0.00551585	0.0260197	-0.0161699	0.432186	0.852897	0.00536511	0.751769	0.923783	-0.0582819	0.00737429	0.0312121	-0.063647	0.00587369	0.0334066
centroid_52889_EAEC	outer membrane autotransporter barrel domain protein	E. coli	Diarrheal	0.0850978	0.0599873	0.145379	0.115444	0.077394	0.0602807	0.000336607	0.00167842	0.0299346	0.205568	0.505586	0.0679845	0.00808042	0.0802112	0.0853912	0.00378153	0.0192514	-0.0303462	0.246301	0.386438	0.00770379	0.775995	0.846963	0.0251105	0.395853	0.847619	0.03805	0.233619	0.683031	0.0554567	0.105272	0.237269	0.0174067	0.614971	0.762689
centroid_52889_s1_EAEC	outer membrane autotransporter barrel domain protein	E. coli	Diarrheal	0.00534026	-0.0132093	0.0269543	0.0201126	0.00860624	0.0216141	0.224538	0.409684	0.0068417	0.766782	0.92115	0.0183481	0.413059	0.614943	0.0401636	0.262505	0.516495	-0.0147724	0.581303	0.702971	-0.00326598	0.900539	0.931966	0.0185495	0.624871	0.904798	0.0115064	0.701065	0.906528	0.0333219	0.413402	0.580628	0.0218155	0.58762	0.736295
centroid_52889_s2_EAEC	outer membrane autotransporter barrel domain protein	E. coli	Diarrheal	0.367114	0.383567	0.399252	0.538584	0.360598	0.0321379	0.438737	0.623607	-0.139332	0.0272418	0.235041	0.0386534	0.545828	0.715167	0.0156845	0.863493	0.929696	-0.17147	0.0102835	0.0338751	0.00651547	0.922806	0.946201	-0.0164534	0.860452	0.968307	0.177985	0.031205	0.273084	0.155016	0.141629	0.288167	-0.0229689	0.827144	0.899621
centroid_53054_EPEC	non-LEE-encoded effector EspJ domain protein	E. coli	Diarrheal	0.00614633	-0.00172476	-0.0173807	-0.0545223	-0.0425127	-0.023527	0.108958	0.243317	0.0371417	0.0990675	0.394175	0.0251321	0.175807	0.410217	-0.0156559	0.474248	0.717781	0.0606686	0.0155022	0.0474184	0.048659	0.0240027	0.0828149	0.00787109	0.744838	0.939133	-0.0120096	0.656557	0.897716	-0.0527976	0.0759741	0.192633	-0.040788	0.129359	0.303786
centroid_532456_EPEC	putative t3SS secreted effector NleB-like protein	E. coli	Diarrheal	-0.127968	-0.140173	-0.133932	-0.183416	-0.139505	-0.00596399	0.716587	0.837813	0.0494848	0.00976803	0.153371	0.00557327	0.739548	0.852885	0.00624109	0.860123	0.929696	0.0554488	0.0151376	0.0464986	0.0115373	0.582216	0.684738	0.0122051	0.745324	0.939133	-0.0439116	0.0563033	0.37018	-0.0432438	0.266464	0.447152	0.000667823	0.985855	0.993129
centroid_538071_EPEC	putative transposase for transposon Tn5	E. coli	Diarrheal	0.00237403	0.0377586	-0.0134106	-0.0456692	-0.018017	-0.0157847	0.199079	0.378409	0.0322585	0.0339506	0.254805	0.00460635	0.720604	0.843046	-0.0511693	0.00646933	0.0299979	0.0480432	0.00728805	0.0259054	0.020391	0.200737	0.322598	-0.0353846	0.0792736	0.661695	-0.0276522	0.127466	0.533304	-0.0834278	0.000285224	0.00208283	-0.0557756	0.00805765	0.0419767
centroid_540834_EPEC	non-LEE-encoded effector NleB domain protein	E. coli	Diarrheal	-0.0184313	-0.0390278	-0.0305527	-0.0544862	-0.0561609	-0.0121214	0.316904	0.508234	0.0239335	0.134239	0.432416	0.0256082	0.0571144	0.260102	0.00847507	0.69965	0.858389	0.0360549	0.0529479	0.124744	0.0377296	0.0221786	0.0780001	0.0205965	0.390752	0.847619	0.00167471	0.930408	0.986035	-0.0154584	0.551819	0.685537	-0.0171331	0.48451	0.659531
centroid_545740_EPEC	ipaB/EvcA family protein	E. coli	Diarrheal	-0.0679827	-0.0231814	-0.0853141	-0.132761	-0.0857419	-0.0173313	0.191248	0.36833	0.0474472	0.00940809	0.153371	0.000427848	0.976466	0.99165	-0.0621326	0.00338348	0.0173463	0.0647785	0.00191267	0.00916068	0.0177592	0.313149	0.430136	-0.0448013	0.0455945	0.602059	-0.0470194	0.0286991	0.265961	-0.10958	4.45845e-05	0.000395824	-0.0625605	0.00807244	0.0419767
centroid_545741_EPEC	translocated intimin receptor Tir	E. coli	Diarrheal	1.18929	1.60217	1.87125	1.71822	2.07098	0.681958	9.87797e-10	7.33792e-09	0.153023	0.193513	0.495892	-0.199735	0.226361	0.443386	0.269081	0.340323	0.611742	-0.528935	0.000243877	0.00155952	-0.881693	8.07881e-06	8.36889e-05	-0.412877	0.161539	0.704193	-0.352758	0.064449	0.39099	0.116057	0.693694	0.800332	0.468816	0.142843	0.325486
centroid_548171_EPEC	type III secretion system regulator family protein	E. coli	Diarrheal	-0.0276301	0.00636571	-0.0554933	-0.101	-0.0626331	-0.0278631	0.0299943	0.0880477	0.0455063	0.00440003	0.153371	0.00713987	0.593538	0.758062	-0.061859	0.00621592	0.0290076	0.0733694	8.12081e-05	0.000591195	0.035003	0.0317706	0.0993924	-0.0339958	0.14242	0.685418	-0.0383664	0.0390979	0.307754	-0.107365	6.35954e-05	0.000551161	-0.0689988	0.00483612	0.0286602
centroid_558839_ETEC	putative membrane protein	E. coli	Diarrheal	0.649744	0.798295	0.702852	0.698462	0.700797	0.0531084	0.0253343	0.0778201	0.00439017	0.864684	0.941545	0.00205545	0.917718	0.955792	-0.0954426	0.0131694	0.0512692	-0.0487182	0.143199	0.263099	-0.0510529	0.0784656	0.187904	-0.148551	0.000848774	0.224054	-0.00233472	0.939356	0.986035	-0.0998328	0.0237087	0.0818007	-0.0974981	0.0183806	0.0755236
centroid_565372_EPEC	secretion system effector C (SseC) like family protein	E. coli	Diarrheal	0.67063	0.733234	1.27684	1.4043	1.7311	0.606209	1.51748e-14	1.47297e-13	-0.127465	0.349205	0.644977	-0.454265	0.00310798	0.0452522	0.543605	8.94137e-05	0.000650932	-0.733674	1.30301e-06	1.37477e-05	-1.06047	5.61045e-09	9.49863e-08	-0.0626038	0.616682	0.902483	-0.326801	0.0828663	0.460509	0.67107	0.000166616	0.00129038	0.997871	5.31658e-07	8.23504e-06
centroid_565482_EPEC	putative membrane protein	E. coli	Diarrheal	-0.0228961	-0.0339319	-0.0218762	-0.0428385	-0.0451422	0.00101986	0.936544	0.960288	0.0209623	0.203657	0.504294	0.023266	0.107883	0.320652	0.0120557	0.617899	0.826894	0.0199424	0.292478	0.439019	0.0222462	0.195373	0.317052	0.0110358	0.669897	0.920596	0.00230376	0.907824	0.98457	-0.00890662	0.748465	0.842168	-0.0112104	0.673615	0.813253
centroid_569796_EPEC	secretion system effector C (SseC) like family protein	E. coli	Diarrheal	0.866599	0.938355	1.61333	1.72929	2.15294	0.746727	4.2284e-16	4.2931e-15	-0.115965	0.441299	0.715928	-0.539611	0.00185428	0.035524	0.674971	6.11369e-05	0.00045416	-0.862692	3.96452e-07	4.65512e-06	-1.28634	7.92461e-10	1.44228e-08	-0.071756	0.633429	0.907687	-0.423646	0.0443451	0.322832	0.790936	0.000128435	0.00103889	1.21458	1.84606e-07	2.98652e-06
centroid_569801_EPEC	espF repeat family protein	E. coli	Diarrheal	-0.0690698	-0.065743	-0.0525456	-0.0796783	-0.0477743	0.0165242	0.276093	0.463125	0.0271327	0.100942	0.396721	-0.00477129	0.765287	0.865107	0.0131973	0.657973	0.842795	0.0106085	0.592711	0.707786	-0.0212954	0.275759	0.396744	-0.00332682	0.916529	0.974287	-0.031904	0.121547	0.517463	-0.0139354	0.666917	0.780572	0.0179686	0.576818	0.72777
centroid_578374_EPEC	ipaB/EvcA family protein	E. coli	Diarrheal	-0.0971659	-0.101919	-0.103357	-0.155404	-0.114406	-0.00619113	0.676059	0.808162	0.0520471	0.00605857	0.153371	0.0110488	0.474629	0.658152	-0.0014379	0.963076	0.977851	0.0582382	0.00726216	0.0259054	0.01724	0.359316	0.470471	0.00475323	0.88488	0.969318	-0.0409982	0.0617912	0.385016	-0.053485	0.127829	0.270521	-0.0124867	0.706149	0.829774
centroid_578484_EPEC	putative espF	E. coli	Diarrheal	0.0427575	0.0378767	-0.0112667	-0.0310821	-0.0512674	-0.0540242	6.79563e-05	0.000395273	0.0198154	0.166721	0.470104	0.0400007	0.00811867	0.0802112	-0.0491434	0.0105429	0.0436093	0.0738396	4.82951e-05	0.000370093	0.0940249	8.76693e-07	1.07996e-05	0.00488081	0.813932	0.962924	0.0201853	0.279044	0.719659	-0.0689588	0.00220555	0.0116351	-0.0891441	0.000144841	0.00138743
centroid_57910_EPEC	type III secretion apparatus protein, YscD/HrpQ family	E. coli	Diarrheal	0.0792873	0.0849319	0.0559578	0.0394172	0.00212569	-0.0233296	0.0544487	0.145196	0.0165405	0.243993	0.544867	0.0538321	0.000696447	0.0195405	-0.0289741	0.140476	0.325689	0.0398701	0.0171332	0.0511187	0.0771616	2.39938e-05	0.000213018	-0.00564456	0.788581	0.953633	0.0372915	0.0485686	0.343281	-0.0455147	0.0457781	0.134925	-0.0828062	0.00066877	0.00559615
centroid_579421_ETEC	conserved hypothetical protein	E. coli	Diarrheal	0.125796	0.12993	0.153281	0.121178	0.0353566	0.0274857	0.354198	0.549842	0.0321028	0.377894	0.664509	0.117925	0.000112434	0.00584655	0.0233517	0.626416	0.829147	0.00461716	0.907468	0.954677	0.090439	0.00758616	0.0334711	-0.00413394	0.934728	0.974287	0.0858218	0.0314212	0.273084	-0.0087511	0.872669	0.926431	-0.0945729	0.0659523	0.186822
centroid_581241_EPEC	ipaB/EvcA family protein	E. coli	Diarrheal	-0.105602	-0.104138	-0.0995288	-0.159625	-0.10206	0.0060736	0.698385	0.821364	0.0600967	0.00141518	0.153371	0.00253098	0.878286	0.940283	0.00460902	0.885822	0.938043	0.0540231	0.0130811	0.0414046	-0.00354262	0.860173	0.908862	-0.00146457	0.96569	0.992969	-0.0575657	0.010618	0.14379	-0.0554877	0.121585	0.260886	0.00207805	0.951867	0.974626
centroid_589099_EPEC	sepZ family protein	E. coli	Diarrheal	0.00600371	-0.00119199	-0.0425646	-0.0662201	-0.0799609	-0.0485683	0.00343617	0.0140535	0.0236555	0.329431	0.632786	0.0373963	0.0391557	0.202789	-0.0413726	0.0577413	0.169499	0.0722238	0.00968834	0.032206	0.0859646	0.000167881	0.00112126	0.0071957	0.770926	0.948858	0.0137408	0.626452	0.87535	-0.0650281	0.0354497	0.109486	-0.0787689	0.00333796	0.0211308
centroid_59584_EAEC	type VI secretion lipofamily protein	E. coli	Diarrheal	0.0612198	0.0442633	0.116241	0.106517	0.0418563	0.0550216	0.00036053	0.00176152	0.00972466	0.713551	0.89346	0.0743852	0.000142731	0.00649428	0.0719782	0.00685245	0.0314541	-0.045297	0.107787	0.2145	0.0193635	0.341557	0.456245	0.0169565	0.522218	0.87649	0.0646605	0.031952	0.27366	0.0622535	0.0716782	0.184667	-0.00240701	0.932184	0.962596
centroid_598323_EPEC	secretion system effector C (SseC) like family protein	E. coli	Diarrheal	0.867267	0.997127	1.70346	1.82206	2.17839	0.836192	2.21734e-20	2.73598e-19	-0.1186	0.433839	0.71134	-0.474931	0.00670331	0.0795477	0.706332	7.23847e-05	0.000532284	-0.954792	3.32977e-08	4.66167e-07	-1.31112	9.18077e-10	1.63015e-08	-0.12986	0.408415	0.849503	-0.356331	0.0946818	0.489606	0.824932	0.000116153	0.000960904	1.18126	8.113e-07	1.18125e-05
centroid_600138_Sh	lppC lipofamily protein	Shigella	Diarrheal	0.101783	0.106146	0.226448	0.310089	0.170606	0.124665	1.22135e-13	1.13992e-12	-0.083641	0.172621	0.472874	0.055842	0.0424491	0.214604	0.120303	0.000238839	0.00155245	-0.208306	0.00114596	0.00583397	-0.0688229	0.0133637	0.0537501	-0.00436203	0.88102	0.969318	0.139483	0.0336022	0.277982	0.203944	0.00262375	0.0134514	0.0644609	0.0798712	0.211441
centroid_603302_EPEC	intimin	E. coli	Diarrheal	0.743381	0.987678	1.23009	1.29983	1.40671	0.486712	3.67563e-13	3.34482e-12	-0.0697398	0.472113	0.753725	-0.176618	0.0338001	0.192238	0.242415	0.039019	0.122748	-0.556451	7.59265e-07	8.63664e-06	-0.663329	2.62572e-10	5.30978e-09	-0.244296	0.0462571	0.602059	-0.106878	0.359927	0.775595	0.312155	0.0293121	0.0952643	0.419033	0.00231024	0.0160441
centroid_603314_EPEC	sepZ family protein	E. coli	Diarrheal	0.0212924	0.0302436	-0.0140115	-0.00821815	-0.0391307	-0.0353039	0.0176799	0.0578623	-0.00579335	0.845385	0.93532	0.0251192	0.264746	0.486706	-0.0442551	0.10822	0.269334	0.0295105	0.351165	0.497163	0.0604231	0.0172034	0.064557	-0.00895121	0.756621	0.946427	0.0309125	0.38744	0.783489	-0.0384617	0.320921	0.497115	-0.0693743	0.041683	0.135353
centroid_606522_EPEC	putative membrane protein	E. coli	Diarrheal	0.122058	0.100663	0.174003	0.167885	0.119066	0.051945	8.75742e-05	0.000494217	0.0061183	0.761879	0.920953	0.0549371	0.00814638	0.0802112	0.0733406	0.000121009	0.000838994	-0.0458267	0.0362474	0.0906807	0.00299209	0.888541	0.925648	0.0213956	0.253881	0.778098	0.0488188	0.0666093	0.398661	0.0672223	0.00681434	0.0291814	0.0184035	0.443686	0.629041
centroid_62404_ETEC	CFA/I fimbrial subunit D	E. coli	Diarrheal	0.152478	0.0731786	0.0526627	0.00478693	0.0502332	-0.0998158	5.62814e-05	0.000335843	0.0478757	0.0089923	0.153371	0.00242947	0.919655	0.956441	-0.020516	0.543038	0.77642	0.147692	1.17984e-07	1.5338e-06	0.102245	0.00126178	0.00712074	0.0792998	0.0451406	0.602059	-0.0454463	0.0901423	0.481294	-0.0683917	0.0601005	0.163258	-0.0229454	0.554534	0.715803
centroid_624169_EPEC	type III secretion low calcium response chaperone LcrH/SycD	E. coli	Diarrheal	0.0105814	0.0436321	-0.00368171	-0.0365335	-0.0120226	-0.0142631	0.240934	0.425728	0.0328518	0.0290811	0.235234	0.00834085	0.504849	0.68955	-0.0473138	0.0118011	0.0474394	0.0471149	0.00764567	0.0269238	0.0226039	0.145777	0.265566	-0.0330507	0.101851	0.682841	-0.024511	0.166018	0.61351	-0.0801656	0.000475146	0.0032405	-0.0556546	0.00801579	0.0419767
centroid_625754_EPEC	type IV conjugative transfer system pilin TraA	E. coli	Diarrheal	0.142837	0.139501	0.159416	0.208308	0.13871	0.0165795	0.2392	0.425572	-0.0488918	0.254003	0.558653	0.0207067	0.424718	0.623376	0.0199158	0.368117	0.638388	-0.0654713	0.13449	0.252994	0.00412721	0.878478	0.919445	0.00333634	0.886233	0.969318	0.0695985	0.152731	0.585201	0.0688076	0.141337	0.288167	-0.000790873	0.980126	0.992749
centroid_62932_ETEC	transcriptional regulatory protein CusR	E. coli	Diarrheal	-0.0750349	-0.0842728	-0.0892617	-0.107804	-0.0758554	-0.0142268	0.316821	0.508234	0.018542	0.183427	0.482076	-0.0134063	0.444518	0.634937	-0.00498882	0.843593	0.926298	0.0327688	0.0580919	0.13341	0.000820497	0.967575	0.975616	0.00923798	0.734326	0.939133	-0.0319483	0.112807	0.505544	-0.0235309	0.386681	0.559893	0.00841749	0.771748	0.869709
centroid_64005_EAEC	outer membrane autotransporter barrel domain protein	E. coli	Diarrheal	0.0420681	0.0784961	0.0469904	0.0293383	0.0433505	0.00492229	0.765367	0.878157	0.0176521	0.402727	0.68739	0.0036399	0.854714	0.928704	-0.0315057	0.0981195	0.256511	0.0127298	0.588789	0.70754	-0.00128239	0.954524	0.966472	-0.036428	0.0933731	0.68011	-0.0140122	0.590038	0.866697	-0.0491579	0.0533486	0.149953	-0.0351456	0.148843	0.334437
centroid_641277_ETEC	sucrose-6-phosphate hydrolase family protein	E. coli	Diarrheal	0.0266439	0.0223403	0.0425762	-0.026898	-0.013732	0.0159323	0.316593	0.508234	0.0694742	0.00192742	0.153371	0.0563082	0.00746443	0.0795477	0.0202359	0.423517	0.680619	0.0535419	0.0250771	0.0673657	0.0403759	0.0742109	0.181294	0.00430366	0.872476	0.968307	-0.013166	0.622375	0.87535	-0.0492383	0.110936	0.246225	-0.0360722	0.226546	0.422885
centroid_646284_Sh	conserved hypothetical protein	Shigella	Diarrheal	-0.10393	-0.108762	-0.0814409	-0.0737749	-0.0748078	0.0224891	0.0426303	0.117556	-0.00766599	0.596724	0.845165	-0.00663313	0.64039	0.792153	0.027321	0.1777	0.387323	-0.0301551	0.0698389	0.154885	-0.0291222	0.076043	0.183918	0.00483189	0.821432	0.962924	0.00103286	0.956021	0.986035	0.0349869	0.138659	0.285152	0.0339541	0.147553	0.332565
centroid_64683_EAEC	type-F conjugative transfer system pilin chaperone TraQ	E. coli	Diarrheal	0.0903632	0.112269	0.0755169	0.0715864	0.0534968	-0.0148462	0.226525	0.411667	0.00393058	0.773709	0.921841	0.0220202	0.148227	0.370821	-0.0367517	0.0485855	0.146764	0.0187768	0.243845	0.384241	0.0368664	0.0353857	0.107786	-0.0219055	0.273452	0.778766	0.0180896	0.324013	0.752709	-0.0406823	0.0547118	0.151705	-0.0587719	0.00895776	0.0446661
centroid_648431_EPEC	putative membrane protein	E. coli	Diarrheal	0.0424334	0.0278363	0.0357155	0.0102577	-0.0108935	-0.00671792	0.598567	0.759158	0.0254578	0.10136	0.396721	0.046609	0.00868053	0.0818372	0.00787921	0.676628	0.850752	0.0321757	0.0740171	0.16323	0.0533269	0.00725545	0.0322071	0.0145971	0.486579	0.863975	0.0211512	0.318622	0.748249	-0.0175786	0.437904	0.593658	-0.0387298	0.107428	0.261796
centroid_654473_EPEC	conserved hypothetical protein	E. coli	Diarrheal	-0.0259719	-0.0415032	-0.0335404	-0.0539717	-0.0569511	-0.00756856	0.508693	0.684525	0.0204312	0.201987	0.504294	0.0234107	0.0815848	0.29717	0.00796274	0.720728	0.871578	0.0279998	0.124164	0.2385	0.0309792	0.0524469	0.143001	0.0155313	0.516093	0.875319	0.0029794	0.876976	0.971748	-0.0124685	0.634934	0.756517	-0.0154479	0.533001	0.697886
centroid_657044_EPEC	intimin	E. coli	Diarrheal	0.238167	0.334107	0.550013	0.562792	0.583992	0.311846	1.8984e-20	2.38282e-19	-0.012779	0.803232	0.93262	-0.0339786	0.460466	0.644864	0.215906	0.000112078	0.000784545	-0.324625	3.10947e-08	4.43861e-07	-0.345824	1.00659e-09	1.74476e-08	-0.0959401	0.0642214	0.621852	-0.0211995	0.734908	0.920654	0.228685	0.000794292	0.00498487	0.249884	0.000140909	0.00136776
centroid_657054_EPEC	putative type III secretion system, LEE associated	E. coli	Diarrheal	0.0840203	0.080616	0.0445148	0.0383282	-0.000529743	-0.0395054	0.0010569	0.00477904	0.00618668	0.643111	0.867008	0.0450446	0.00876827	0.0818372	-0.0361012	0.023058	0.0810928	0.0456921	0.005387	0.0208603	0.08455	2.70099e-05	0.000231332	0.00340422	0.847105	0.966014	0.0388579	0.052559	0.357598	-0.0422879	0.0270618	0.0903715	-0.0811458	0.000284249	0.00252358
centroid_657059_EPEC	type III secretion outer membrane pore, YscC/HrcC family	E. coli	Diarrheal	-0.00433126	0.027731	-0.0154941	-0.0538303	0.0190159	-0.0111629	0.458834	0.63504	0.0383361	0.0274743	0.235041	-0.0345101	0.0725151	0.284624	-0.0432251	0.0271208	0.0922614	0.049499	0.0176986	0.0521643	-0.0233472	0.292468	0.409613	-0.0320622	0.148776	0.685418	-0.0728462	0.00265039	0.0877037	-0.0815612	0.000916495	0.00556007	-0.00871502	0.724355	0.842381
centroid_677585_EPEC	enterobacterial EspB family protein	E. coli	Diarrheal	0.572484	0.798378	1.6043	1.53649	2.59904	1.03182	1.01619e-27	1.47957e-26	0.0678139	0.684311	0.878622	-0.994732	1.20898e-05	0.0014669	0.805926	2.20046e-05	0.000172251	-0.964006	2.36631e-07	2.91979e-06	-2.02655	1.2969e-12	3.63133e-11	-0.225894	0.168576	0.707143	-1.06255	4.84889e-05	0.0182058	0.738112	0.00106466	0.00630139	1.80066	6.64342e-10	1.51138e-08
centroid_682805_ETEC	conserved hypothetical protein	E. coli	Diarrheal	0.250978	0.20349	0.16607	0.129766	0.1369	-0.0849088	0.00997678	0.0350874	0.0363038	0.249994	0.551502	0.02917	0.357446	0.563977	-0.0374203	0.536631	0.77642	0.121213	0.00350574	0.014501	0.114079	0.006231	0.0287099	0.0474885	0.470982	0.863975	-0.00713378	0.858596	0.963129	-0.0737241	0.261953	0.444527	-0.0665903	0.310507	0.511424
centroid_691877_EPEC	conserved hypothetical protein	E. coli	Diarrheal	-0.0667982	-0.078698	-0.0695932	-0.100315	-0.0871261	-0.00279501	0.841232	0.911161	0.0307216	0.0871874	0.390304	0.0175329	0.270776	0.492297	0.00910478	0.739885	0.877731	0.0335166	0.108441	0.214525	0.020328	0.289145	0.407942	0.0118998	0.685977	0.923928	-0.0131887	0.54958	0.849457	-0.0216169	0.491541	0.639003	-0.00842816	0.780924	0.874635
centroid_691967_ETEC	chaperone protein HtpG	E. coli	Diarrheal	-0.0546619	-0.052978	-0.0485509	-0.0751129	-0.0649298	0.00611099	0.61368	0.770924	0.026562	0.094523	0.394175	0.0163789	0.259315	0.480359	0.00442714	0.789918	0.895581	0.020451	0.258966	0.400271	0.0102679	0.544955	0.650373	-0.00168385	0.928726	0.974287	-0.0101832	0.60485	0.869336	-0.0221349	0.300839	0.482403	-0.0119517	0.557912	0.715803
centroid_697159_ETEC	phage tail tape measure protein, TP901 family, core region	E. coli	Diarrheal	0.0583725	0.024057	0.111393	0.116198	0.104996	0.0530209	0.000227441	0.0011743	-0.00480478	0.847343	0.936063	0.00639794	0.787855	0.885637	0.0873365	0.00152323	0.00880086	-0.0578257	0.0312104	0.0802868	-0.046623	0.0695469	0.174937	0.0343156	0.199899	0.748343	0.0112027	0.730792	0.920443	0.0921413	0.00748321	0.03149	0.0809386	0.0156784	0.0684485
centroid_708937_ETEC	conserved hypothetical family protein	E. coli	Diarrheal	0.0315583	-0.00089781	2.25494	2.3092	2.07478	2.22339	8.71347e-142	5.28617e-140	-0.0542569	0.642311	0.867008	0.180165	0.249943	0.470177	2.25584	1.95784e-139	1.42531e-137	-2.27764	5.21254e-26	2.3717e-24	-2.04322	2.85838e-15	1.73408e-13	0.0324561	0.0615842	0.621852	0.234422	0.2067	0.662549	2.3101	1.90553e-26	9.24816e-25	2.07568	1.65513e-15	1.00411e-13
centroid_724321_ETEC	kilA-N domain protein	E. coli	Diarrheal	0.0337451	0.055746	0.145635	0.173387	0.162337	0.11189	8.29515e-11	6.49341e-10	-0.0277515	0.283895	0.593578	-0.0167014	0.432943	0.629107	0.0898895	1.42287e-05	0.000113829	-0.139642	2.97166e-06	2.70421e-05	-0.128592	7.65335e-07	9.60627e-06	-0.0220009	0.294698	0.788451	0.0110502	0.721928	0.916463	0.117641	0.00012064	0.000986808	0.106591	7.62246e-05	0.00078157
centroid_724492_Sh	tonB dependent Receptor Plug domain protein	Shigella	Diarrheal	0.0995492	0.0745132	0.134365	0.162726	0.0846091	0.0348156	0.0263438	0.0804127	-0.0283614	0.192897	0.495892	0.0497557	0.015136	0.118396	0.0598517	0.00882096	0.038453	-0.063177	0.00907877	0.0304578	0.0149402	0.500543	0.608339	0.0250361	0.293513	0.788451	0.0781171	0.0044011	0.124816	0.088213	0.00244252	0.0127011	0.0100959	0.705161	0.829774
centroid_72876_EPEC	intimin	E. coli	Diarrheal	0.992489	1.30048	1.61442	1.6179	1.84879	0.621928	2.70781e-16	2.85693e-15	-0.00348633	0.974509	0.987626	-0.234377	0.0281805	0.165612	0.31394	0.040978	0.128034	-0.625414	8.01039e-07	8.97164e-06	-0.856305	2.29062e-10	4.90462e-09	-0.307988	0.0514922	0.602059	-0.230891	0.102953	0.505544	0.317427	0.074231	0.189615	0.548317	0.0025119	0.0170036
centroid_748086_EPEC	toxin co-regulated pilus biosynthesis Q family protein	E. coli	Diarrheal	0.032563	0.07881	0.00699893	-0.0118183	0.0147298	-0.0255641	0.0519372	0.140559	0.0188172	0.238959	0.535553	-0.00773091	0.819903	0.909804	-0.0718111	0.0669299	0.193353	0.0443813	0.016354	0.049197	0.0178332	0.611783	0.706949	-0.046247	0.239561	0.768283	-0.0265481	0.464722	0.816275	-0.0906283	0.0290977	0.0949917	-0.0640802	0.20073	0.394994
centroid_748087_EPEC	major structural subunit of bundle-forming pilus	E. coli	Diarrheal	0.0918253	0.199856	0.340061	0.308777	0.415022	0.248236	5.17776e-12	4.33265e-11	0.0312844	0.54509	0.811652	-0.0749613	0.282099	0.498638	0.140205	0.046578	0.142474	-0.216951	0.000121361	0.000841439	-0.323197	3.67949e-05	0.00029763	-0.108031	0.127585	0.682841	-0.106246	0.190893	0.652441	0.10892	0.175051	0.335243	0.215166	0.0221358	0.086639
centroid_755232_EPEC	espA	E. coli	Diarrheal	0.680832	1.01101	1.44004	1.51254	1.85639	0.759209	1.15166e-17	1.27032e-16	-0.0724953	0.60806	0.852924	-0.416348	0.0200219	0.138729	0.429036	0.0369086	0.118891	-0.831704	2.55056e-07	3.09468e-06	-1.17556	3.72325e-08	5.76708e-07	-0.330173	0.10771	0.682841	-0.343853	0.106798	0.505544	0.501531	0.0342927	0.106688	0.845384	0.00140909	0.0106856
centroid_764506_ETEC	mannose-6-phosphate isomerase, class I	E. coli	Diarrheal	0.0300798	0.0809798	0.0725401	0.0947542	0.0644373	0.0424603	0.00271908	0.0113764	-0.0222141	0.247545	0.549607	0.00810275	0.590377	0.756681	-0.00843966	0.742254	0.877731	-0.0646744	0.00346708	0.0144682	-0.0343575	0.0604007	0.159318	-0.0508999	0.0712484	0.621852	0.0303168	0.176721	0.622481	0.0137744	0.651079	0.770708	-0.0165424	0.556691	0.715803
centroid_765465_Sh	conserved hypothetical protein	Shigella	Diarrheal	0.0181316	0.0542484	0.285763	0.337203	0.290631	0.267631	4.04556e-41	7.55171e-40	-0.0514398	0.139275	0.440836	-0.00486755	0.886593	0.945007	0.231515	2.9549e-18	4.57694e-17	-0.319071	2.789e-13	6.15271e-12	-0.272499	4.85367e-10	9.54992e-09	-0.0361168	0.0549499	0.606115	0.0465723	0.307483	0.734408	0.282955	3.24751e-11	6.22155e-10	0.236382	2.23908e-08	4.17962e-07
centroid_773133_ETEC	capsule polysaccharide biosynthesis family protein	E. coli	Diarrheal	-0.0656217	-0.0273028	-0.0132371	-0.039275	0.0295427	0.0523847	0.000235375	0.00120671	0.0260379	0.146845	0.445429	-0.0427798	0.0199536	0.138729	0.0140657	0.41378	0.675003	-0.0263467	0.202261	0.338497	-0.0951644	1.55234e-05	0.00013973	-0.0383189	0.0593255	0.621852	-0.0688177	0.00414631	0.124816	-0.0119722	0.600443	0.729754	0.0568455	0.0154672	0.068243
centroid_788254_ETEC	conserved hypothetical protein	E. coli	Diarrheal	-0.0028834	-0.0371375	0.0222058	-0.00372758	0.03322	0.0250892	0.119879	0.25744	0.0259334	0.203275	0.504294	-0.0110142	0.658057	0.804361	0.0593433	0.0308507	0.102088	0.000844181	0.970632	0.98828	-0.0361034	0.185568	0.30736	0.0342541	0.232199	0.758031	-0.0369476	0.216237	0.669873	0.0334099	0.28282	0.461643	0.0703576	0.0428866	0.138114
centroid_794141_ETEC	conserved hypothetical protein	E. coli	Diarrheal	-0.0512655	-0.0582612	-0.0271632	-0.0307456	-0.0350871	0.0241023	0.108404	0.242826	0.00358244	0.83922	0.93532	0.00792394	0.604481	0.766659	0.031098	0.240196	0.489263	-0.0205198	0.320421	0.464674	-0.0161783	0.385617	0.497746	0.0069957	0.803983	0.961594	0.0043415	0.83494	0.948811	0.0275155	0.356208	0.533272	0.023174	0.415694	0.611365
centroid_800227_ETEC	type-1 fimbrial protein, A chain	E. coli	Diarrheal	0.0514652	0.0485599	0.0709938	0.0703499	0.0381817	0.0195287	0.0776011	0.188942	0.000643972	0.973691	0.987626	0.0328121	0.108547	0.320652	0.0224339	0.0771904	0.216968	-0.0188847	0.366289	0.512805	0.0132834	0.535327	0.640984	0.00290521	0.840138	0.966014	0.0321681	0.231002	0.679046	0.0217899	0.314628	0.494706	-0.0103782	0.639179	0.782055
centroid_801647_s2_ETEC	conserved hypothetical protein	E. coli	Diarrheal	-0.00335638	0.0290913	0.00820006	0.00225117	0.0267609	0.0115564	0.419554	0.606023	0.00594889	0.749417	0.912333	-0.0185609	0.204671	0.433142	-0.0208913	0.270226	0.528225	-0.00560755	0.796033	0.879381	-0.0301173	0.102154	0.216098	-0.0324477	0.14068	0.685418	-0.0245098	0.263128	0.714659	-0.0268402	0.281258	0.461643	-0.00233039	0.915266	0.951155
centroid_804090_Sh	iron uptake system component EfeO	Shigella	Diarrheal	0.00998389	0.0572276	0.155452	0.181812	0.183315	0.145469	2.73286e-18	3.0608e-17	-0.0263596	0.355716	0.649025	-0.0278624	0.360745	0.563977	0.0982248	4.33939e-07	3.9001e-06	-0.171828	1.67934e-07	2.14484e-06	-0.173331	1.42232e-06	1.64357e-05	-0.0472437	0.0127495	0.602059	-0.00150284	0.969669	0.987299	0.124584	0.000108542	0.000908261	0.126087	0.000269792	0.0024248
centroid_8282_EAEC	putative type VI secretion protein	E. coli	Diarrheal	0.366836	0.315682	1.38412	1.11676	1.76029	1.01728	1.36129e-37	2.35957e-36	0.26736	0.0666936	0.350836	-0.376172	0.027274	0.163009	1.06843	5.289e-11	6.41732e-10	-0.74992	1.8459e-06	1.84084e-05	-1.39345	1.83545e-10	4.04911e-09	0.0511538	0.648925	0.908495	-0.643532	0.00256751	0.0877037	0.801074	1.02382e-05	0.00010802	1.44461	2.93069e-10	7.35703e-09
centroid_845698_ETEC	quorum-sensing regulator protein G	E. coli	Diarrheal	0.145294	0.0989378	0.411523	0.487762	0.307389	0.26623	2.983e-31	4.72092e-30	-0.0762382	0.0404497	0.277806	0.104134	0.00468593	0.0636769	0.312586	1.19887e-19	1.98358e-18	-0.342468	1.26013e-13	2.94951e-12	-0.162095	3.3553e-05	0.000277575	0.0463558	0.0461797	0.602059	0.180373	0.000232359	0.0211447	0.388824	3.08259e-15	8.31157e-14	0.208451	7.59538e-07	1.12846e-05
centroid_852057_ETEC	phage virion morphogenesis protein	E. coli	Diarrheal	4.24986e-05	0.0252391	0.0682554	0.0693671	0.091455	0.0682129	8.78343e-08	6.03239e-07	-0.00111168	0.962635	0.982887	-0.0231996	0.203377	0.432012	0.0430163	0.0240253	0.082893	-0.0693246	0.00588854	0.0223528	-0.0914125	1.06971e-05	0.000101136	-0.0251966	0.19491	0.742902	-0.0220879	0.427365	0.798045	0.044128	0.116931	0.252599	0.0662159	0.00615216	0.0341891
centroid_85603_EAEC	putative type IV secretion-like conjugative transfer system pilin acetylase TraX	E. coli	Diarrheal	0.086832	0.0883831	0.0681444	0.0610121	0.0368679	-0.0186876	0.136673	0.287567	0.00713227	0.612178	0.855404	0.0312765	0.0493487	0.236354	-0.0202386	0.361223	0.633663	0.0258199	0.116493	0.227976	0.0499641	0.00594861	0.0275834	-0.00155105	0.947392	0.9783	0.0241442	0.201559	0.662549	-0.0273709	0.264796	0.44623	-0.0515151	0.0464244	0.143207
centroid_8646_EPEC	dihydropteroate synthase	E. coli	Diarrheal	-0.0544274	-0.0703979	-0.0676308	-0.117166	-0.101058	-0.0132035	0.368674	0.560306	0.0495348	0.00885871	0.153371	0.0334275	0.0139831	0.115678	0.0027671	0.908536	0.948128	0.0627383	0.00473978	0.018753	0.0466309	0.00927822	0.0396795	0.0159706	0.551079	0.882215	-0.0161073	0.440152	0.800291	-0.0467677	0.110476	0.245952	-0.0306604	0.242556	0.44591
centroid_885044_Sh	L lactate dehydrogenase [cytochrome]	Shigella	Diarrheal	0.00555678	-0.0376803	0.0169059	0.0239045	-0.00484546	0.0113491	0.582792	0.745646	-0.0069986	0.727818	0.897403	0.0217513	0.226564	0.443386	0.0545862	0.0232616	0.0814155	-0.0183477	0.469349	0.61234	0.0104022	0.659683	0.744573	0.0432371	0.122776	0.682841	0.0287499	0.21608	0.669873	0.0615848	0.0277081	0.0916886	0.0328349	0.206532	0.404315
centroid_88645_EAEC	dihydropteroate synthase	E. coli	Diarrheal	-0.0529205	-0.0153927	-0.0767449	-0.121506	-0.0840728	-0.0238244	0.0833157	0.198215	0.0447607	0.00736353	0.153371	0.00732799	0.595015	0.758619	-0.0613522	0.0128407	0.050574	0.0685851	0.000464914	0.00266502	0.0311524	0.0683251	0.173918	-0.0375278	0.142166	0.685418	-0.0374327	0.0524149	0.357598	-0.106113	0.00024423	0.00185207	-0.0686801	0.00952753	0.0462403
centroid_88894_EAEC	conserved hypothetical protein	E. coli	Diarrheal	0.326788	0.287238	1.43673	1.24704	1.74833	1.10995	1.42213e-46	2.87585e-45	0.189698	0.0577935	0.321173	-0.311597	0.00650496	0.0789268	1.1495	1.42831e-15	2.12206e-14	-0.920248	1.29649e-13	2.94951e-12	-1.42154	8.45676e-17	1.02609e-14	0.0395499	0.653747	0.910254	-0.501296	0.000442093	0.0357604	0.959798	1.11935e-11	2.26357e-10	1.46109	2.85699e-16	2.31099e-14
centroid_8890_EAEC	putative aAF/I fimbrial subunit	E. coli	Diarrheal	-0.0586082	-0.0699483	-0.0416734	-0.0888405	-0.0834892	0.0169349	0.273478	0.46127	0.0471671	0.0152199	0.187742	0.0418158	0.0176294	0.130961	0.0282749	0.370055	0.638388	0.0302322	0.181722	0.311952	0.0248809	0.23723	0.357564	0.0113401	0.735435	0.939133	-0.00535132	0.821191	0.948811	-0.0188922	0.592803	0.721673	-0.0135408	0.693217	0.824611
centroid_919524_ETEC	phage P2 GpU family protein	E. coli	Diarrheal	-0.0956176	-0.126016	-0.100914	-0.133628	-0.100632	-0.00529633	0.808191	0.89553	0.0327139	0.0730418	0.361731	-0.000282265	0.986651	0.994611	0.0251019	0.326239	0.595243	0.0380103	0.146532	0.266024	0.00501407	0.842746	0.896958	0.0303982	0.33659	0.816619	-0.0329962	0.138211	0.552843	-0.00761206	0.793331	0.868488	0.0253841	0.37276	0.571025
centroid_93288_EAEC	carbon-nitrogen hydrolase family protein	E. coli	Diarrheal	0.0757777	0.125174	0.0946275	0.0777393	0.074279	0.0188498	0.210931	0.39475	0.0168881	0.318703	0.623699	0.0203485	0.334982	0.545982	-0.0305461	0.0933077	0.251687	-0.00196168	0.924099	0.960279	0.00149869	0.95033	0.965881	-0.0493959	0.0235182	0.602059	0.00346037	0.890946	0.97773	-0.0474342	0.0396036	0.119632	-0.0508946	0.0525765	0.157951
centroid_98387_EAEC	type IV conjugative transfer system pilin TraA	E. coli	Diarrheal	0.0076009	0.0463782	-0.00149518	-0.0223625	0.0161008	-0.00909608	0.440294	0.623607	0.0208673	0.293154	0.604578	-0.017596	0.221289	0.441985	-0.0478734	0.0206327	0.0752252	0.0299634	0.155228	0.279027	-0.0084999	0.592776	0.693796	-0.0387773	0.0696079	0.621852	-0.0384633	0.0891743	0.480881	-0.0687407	0.01054	0.041923	-0.0302774	0.180165	0.368427
centroid_99659_EAEC	plasmid conjugative transfer entry exclusion TraS family protein	E. coli	Diarrheal	-0.0510188	-0.0663845	-0.0272105	-0.0289745	-0.0314489	0.0238082	0.0191688	0.06124	0.00176399	0.885374	0.953479	0.00423837	0.707109	0.83297	0.039174	0.0308052	0.102088	-0.0220442	0.123223	0.237318	-0.0195699	0.146636	0.265566	0.0153657	0.414932	0.851679	0.00247438	0.86969	0.968096	0.03741	0.0664887	0.177279	0.0349356	0.0779186	0.207783
centroid_997645_ETEC	dnaJ domain protein	E. coli	Diarrheal	0.0452743	0.0210253	0.155225	0.156822	0.0864418	0.109951	9.50083e-13	8.33326e-12	-0.00159707	0.945607	0.971824	0.0687832	0.000667216	0.0195405	0.1342	3.81238e-13	5.23663e-12	-0.111548	2.46331e-05	0.000199254	-0.0411675	0.0515016	0.141484	0.0242489	0.138279	0.685418	0.0703802	0.0132228	0.163156	0.135797	5.79401e-07	7.66916e-06	0.0654165	0.00231406	0.0160441
cgd1_1680	Insulinase_like_protease	Cryptosporidium	Diarrheal	0.0714697	0.0943204	0.0724424	0.0537028	0.0454422	0.000972629	0.936169	0.960288	0.0187396	0.0969893	0.394175	0.0270002	0.0825379	0.29717	-0.021878	0.290894	0.552926	0.0177669	0.221978	0.361428	0.0260276	0.147375	0.265566	-0.0228507	0.311897	0.792863	0.00826065	0.631424	0.87881	-0.0406176	0.0710199	0.184667	-0.0488782	0.0486906	0.149564
cgd1_1680_s1	Insulinase_like_protease	Cryptosporidium	Diarrheal	0.0698015	0.0849137	0.0624662	0.0539259	0.045746	-0.00733529	0.408389	0.593574	0.00854027	0.375554	0.663691	0.0167202	0.175499	0.410217	-0.0224475	0.149617	0.34252	0.0158756	0.164067	0.292031	0.0240555	0.0810197	0.190266	-0.0151122	0.360035	0.816619	0.0081799	0.562736	0.853483	-0.0309877	0.0714669	0.184667	-0.0391676	0.0376685	0.125792
cgd1_1680_s2	Insulinase_like_protease	Cryptosporidium	Diarrheal	0.066894	0.0826661	0.0669566	0.0640223	0.0468488	6.26034e-05	0.994572	0.994572	0.00293435	0.777757	0.921841	0.0201079	0.12415	0.337244	-0.0157095	0.302277	0.565529	0.00287174	0.814295	0.891439	0.0200453	0.167316	0.288641	-0.0157721	0.338521	0.816619	0.0171735	0.26028	0.71036	-0.0186438	0.277881	0.458725	-0.0358173	0.0595989	0.173552
cgd1_1760	Cdc50p like membrane protein, 2x transmembrane domains	Cryptosporidium	Diarrheal	0.353635	0.32714	0.324402	0.333384	0.280551	-0.0292333	0.228422	0.41366	-0.00898241	0.770599	0.921841	0.0438501	0.0905288	0.313603	-0.00273808	0.910817	0.948128	0.0202508	0.582785	0.703595	0.0730834	0.0266787	0.089049	0.0264952	0.404479	0.847619	0.0528325	0.16317	0.60606	0.00624432	0.865798	0.924195	-0.0465882	0.157642	0.344635
cgd1_3550	mucin-like low complexity glycoprotein with a signal peptide and an apple domain.	Cryptosporidium	Diarrheal	-0.0297095	-0.0411836	-0.0410176	-0.0732442	-0.0598641	-0.0113081	0.152145	0.308527	0.0322266	0.0046521	0.153371	0.0188465	0.14368	0.364624	0.00016599	0.990115	0.995586	0.0435347	0.000730532	0.004029	0.0301545	0.0347953	0.106433	0.0114741	0.434508	0.852897	-0.0133801	0.402887	0.798045	-0.0320606	0.0563335	0.155344	-0.0186805	0.292642	0.490165
cgd1_3840	Insulinase-like_peptidase/telomeric_protein	Cryptosporidium	Diarrheal	0.0558222	0.0896607	0.0684823	0.0512795	0.0405732	0.0126601	0.426155	0.611915	0.0172028	0.129292	0.427364	0.0279091	0.0668168	0.277158	-0.0211784	0.297563	0.561139	0.0045427	0.799239	0.880073	0.015249	0.454366	0.566401	-0.0338385	0.169015	0.707143	0.0107063	0.529703	0.847002	-0.0383812	0.0834971	0.20316	-0.0490876	0.043666	0.139425
cgd1_3840_s1	Insulinase-like_peptidase/telomeric_protein	Cryptosporidium	Diarrheal	0.0767813	0.0773244	0.0661717	0.0568394	0.0476007	-0.0106096	0.378097	0.567541	0.00933229	0.343157	0.64056	0.018571	0.162887	0.387523	-0.0111527	0.442959	0.697996	0.0199419	0.157726	0.28282	0.0291806	0.0805503	0.190266	-0.000543054	0.975366	0.994491	0.00923871	0.539539	0.847002	-0.020485	0.209868	0.38006	-0.0297237	0.110015	0.266082
cgd1_3840_s2	Insulinase-like_peptidase/telomeric_protein	Cryptosporidium	Diarrheal	0.0649638	0.0498639	0.0558883	0.0403103	0.0445114	-0.00907553	0.239677	0.425572	0.015578	0.0555848	0.321173	0.0113769	0.358452	0.563977	0.00602435	0.621975	0.827784	0.0246535	0.0140686	0.0439568	0.0204524	0.136764	0.256609	0.0150999	0.266647	0.778098	-0.00420116	0.76085	0.926252	-0.00955366	0.486067	0.63643	-0.0053525	0.746062	0.859318
cgd1_3850	Uncharacterized_Secreted_Protein_(SKSR_gene_family)	Cryptosporidium	Diarrheal	0.0746447	0.100694	0.0955905	0.099049	0.0977294	0.0209458	0.0738233	0.182335	-0.00345848	0.787559	0.925802	-0.0021389	0.862374	0.929024	-0.00510339	0.732705	0.875878	-0.0244043	0.09518	0.194697	-0.0230847	0.104116	0.216176	-0.0260492	0.117043	0.682841	0.00131958	0.93023	0.986035	-0.00164491	0.923995	0.959584	-0.00296449	0.860581	0.91594
cgd2_1590	extracellular protein with signal peptide, 5xEGF and apple domains	Cryptosporidium	Diarrheal	-0.0155444	-0.0213296	-0.0297106	-0.0545676	-0.040756	-0.0141662	0.111843	0.247483	0.024857	0.0344437	0.255868	0.0110454	0.362712	0.563977	-0.00838097	0.581666	0.805043	0.0390232	0.0039993	0.0161749	0.0252116	0.0696863	0.174937	0.00578522	0.726092	0.939133	-0.0138115	0.376321	0.7783	-0.033238	0.0705101	0.184645	-0.0194264	0.29356	0.490165
cgd2_2760	insulinase-like_peptidase	Cryptosporidium	Diarrheal	0.075585	0.0784628	0.0729449	0.068502	0.0501773	-0.00264007	0.728024	0.848003	0.00444286	0.682782	0.878207	0.0227676	0.101389	0.320652	-0.00551795	0.686926	0.851928	0.00708293	0.558279	0.681269	0.0254077	0.087292	0.200889	-0.00287788	0.844303	0.966014	0.0183247	0.270433	0.719537	-0.00996081	0.548053	0.682171	-0.0282856	0.129989	0.304283
cgd2_4270	Secreted_insulinase-like_peptidase	Cryptosporidium	Diarrheal	0.0499897	0.0654061	0.0567593	0.0474914	0.0425971	0.00676959	0.617504	0.771143	0.00926786	0.773929	0.921841	0.0141622	0.46829	0.653094	-0.00864683	0.711908	0.865224	0.00249827	0.940692	0.969408	0.00739265	0.732216	0.812582	-0.0154164	0.541282	0.882215	0.00489438	0.892802	0.97773	-0.0179147	0.641995	0.76368	-0.0228091	0.428636	0.62232
cgd2_4270_s1	Secreted_insulinase-like_peptidase	Cryptosporidium	Diarrheal	-0.0409161	-0.0436284	-0.0419312	-0.0629146	-0.0565676	-0.00101511	0.909789	0.949804	0.0209834	0.145118	0.445429	0.0146364	0.360088	0.563977	0.00169712	0.903966	0.946888	0.0219985	0.163007	0.290856	0.0156515	0.363935	0.474812	0.00271223	0.860897	0.968307	-0.00634701	0.755925	0.924896	-0.0192863	0.312277	0.493524	-0.0129393	0.523515	0.691687
cgd2_4270_s2	Secreted_insulinase-like_peptidase	Cryptosporidium	Diarrheal	0.105467	0.135119	0.137091	0.202593	0.139505	0.0316244	0.00883417	0.0315259	-0.0655015	0.0995811	0.394175	-0.00241373	0.860963	0.929024	0.00197262	0.917457	0.950425	-0.0971259	0.017293	0.051357	-0.0340382	0.0265847	0.089049	-0.0296518	0.144208	0.685418	0.0630877	0.121375	0.517463	0.0674741	0.114405	0.248617	0.00438635	0.835439	0.905058
cgd2_4380	Signal_peptide_containing_protein/gene_anchored_to_telomere	Cryptosporidium	Diarrheal	0.0558078	0.0673274	0.0513291	0.040532	0.0357575	-0.00447863	0.673931	0.807039	0.0107971	0.361892	0.653274	0.0155717	0.281279	0.498638	-0.0159983	0.289313	0.552252	0.0152758	0.264949	0.406926	0.0200503	0.210425	0.333021	-0.0115197	0.484861	0.863975	0.00477453	0.775105	0.929769	-0.0267954	0.124226	0.264435	-0.03157	0.101462	0.249451
cgd2_790	CpCCp3, multidomain extracellular protein with a signal peptide and the following architecture: LH2+LCCL+2xSR+LCCL+pentraxin+2xLCCL	Cryptosporidium	Diarrheal	-0.0234223	-0.0371332	-0.0381417	-0.0576766	-0.0525988	-0.0147194	0.0623909	0.161066	0.0195348	0.152365	0.454597	0.0144571	0.259021	0.480359	-0.00100857	0.943861	0.966429	0.0342543	0.0224633	0.0628671	0.0291765	0.0408411	0.121038	0.0137109	0.378342	0.834646	-0.00507774	0.775233	0.929769	-0.0205434	0.280671	0.461643	-0.0154657	0.401454	0.594021
cgd2_790_s1	CpCCp3, multidomain extracellular protein with a signal peptide and the following architecture: LH2+LCCL+2xSR+LCCL+pentraxin+2xLCCL	Cryptosporidium	Diarrheal	-0.0185997	-0.0319259	-0.0345639	-0.0650602	-0.0536327	-0.0159642	0.0395095	0.111054	0.0304962	0.00773663	0.153371	0.0190688	0.148852	0.371111	-0.00263798	0.857273	0.929696	0.0464604	0.000311519	0.00193834	0.035033	0.0159815	0.0622167	0.0133262	0.397146	0.847619	-0.0114274	0.482288	0.82307	-0.0331342	0.0639525	0.171799	-0.0217068	0.251455	0.451998
cgd2_790_s2	CpCCp3, multidomain extracellular protein with a signal peptide and the following architecture: LH2+LCCL+2xSR+LCCL+pentraxin+2xLCCL	Cryptosporidium	Diarrheal	-0.020288	-0.0307176	-0.0323088	-0.0604206	-0.0550809	-0.0120208	0.125179	0.267244	0.0281118	0.0133991	0.177355	0.0227721	0.0923674	0.31533	-0.00159121	0.912964	0.948128	0.0401326	0.00170363	0.00832379	0.0347929	0.018824	0.0687742	0.0104296	0.50518	0.870332	-0.00533971	0.744943	0.923783	-0.029703	0.0934454	0.21874	-0.0243633	0.200752	0.394994
cgd2_920	_Peptidase_M16(Insulinase)	Cryptosporidium	Diarrheal	0.111025	0.127789	0.133498	0.134286	0.132524	0.0224729	0.0542035	0.145074	-0.000787709	0.950756	0.97486	0.00097397	0.940842	0.973924	0.0057089	0.728283	0.87346	-0.0232606	0.107839	0.2145	-0.0214989	0.146438	0.265566	-0.016764	0.346105	0.816619	0.00176168	0.910186	0.98457	0.0064966	0.724974	0.827243	0.00473493	0.800193	0.886031
cgd2_920_s1	_Peptidase_M16(Insulinase)	Cryptosporidium	Diarrheal	0.0935689	0.114074	0.0965504	0.0940925	0.0748593	0.00298152	0.745165	0.864144	0.00245785	0.821839	0.93532	0.0216911	0.120689	0.333313	-0.0175235	0.251048	0.50348	-0.000523673	0.966714	0.987238	0.0187096	0.218311	0.337431	-0.0205051	0.21299	0.750739	0.0192332	0.237621	0.689195	-0.0199814	0.251944	0.437746	-0.0392146	0.0454688	0.142066
cgd2_920_s2	_Peptidase_M16(Insulinase)	Cryptosporidium	Diarrheal	0.129165	0.14371	0.126793	0.123338	0.114647	-0.00237162	0.776538	0.879191	0.00345557	0.714021	0.89346	0.0121467	0.412581	0.614943	-0.0169169	0.209503	0.43827	0.0058272	0.592149	0.707786	0.0145183	0.357619	0.470471	-0.0145452	0.31366	0.792863	0.00869112	0.594341	0.866697	-0.0203724	0.178338	0.335607	-0.0290636	0.125262	0.298008
cgd2_930	insulinase-like_peptidase	Cryptosporidium	Diarrheal	0.0349586	0.0522018	0.0552143	0.0537242	0.0573851	0.0202557	0.0712164	0.178141	0.00149012	0.903816	0.956419	-0.00217081	0.863389	0.929024	0.00301255	0.849885	0.929696	-0.0187656	0.182301	0.311952	-0.0224265	0.118598	0.232094	-0.0172431	0.320018	0.803355	-0.00366094	0.809406	0.948811	0.00152243	0.932571	0.962995	0.00518337	0.775661	0.870982
cgd2_930_s1	insulinase-like_peptidase	Cryptosporidium	Diarrheal	0.035177	0.0561613	0.0278323	0.0182704	0.00750271	-0.00734472	0.445121	0.628	0.00956186	0.317374	0.623399	0.0203296	0.143928	0.364624	-0.028329	0.0789921	0.220331	0.0169066	0.15412	0.277721	0.0276743	0.0758802	0.183918	-0.0209843	0.224881	0.753582	0.0107677	0.483705	0.82307	-0.0378909	0.0316728	0.101131	-0.0486586	0.0164328	0.0703712
cgd2_930_s2	insulinase-like_peptidase	Cryptosporidium	Diarrheal	0.0672085	0.0888706	0.0629929	0.057563	0.0419566	-0.00421558	0.660839	0.802658	0.00542994	0.59577	0.845165	0.0210364	0.126535	0.342443	-0.0258776	0.0989081	0.256511	0.00964552	0.428719	0.579048	0.025252	0.0979633	0.211898	-0.0216621	0.197831	0.746221	0.0156064	0.315527	0.743377	-0.0313076	0.0711591	0.184667	-0.046914	0.0174186	0.0732989
cgd3_3100	12 transmembrane domain protein MFS family sugar transporter	Cryptosporidium	Diarrheal	0.0789831	0.0794356	0.0904405	0.0544927	0.0568951	0.0114574	0.327365	0.522635	0.0359478	0.00458699	0.153371	0.0335454	0.0144864	0.117179	0.011005	0.460894	0.710871	0.0244904	0.0434319	0.106459	0.022088	0.0932476	0.206964	-0.000452475	0.975055	0.994491	-0.00240239	0.861522	0.963129	-0.0249429	0.104227	0.235644	-0.0225405	0.161652	0.350246
cgd3_4170	Secreted_insulinase_like_peptidase	Cryptosporidium	Diarrheal	0.094465	0.100548	0.0911218	0.0844143	0.071473	-0.0033432	0.678795	0.810103	0.00670754	0.509051	0.788487	0.0196488	0.086276	0.304898	-0.00942592	0.473726	0.717781	0.0100507	0.383522	0.534873	0.022992	0.0695999	0.174937	-0.00608273	0.668112	0.920596	0.0129413	0.353843	0.773567	-0.0161335	0.298289	0.480431	-0.0290748	0.0768468	0.205678
cgd3_4170_s1	Secreted_insulinase_like_peptidase	Cryptosporidium	Diarrheal	0.0756577	0.101192	0.0954348	0.0939695	0.0911877	0.0197772	0.0683754	0.172838	0.00146532	0.903469	0.956419	0.0042471	0.725025	0.844509	-0.00575701	0.652735	0.83956	-0.0183118	0.170919	0.299108	-0.0155301	0.244976	0.365456	-0.0255342	0.0714231	0.621852	0.00278177	0.846319	0.953747	-0.00722233	0.629237	0.75126	-0.0100041	0.503741	0.678565
cgd3_4170_s2	Secreted_insulinase_like_peptidase	Cryptosporidium	Diarrheal	0.0930405	0.118796	0.113955	0.118895	0.108736	0.0209147	0.0694412	0.174634	-0.00493973	0.724793	0.897363	0.00521895	0.690893	0.824496	-0.00484063	0.746836	0.877731	-0.0258544	0.0892498	0.186171	-0.0156957	0.272933	0.393456	-0.0257553	0.112259	0.682841	0.0101587	0.535457	0.847002	9.91023e-05	0.99558	0.99558	-0.0100596	0.559043	0.715803
cgd3_4180	Insulinase_(Peptidase_family_M16)	Cryptosporidium	Diarrheal	0.254416	0.279414	0.260992	0.251218	0.226957	0.0065765	0.668906	0.806891	0.00977431	0.535236	0.808406	0.0340357	0.102487	0.320652	-0.0184221	0.430812	0.686283	0.00319781	0.85658	0.921227	0.0274592	0.216499	0.336058	-0.0249986	0.312899	0.792863	0.0242614	0.279757	0.719659	-0.0281964	0.260151	0.443536	-0.0524578	0.066464	0.187542
cgd3_4180_s1	Insulinase_(Peptidase_family_M16)	Cryptosporidium	Diarrheal	0.126508	0.117765	0.133255	0.119893	0.110477	0.00674699	0.564487	0.735258	0.0133624	0.352598	0.646577	0.0227781	0.272562	0.493075	0.0154904	0.298298	0.561139	0.00661539	0.599329	0.712928	0.0160311	0.411972	0.524328	0.00874337	0.50678	0.870332	0.00941572	0.656273	0.897716	0.00212798	0.890932	0.937281	-0.00728774	0.734169	0.84893
cgd3_4180_s2	Insulinase_(Peptidase_family_M16)	Cryptosporidium	Diarrheal	0.0760538	0.066861	0.0884189	0.0837876	0.0602261	0.0123651	0.360106	0.554628	0.00463129	0.788458	0.925802	0.0281928	0.154335	0.378301	0.0215579	0.180564	0.390061	-0.00773379	0.589941	0.70754	0.0158277	0.358731	0.470471	0.00919279	0.475145	0.863975	0.0235615	0.246378	0.699306	0.0169266	0.313198	0.493524	-0.00663491	0.729606	0.847134
cgd3_4190_s1	Secreted_insulinase_like_peptidase/M16_peptidase-like_Metalloenzyme	Cryptosporidium	Diarrheal	0.0522259	0.0369469	0.0437597	0.0258442	0.037176	-0.00846622	0.262103	0.452839	0.0179155	0.0476395	0.291442	0.00658362	0.57833	0.74386	0.00681278	0.54949	0.780903	0.0263817	0.0128529	0.0408597	0.0150498	0.250106	0.370075	0.015279	0.228474	0.753582	-0.0113319	0.414257	0.798045	-0.0111027	0.410145	0.580628	0.000229157	0.988194	0.993129
cgd3_4190_s2	Secreted_insulinase_like_peptidase/M16_peptidase-like_Metalloenzyme	Cryptosporidium	Diarrheal	0.0781982	0.0695659	0.0721892	0.0608168	0.0615463	-0.00600893	0.43057	0.614618	0.0113725	0.174228	0.475048	0.0106429	0.422742	0.621793	0.00262334	0.820492	0.916506	0.0173814	0.083991	0.178788	0.0166519	0.248101	0.367856	0.00863226	0.501286	0.870332	-0.000729538	0.960422	0.986035	-0.00874915	0.509165	0.653756	-0.00801961	0.631573	0.775354
cgd3_4200_s1	Secreted_insulinase_like_peptidase/M16_peptidase-like_Metalloenzyme	Cryptosporidium	Diarrheal	0.0387577	0.0604338	0.0591583	0.0472409	0.0571348	0.0204006	0.0529601	0.142753	0.0119174	0.336387	0.636077	0.00202356	0.888517	0.945673	-0.00127548	0.925098	0.952251	-0.00848324	0.530575	0.663674	-0.018377	0.236205	0.356758	-0.0216761	0.142705	0.685418	-0.00989381	0.555043	0.851092	-0.0131928	0.410943	0.580628	-0.00329904	0.851556	0.910327
cgd3_4200_s2	Secreted_insulinase_like_peptidase/M16_peptidase-like_Metalloenzyme	Cryptosporidium	Diarrheal	0.0681439	0.0966114	0.088548	0.0915962	0.0860473	0.0204042	0.0595555	0.155958	-0.00304815	0.840868	0.93532	0.00250074	0.838479	0.922074	-0.00806334	0.542908	0.77642	-0.0234523	0.150914	0.273298	-0.0179034	0.188694	0.310637	-0.0284675	0.0525971	0.602059	0.00554889	0.747602	0.923783	-0.00501519	0.779567	0.861558	-0.0105641	0.497504	0.673203
cgd3_4210	Secreted_insulinase_like_peptidase/M16_peptidase-like_Metalloenzyme	Cryptosporidium	Diarrheal	0.17511	0.179284	0.173076	0.168182	0.152755	-0.00203427	0.819679	0.901578	0.00489366	0.62064	0.856834	0.0203209	0.115553	0.325515	-0.0062086	0.644634	0.83956	0.00692793	0.549756	0.677195	0.0223552	0.115907	0.228054	-0.00417433	0.776715	0.948858	0.0154273	0.295706	0.734408	-0.0111023	0.469332	0.620098	-0.0265295	0.128302	0.302278
cgd3_4210_s2	Secreted_insulinase_like_peptidase/M16_peptidase-like_Metalloenzyme	Cryptosporidium	Diarrheal	0.0388291	0.057963	0.0594992	0.0596144	0.0567149	0.0206701	0.0787786	0.190527	-0.000115126	0.992443	0.99272	0.00278433	0.826296	0.91143	0.00153628	0.92609	0.952251	-0.0207852	0.143066	0.263099	-0.0178858	0.222026	0.342446	-0.0191338	0.292118	0.788451	0.00289946	0.846151	0.953747	0.00165141	0.928211	0.96122	-0.00124805	0.946715	0.973458
cgd3_4220	Secreted_insulinase_like_peptidase/M16_peptidase-like_Metalloenzyme	Cryptosporidium	Diarrheal	0.0407131	0.0462423	0.0363606	0.0297338	0.0219857	-0.00435253	0.601048	0.760979	0.00662674	0.521271	0.798916	0.0143748	0.21726	0.439108	-0.00988171	0.467962	0.714207	0.0109793	0.3542	0.498758	0.0187274	0.150161	0.269071	-0.00552918	0.707392	0.93125	0.00774809	0.587318	0.866697	-0.0165084	0.302214	0.482482	-0.0242565	0.151179	0.337288
cgd3_4220_s1	Secreted_insulinase_like_peptidase/M16_peptidase-like_Metalloenzyme	Cryptosporidium	Diarrheal	0.0258641	0.0455448	0.0445512	0.0449401	0.0444986	0.0186872	0.110413	0.245064	-0.000388884	0.975796	0.987626	5.26084e-05	0.996787	0.996787	-0.000993544	0.952692	0.970014	-0.0190761	0.198732	0.333357	-0.0186346	0.216276	0.336058	-0.0196807	0.285064	0.784203	0.000441493	0.977858	0.989115	-0.00060466	0.974648	0.985477	-0.00104615	0.956517	0.975272
cgd3_4220_s2	Secreted_insulinase_like_peptidase/M16_peptidase-like_Metalloenzyme	Cryptosporidium	Diarrheal	0.0891233	0.0983462	0.1018	0.105568	0.0966785	0.0126771	0.328831	0.523827	-0.00376722	0.795809	0.928364	0.00512195	0.729882	0.848809	0.0034542	0.858484	0.929696	-0.0164443	0.32613	0.469214	-0.00755512	0.655839	0.741383	-0.00922287	0.661166	0.916816	0.00888917	0.625073	0.87535	0.00722142	0.743031	0.842115	-0.00166775	0.940075	0.969369
cgd3_4240_s1	Insulinase_(Peptidase_family_M16)	Cryptosporidium	Diarrheal	0.0944344	0.0793672	0.0831244	0.0553712	0.0747594	-0.01131	0.176654	0.34852	0.0277532	0.118154	0.406181	0.00836495	0.520617	0.698674	0.00375714	0.770603	0.887316	0.0390632	0.0389308	0.0960734	0.019675	0.174731	0.296513	0.0150672	0.294501	0.788451	-0.0193883	0.358688	0.775595	-0.0239961	0.255016	0.440979	-0.0046078	0.790699	0.881514
cgd3_4240_s2	Insulinase_(Peptidase_family_M16)	Cryptosporidium	Diarrheal	0.0554536	0.0524132	0.0522224	0.0427989	0.0388223	-0.00323127	0.67401	0.807039	0.00942343	0.274627	0.589759	0.0134001	0.271169	0.492297	-0.000190798	0.988327	0.995583	0.0126547	0.216635	0.356005	0.0166313	0.213439	0.335121	0.00304047	0.829846	0.966014	0.00397662	0.773502	0.929769	-0.00961423	0.51269	0.654804	-0.0135909	0.422752	0.62049
cgd3_4250	unspecified product	Cryptosporidium	Diarrheal	0.161515	0.183124	0.173318	0.155861	0.148804	0.0118023	0.349404	0.545491	0.0174568	0.178886	0.477835	0.0245138	0.180193	0.415129	-0.00980651	0.598041	0.818606	0.00565453	0.690776	0.797756	0.0127115	0.50539	0.613206	-0.0216088	0.270574	0.778098	0.00705697	0.714317	0.913924	-0.0272633	0.17091	0.329161	-0.0343203	0.145969	0.331045
cgd3_4250_s1	unspecified product	Cryptosporidium	Diarrheal	0.0651942	0.0610693	0.0673637	0.0544274	0.0613021	0.00216953	0.788623	0.885984	0.0129364	0.181055	0.480539	0.00606168	0.673451	0.814405	0.00629442	0.633956	0.834419	0.0107668	0.319606	0.464674	0.00389215	0.797627	0.861532	0.00412489	0.769394	0.948858	-0.00687469	0.668164	0.903828	-0.00664194	0.657712	0.77478	0.000232742	0.989881	0.993129
cgd3_4250_s2	unspecified product	Cryptosporidium	Diarrheal	0.141208	0.127324	0.15335	0.131224	0.130854	0.0121419	0.338173	0.532879	0.0221262	0.104861	0.401683	0.0224961	0.18556	0.418228	0.0260261	0.10119	0.258067	0.00998432	0.352385	0.497163	0.0103542	0.482151	0.591915	0.0138843	0.301016	0.788451	0.000369892	0.980963	0.989115	0.00389994	0.783861	0.863314	0.00353004	0.839111	0.905674
cgd3_4260	insulinase_like_peptidase	Cryptosporidium	Diarrheal	0.115496	0.140617	0.115788	0.110428	0.088204	0.000291944	0.977873	0.985999	0.00535989	0.669413	0.871794	0.0275837	0.0699256	0.282924	-0.0248297	0.116391	0.285295	0.00506795	0.730091	0.827892	0.0272918	0.10691	0.216924	-0.0251216	0.149811	0.685418	0.0222238	0.221278	0.672996	-0.0301896	0.107433	0.239911	-0.0524134	0.0117527	0.0544966
cgd3_4260_s1	insulinase_like_peptidase	Cryptosporidium	Diarrheal	0.0828097	0.0847764	0.0863333	0.0748926	0.0633098	0.00352354	0.666357	0.805827	0.0114407	0.235021	0.535553	0.0230235	0.0832728	0.29717	0.00155691	0.890498	0.940903	0.00791714	0.477713	0.61992	0.0194999	0.173828	0.296513	-0.00196663	0.876344	0.968307	0.0115828	0.443008	0.800291	-0.00988377	0.467896	0.619324	-0.0214666	0.188201	0.379529
cgd3_4260_s2	insulinase_like_peptidase	Cryptosporidium	Diarrheal	0.0507419	0.047665	0.0575436	0.0592351	0.0350466	0.00680171	0.407437	0.593574	-0.00169151	0.894745	0.954615	0.022497	0.106648	0.320652	0.00987866	0.368276	0.638388	-0.00849322	0.54405	0.671302	0.0156953	0.292581	0.409613	0.00307695	0.802245	0.961594	0.0241885	0.175663	0.622481	0.0115702	0.461707	0.615609	-0.0126183	0.444131	0.629041
cgd3_4270	insulinase_like_peptidase	Cryptosporidium	Diarrheal	0.0787564	0.0954665	0.0713632	0.056751	0.0452298	-0.00739322	0.486506	0.665371	0.0146122	0.141231	0.443172	0.0261334	0.0683035	0.279354	-0.0241034	0.16344	0.366106	0.0220054	0.0833113	0.178384	0.0335266	0.0404015	0.121038	-0.0167101	0.373845	0.827231	0.0115212	0.461902	0.815781	-0.0387155	0.0400656	0.120032	-0.0502367	0.0190489	0.0766167
cgd3_4270_s1	insulinase_like_peptidase	Cryptosporidium	Diarrheal	0.025616	0.031916	0.0295127	0.0182813	0.00848899	0.00389668	0.626802	0.775181	0.0112314	0.259976	0.566443	0.0210237	0.136351	0.354513	-0.00240327	0.82838	0.916506	0.00733469	0.519352	0.658054	0.017127	0.255698	0.376056	-0.00629995	0.61146	0.901099	0.00979235	0.542692	0.847002	-0.0136346	0.32115	0.497115	-0.023427	0.16628	0.357084
cgd3_4270_s2	insulinase_like_peptidase	Cryptosporidium	Diarrheal	0.0482585	0.0416928	0.0554283	0.0580132	0.034316	0.00716988	0.431483	0.614716	-0.00258491	0.851611	0.937931	0.0211123	0.166315	0.391454	0.0137356	0.260056	0.514571	-0.00975479	0.524232	0.660278	0.0139424	0.397719	0.509752	0.00656567	0.632851	0.907687	0.0236972	0.22442	0.675114	0.0163205	0.343929	0.519701	-0.00737673	0.685366	0.823344
cgd3_4280	Secreted_insulinase_like_peptidase	Cryptosporidium	Diarrheal	0.20376	0.212482	0.196888	0.181774	0.171186	-0.0068721	0.627173	0.775181	0.0151137	0.165362	0.470104	0.0257018	0.112432	0.323496	-0.0155938	0.505713	0.749815	0.0219858	0.16634	0.294741	0.0325739	0.100415	0.213749	-0.0087217	0.737269	0.939133	0.0105881	0.544815	0.847002	-0.0307075	0.213626	0.384	-0.0412956	0.131261	0.305296
cgd3_4280_s1	Secreted_insulinase_like_peptidase	Cryptosporidium	Diarrheal	0.0816447	0.0761978	0.0759289	0.0731181	0.0610267	-0.00571578	0.582746	0.745646	0.00281081	0.782564	0.921856	0.0149022	0.317725	0.52809	-0.000268871	0.981111	0.992012	0.00852659	0.524108	0.660278	0.020618	0.231961	0.351076	0.00544691	0.702833	0.929091	0.0120914	0.478337	0.82307	-0.00307968	0.827251	0.897525	-0.0151711	0.393459	0.593039
cgd3_4280_s2	Secreted_insulinase_like_peptidase	Cryptosporidium	Diarrheal	0.0637951	0.0638406	0.0741658	0.0740096	0.0582494	0.0103707	0.239059	0.425572	0.000156182	0.988542	0.99272	0.0159163	0.315491	0.525578	0.0103252	0.400315	0.668416	-0.0102145	0.409966	0.559954	0.00554567	0.741722	0.818141	-4.54399e-05	0.997323	0.999665	0.0157601	0.382195	0.78071	0.010169	0.497702	0.645739	-0.00559111	0.76602	0.867283
cgd3_440	C-type lectin containing protein with a transmembrane domain and mucin-like rich regions	Cryptosporidium	Diarrheal	0.0429245	0.0294187	0.0321265	0.0108146	0.0214902	-0.010798	0.301096	0.492579	0.0213119	0.0799072	0.382713	0.0106363	0.446333	0.634937	0.00270783	0.862732	0.929696	0.0321099	0.0278255	0.0728669	0.0214343	0.184145	0.306068	0.0135058	0.443281	0.860394	-0.0106756	0.533184	0.847002	-0.0186041	0.318078	0.497115	-0.00792849	0.688904	0.824207
cgd3_520	cysteine-rich extracellular protein with a signal peptide and two apple domains	Cryptosporidium	Diarrheal	-0.0318131	-0.0417108	-0.0448195	-0.0749532	-0.0562315	-0.0130063	0.13541	0.286566	0.0301338	0.00759357	0.153371	0.0114121	0.346298	0.555298	-0.00310863	0.841252	0.926298	0.0431401	0.000917165	0.00483838	0.0244184	0.0759372	0.183918	0.0098977	0.55502	0.882215	-0.0187217	0.21885	0.672248	-0.0332424	0.0701324	0.184645	-0.0145207	0.438021	0.629041
cgd4_3090	oocyst wall protein 6	Cryptosporidium	Diarrheal	-0.0240486	-0.0212338	-0.0342436	-0.0577271	-0.0461368	-0.010195	0.270729	0.46127	0.0234835	0.0592904	0.324537	0.0118932	0.335467	0.545982	-0.0130098	0.399279	0.668218	0.0336785	0.0184727	0.0540085	0.0220882	0.120201	0.233393	-0.0028148	0.866953	0.968307	-0.0115904	0.475637	0.82307	-0.0364933	0.0543979	0.151705	-0.024903	0.185043	0.374272
cgd4_3620	Immunodominant_antigen_23393226	Cryptosporidium	Diarrheal	0.021473	0.0393529	0.0898022	0.164828	0.122287	0.0683292	1.60423e-07	1.08137e-06	-0.0750257	0.0873387	0.390304	-0.0324852	0.295634	0.509912	0.0504493	0.00245859	0.0132582	-0.143355	0.0016552	0.00814179	-0.100814	0.00225443	0.0121572	-0.0178799	0.273852	0.778766	0.0425405	0.410876	0.798045	0.125475	0.00629326	0.0275994	0.0829345	0.013506	0.0607803
cgd4_4240	Insulinase_like_peptidase	Cryptosporidium	Diarrheal	0.0831906	0.106704	0.079945	0.0636629	0.0524575	-0.00324558	0.77311	0.878157	0.016282	0.113723	0.406181	0.0274875	0.0647281	0.277158	-0.0267588	0.15237	0.347444	0.0195276	0.141622	0.261677	0.0307331	0.0709529	0.176059	-0.0235132	0.247143	0.778098	0.0112054	0.488621	0.827247	-0.0430409	0.0336886	0.105712	-0.0542463	0.0175286	0.0733379
cgd4_4240_s1	Insulinase_like_peptidase	Cryptosporidium	Diarrheal	0.106153	0.0980214	0.100523	0.0873059	0.0856233	-0.00562926	0.44728	0.629826	0.0132174	0.118919	0.406448	0.0149	0.264526	0.486706	0.00250197	0.837671	0.925378	0.0188467	0.0585685	0.134081	0.0205293	0.153032	0.271063	0.00813122	0.540619	0.882215	0.00168262	0.909239	0.98457	-0.0107155	0.440075	0.594387	-0.0123981	0.471208	0.647245
cgd4_4240_s2	Insulinase_like_peptidase	Cryptosporidium	Diarrheal	0.0591986	0.0510548	0.0451817	0.0249696	0.032691	-0.0140169	0.060323	0.157402	0.0202122	0.0199946	0.205841	0.0124908	0.296281	0.509912	-0.00587307	0.64946	0.83956	0.0342291	0.000944999	0.00494935	0.0265077	0.0459289	0.13061	0.00814384	0.56089	0.88531	-0.0077214	0.573255	0.860473	-0.0260852	0.0792238	0.198196	-0.0183639	0.27504	0.472978
cgd4_670	oocyst wall protein 3	Cryptosporidium	Diarrheal	0.0160997	-0.00192396	0.00491659	-0.0138164	-0.0100786	-0.0111831	0.162217	0.323544	0.018733	0.114482	0.406181	0.0149952	0.303268	0.514765	0.00684055	0.607373	0.818829	0.029916	0.0248462	0.0669926	0.0261783	0.0980899	0.211898	0.0180236	0.219096	0.750739	-0.00373773	0.833755	0.948811	-0.0118924	0.481289	0.631313	-0.00815468	0.665074	0.806421
cgd5_3400_e1of2	Insulinase_(Peptidase_family_M16)	Cryptosporidium	Diarrheal	-0.0126477	4.60173e-05	-0.020236	-0.0378071	-0.0409727	-0.00758833	0.409569	0.593956	0.0175711	0.11776	0.406181	0.0207367	0.104778	0.320652	-0.020282	0.235989	0.482583	0.0251594	0.0524958	0.124081	0.028325	0.0483478	0.135374	-0.0126937	0.48342	0.863975	0.00316561	0.837678	0.949891	-0.0378531	0.0528076	0.149953	-0.0410188	0.0446526	0.140279
cgd5_3400_e2of2	Insulinase_(Peptidase_family_M16)	Cryptosporidium	Diarrheal	0.0239342	0.0280056	0.0272535	0.0188694	0.00662135	0.00331936	0.805915	0.89553	0.00838412	0.514241	0.794835	0.0206322	0.129687	0.345833	-0.000752031	0.955386	0.971398	0.00506475	0.752829	0.844467	0.0173128	0.298007	0.414817	-0.00407139	0.805731	0.961594	0.0122481	0.446141	0.800291	-0.00913615	0.56875	0.702342	-0.0213842	0.198957	0.393589
cgd5_3420_s2	TRAP-C2 extracellular protein	Cryptosporidium	Diarrheal	0.0421971	0.0596795	0.0512239	0.0421363	0.0376645	0.00902686	0.379384	0.568295	0.00908765	0.496245	0.771519	0.0135594	0.340535	0.549689	-0.00845561	0.578846	0.804198	6.07852e-05	0.996567	0.998571	0.00453253	0.761204	0.835832	-0.0174825	0.27499	0.778959	0.00447174	0.794356	0.941843	-0.0175433	0.33195	0.507689	-0.022015	0.240047	0.442416
cgd5_3420_s3	TRAP-C2 extracellular protein	Cryptosporidium	Diarrheal	0.0698404	0.0779793	0.0932218	0.101254	0.0807354	0.0233814	0.0614142	0.159109	-0.00803183	0.616982	0.856834	0.0124863	0.426764	0.62512	0.0152425	0.351412	0.622277	-0.0314132	0.0677054	0.152128	-0.0108951	0.514322	0.623006	-0.00813892	0.637167	0.907687	0.0205181	0.294264	0.733646	0.0232743	0.246311	0.428983	0.00275615	0.888491	0.936066
cgd5_3420_s4	TRAP-C2 extracellular protein	Cryptosporidium	Diarrheal	0.105968	0.125215	0.138485	0.134333	0.107769	0.0325164	0.011461	0.0397314	0.00415164	0.807931	0.933097	0.030716	0.103925	0.320652	0.0132695	0.451724	0.703673	-0.0283648	0.095209	0.194697	-0.00180045	0.922361	0.946201	-0.0192469	0.271425	0.778098	0.0265643	0.221911	0.672996	0.00911784	0.659764	0.775942	-0.0174465	0.429387	0.62232
cgd5_3420_s5	TRAP-C2 extracellular protein	Cryptosporidium	Diarrheal	-0.0254855	-0.00919324	-0.0115305	-0.0286425	-0.016617	0.013955	0.194313	0.371285	0.017112	0.191504	0.495892	0.0050865	0.69312	0.824496	-0.0023373	0.871259	0.929696	0.00315699	0.826333	0.897866	-0.00886848	0.534201	0.640689	-0.0162923	0.300696	0.788451	-0.0120255	0.454246	0.80696	-0.0194493	0.263279	0.444703	-0.00742379	0.66574	0.806421
cgd6_1080	Glycoprotein_GP40	Cryptosporidium	Diarrheal	0.0262982	0.0542757	0.148168	0.192296	0.158281	0.121869	3.42553e-16	3.56255e-15	-0.0441283	0.11729	0.406181	-0.0101138	0.700515	0.829227	0.0938919	3.96998e-05	0.000301057	-0.165998	5.87924e-08	7.92608e-07	-0.131983	4.30348e-06	4.67602e-05	-0.0279776	0.15235	0.688887	0.0340145	0.32865	0.759547	0.13802	2.59243e-05	0.000251638	0.104006	0.000753257	0.00616147
cgd6_200	oocyst wall protein 8	Cryptosporidium	Diarrheal	0.0121901	0.00322661	0.00266344	-0.0256691	-0.00934231	-0.00952669	0.273683	0.46127	0.0283325	0.00939841	0.153371	0.0120058	0.333864	0.545982	-0.00056317	0.96668	0.980144	0.0378592	0.0026308	0.0118224	0.0215324	0.122583	0.235463	0.00896352	0.546262	0.882215	-0.0163268	0.281588	0.720078	-0.0288957	0.0761212	0.192633	-0.0125689	0.465853	0.643531
cgd6_2090_s1	CpCOWP1, oocyst wall protein with type I and type II cysteine-rich repeats	Cryptosporidium	Diarrheal	-0.0333089	-0.030422	-0.0387624	-0.0504246	-0.0277368	-0.00545355	0.574931	0.74016	0.0116622	0.364293	0.653274	-0.0110256	0.636858	0.791183	-0.00834041	0.59896	0.818606	0.0171157	0.218317	0.357962	-0.00557203	0.815667	0.873243	-0.00288686	0.862422	0.968307	-0.0226878	0.371533	0.7783	-0.0200026	0.285131	0.464374	0.00268517	0.920442	0.953175
cgd6_2090_s2	CpCOWP1, oocyst wall protein with type I and type II cysteine-rich repeats	Cryptosporidium	Diarrheal	0.0162318	0.0200691	0.0225403	0.0151821	0.00891955	0.00630842	0.524648	0.702103	0.00735817	0.545001	0.811652	0.0136207	0.331797	0.545256	0.00247112	0.866776	0.929696	0.00104975	0.93633	0.966876	0.00731229	0.622521	0.717081	-0.0038373	0.805177	0.961594	0.00626254	0.702661	0.906751	-0.00488705	0.774335	0.859323	-0.0111496	0.544457	0.707794
cgd6_210	oocyst wall protein 9	Cryptosporidium	Diarrheal	0.0901833	0.0754797	0.0878287	0.0717642	0.0754422	-0.00235462	0.765912	0.878157	0.0160645	0.0805138	0.383023	0.0123865	0.341927	0.550715	0.012349	0.355425	0.624998	0.0184191	0.0820416	0.176184	0.0147411	0.294378	0.411338	0.0147036	0.305905	0.788451	-0.003678	0.802224	0.946547	-0.00371547	0.803589	0.877081	-3.74703e-05	0.998294	0.998294
cgd6_210_s2	oocyst wall protein 9	Cryptosporidium	Diarrheal	-0.0280171	-0.0384469	-0.0416432	-0.0705334	-0.0575532	-0.013626	0.0771778	0.188542	0.0288903	0.00982907	0.153371	0.01591	0.229126	0.443386	-0.00319632	0.826823	0.916506	0.0425163	0.00077908	0.00423261	0.0295361	0.0422311	0.123471	0.0104297	0.506248	0.870332	-0.0129802	0.423795	0.798045	-0.0320866	0.070312	0.184645	-0.0191063	0.313306	0.514869
cgd6_2310	CpTSP6 extracellular membrane-associated protein with a signal peptide, an apple domain, TSP1 domain and a C-terminal transmembrane domain	Cryptosporidium	Diarrheal	0.128368	0.119417	0.11784	0.0960175	0.0937303	-0.0105279	0.315278	0.508234	0.021823	0.0703844	0.356895	0.0241101	0.0814526	0.29717	-0.00157651	0.911801	0.948128	0.0323509	0.0241028	0.0659657	0.034638	0.0291509	0.0939019	0.00895139	0.580073	0.88531	0.00228712	0.89045	0.97773	-0.0233995	0.17545	0.335243	-0.0256867	0.164457	0.354215
cgd6_5140	ERGIC-53-like mannose binding lectin that is a type I membrane protein, transmembrane domain near C, signal peptide	Cryptosporidium	Diarrheal	0.0805348	0.0902428	0.0918933	0.062857	0.0666151	0.0113585	0.219633	0.405689	0.0290362	0.0103054	0.153371	0.0252782	0.0400486	0.203884	0.00165048	0.920404	0.951781	0.0176778	0.141299	0.261677	0.0139197	0.281019	0.40272	-0.009708	0.570958	0.88531	-0.00375809	0.79194	0.941356	-0.0273858	0.136795	0.283435	-0.0236277	0.211664	0.409817
cgd6_5510	Metalloenzyme,_LuxS/M16_peptidase-like	Cryptosporidium	Diarrheal	0.0613973	0.0721914	0.0591196	0.0512578	0.042543	-0.00227774	0.78605	0.885984	0.0078618	0.403345	0.68739	0.0165765	0.177907	0.412472	-0.0130719	0.342219	0.613633	0.0101395	0.357715	0.502735	0.0188543	0.164417	0.286354	-0.0107941	0.467166	0.863975	0.00871473	0.536696	0.847002	-0.0209337	0.177914	0.335607	-0.0296484	0.089056	0.227483
cgd6_5520	Metalloenzyme,_LuxS/M16_peptidase-like	Cryptosporidium	Diarrheal	0.0399335	0.0597195	0.0353636	0.0213224	0.0125532	-0.00456984	0.646502	0.795023	0.0140412	0.14638	0.445429	0.0228104	0.121824	0.334673	-0.0243559	0.139932	0.325464	0.018611	0.121085	0.235461	0.0273802	0.0940193	0.208043	-0.019786	0.2658	0.778098	0.0087692	0.582863	0.86405	-0.0383971	0.0330803	0.104409	-0.0471663	0.0250153	0.0953464
cgd7_1800	oocyst wall protein 2	Cryptosporidium	Diarrheal	-0.0112999	-0.0258155	-0.0232591	-0.0535775	-0.0371398	-0.0119593	0.109793	0.244432	0.0303184	0.00736197	0.153371	0.0138807	0.284726	0.500677	0.00255638	0.854366	0.929696	0.0422777	0.000845525	0.00455957	0.0258399	0.0689879	0.174937	0.0145156	0.334844	0.816619	-0.0164377	0.309506	0.736342	-0.027762	0.106094	0.238384	-0.0113243	0.534931	0.699155
cgd7_1800_s1	oocyst wall protein 2	Cryptosporidium	Diarrheal	-0.023492	-0.0160244	-0.0148757	-0.0362074	-0.0379733	0.00861634	0.455469	0.633476	0.0213318	0.118283	0.406181	0.0230976	0.106432	0.320652	0.0011487	0.939141	0.964308	0.0127154	0.3944	0.547945	0.0144813	0.349493	0.465138	-0.00746764	0.646389	0.907687	0.00176586	0.917184	0.986035	-0.0201831	0.257824	0.441637	-0.0219489	0.230357	0.427807
cgd7_1800_s2	oocyst wall protein 2	Cryptosporidium	Diarrheal	-0.0321392	-0.032564	-0.00318107	-0.0419074	-0.0349686	0.0289581	0.015903	0.0533519	0.0387264	0.0101802	0.153371	0.0317875	0.0325156	0.186389	0.0293829	0.0623833	0.180936	0.00976821	0.51894	0.658054	0.00282933	0.849804	0.90211	0.000424745	0.978476	0.995636	-0.00693888	0.688603	0.903828	-0.00934346	0.604044	0.731687	-0.00240459	0.892758	0.936742
cgd7_2080	Mitochondrial_processing_peptidase,_insulinase_like_metalloprotease	Cryptosporidium	Diarrheal	0.0543079	0.0636077	0.0519899	0.0414113	0.0309016	-0.00231803	0.788114	0.885984	0.0105786	0.313367	0.619182	0.0210883	0.0942751	0.316249	-0.0116178	0.395097	0.666018	0.0128967	0.280659	0.426555	0.0234063	0.09022	0.202717	-0.00929976	0.528542	0.87649	0.0105097	0.480271	0.82307	-0.0221964	0.16554	0.323091	-0.0327061	0.0611884	0.176766
cgd7_2360	eukaryotic membrane protein with transmembrane domains near C- and N- regions	Cryptosporidium	Diarrheal	0.0517539	0.064208	0.0461946	0.0351374	0.038148	-0.00555934	0.565583	0.735258	0.0110572	0.302714	0.612155	0.00804662	0.523723	0.698674	-0.0180134	0.262368	0.516495	0.0166165	0.153013	0.27641	0.013606	0.309796	0.426336	-0.0124541	0.452116	0.863975	-0.00301056	0.830922	0.948811	-0.0290706	0.0951901	0.220695	-0.02606	0.159719	0.348131
cgd7_4020_s1_US	cryptopsoridial mucin, large thr stretch, signal peptide sequence	Cryptosporidium	Diarrheal	-0.0423847	-0.0517016	-0.0564877	-0.0910381	-0.0743353	-0.014103	0.0947776	0.219675	0.0345504	0.00528842	0.153371	0.0178476	0.208783	0.434448	-0.00478617	0.75121	0.878135	0.0486534	0.00049457	0.00279106	0.0319505	0.0411852	0.121388	0.00931682	0.568152	0.88531	-0.0167028	0.342626	0.765514	-0.0393365	0.0362561	0.111369	-0.0226337	0.254741	0.456099
cgd7_4020_s2	cryptopsoridial mucin, large thr stretch, signal peptide sequence	Cryptosporidium	Diarrheal	0.160464	0.143609	0.249072	0.264086	0.278751	0.0886077	1.34411e-05	8.43547e-05	-0.0150138	0.627902	0.85779	-0.0296792	0.410153	0.614137	0.105462	0.00062853	0.00384513	-0.103622	0.00137915	0.00692431	-0.118287	0.00193883	0.0106126	0.0168546	0.559274	0.88531	-0.0146654	0.734093	0.920654	0.120476	0.00182327	0.00990555	0.135142	0.00180283	0.0131246
cgd7_4020_s3_US	cryptopsoridial mucin, large thr stretch, signal peptide sequence	Cryptosporidium	Diarrheal	0.0574902	0.0351879	0.0557293	0.0467492	0.0355037	-0.00176091	0.865848	0.926966	0.00898015	0.536665	0.808449	0.0202256	0.157571	0.381874	0.0205414	0.171175	0.37877	0.0107411	0.504466	0.648853	0.0219865	0.165708	0.286652	0.0223023	0.175787	0.714932	0.0112454	0.54762	0.848228	0.0115613	0.546358	0.682171	0.000315819	0.98664	0.993129
cgd7_4540	CP15/60 sporozoite 60K protein	Cryptosporidium	Diarrheal	0.0771033	0.0818649	0.0790422	0.0639786	0.0593445	0.00193895	0.878354	0.932046	0.0150636	0.256343	0.562101	0.0196977	0.352179	0.559795	-0.0028227	0.872228	0.929696	0.0131246	0.415785	0.565779	0.0177588	0.440589	0.55397	-0.00476165	0.809941	0.962641	0.00463412	0.84211	0.951951	-0.0178863	0.376496	0.554835	-0.0225204	0.386357	0.584757
cgd7_4810	CpFNPA, extracellular protein with a signal peptide, FN2 domain and an anthrax toxin-N-terminus like domain. starts at second Met with signal peptide following	Cryptosporidium	Diarrheal	-0.0307709	-0.0370058	-0.0450655	-0.0760952	-0.062372	-0.0142947	0.0663986	0.169015	0.0310296	0.00564943	0.153371	0.0173064	0.186895	0.419576	-0.00805973	0.564779	0.794269	0.0453243	0.000399766	0.0023661	0.0316011	0.0299728	0.0957025	0.00623494	0.680874	0.922191	-0.0137232	0.395968	0.794117	-0.0390893	0.0244808	0.0836714	-0.0253662	0.170056	0.358924
cgd7_5150	oocyst wall protein 5	Cryptosporidium	Diarrheal	-0.0358752	-0.0419115	-0.0499823	-0.0799304	-0.0591974	-0.014107	0.106199	0.239359	0.0299481	0.0111658	0.153371	0.0092151	0.461503	0.644864	-0.00807075	0.605714	0.818812	0.0440552	0.00106955	0.00552169	0.0233221	0.097995	0.211898	0.0060363	0.719298	0.939133	-0.020733	0.192738	0.652621	-0.0380189	0.0430965	0.127537	-0.0172859	0.364362	0.564373
cgd8_150	CpTSP4; extracellular protien with signal peptide and 2 repeats of an apple domain followed by a TSP1 domain	Cryptosporidium	Diarrheal	0.117194	0.127556	0.112433	0.0919369	0.0976729	-0.00476022	0.622029	0.773275	0.0204965	0.0618188	0.330912	0.0147604	0.211319	0.434448	-0.0151227	0.278481	0.539187	0.0252567	0.0501638	0.119735	0.0195207	0.151623	0.269882	-0.0103625	0.50114	0.870332	-0.00573605	0.690263	0.903828	-0.0356192	0.0312072	0.100083	-0.0298831	0.0784943	0.208554
cgd8_2720	Insulinase_like_metalloprotease	Cryptosporidium	Diarrheal	0.0854702	0.107233	0.0846725	0.062579	0.0547571	-0.000797704	0.95106	0.968352	0.0220934	0.0488465	0.296335	0.0299154	0.0624235	0.27542	-0.0225601	0.338	0.61058	0.0228911	0.130581	0.24756	0.0307131	0.104215	0.216176	-0.0217624	0.394591	0.847619	0.00782192	0.654736	0.897716	-0.0446535	0.0762063	0.192633	-0.0524755	0.0565353	0.167308
cgd8_2720_s1	Insulinase_like_metalloprotease	Cryptosporidium	Diarrheal	0.0236196	0.0211548	0.0189778	0.0052093	0.00309572	-0.00464177	0.55576	0.730138	0.0137685	0.182182	0.480539	0.0158821	0.282196	0.498638	-0.00217702	0.854529	0.929696	0.0184103	0.112163	0.221287	0.0205238	0.191048	0.31325	0.00246475	0.849243	0.966014	0.00211358	0.900286	0.98115	-0.0159455	0.274509	0.457305	-0.0180591	0.31434	0.514923
cgd8_2720_s2	Insulinase_like_metalloprotease	Cryptosporidium	Diarrheal	0.0765503	0.0768258	0.0768853	0.0602776	0.0555592	0.000335039	0.971665	0.98188	0.0166077	0.111959	0.406181	0.0213262	0.141449	0.362588	5.95443e-05	0.995783	0.996455	0.0162727	0.192145	0.324551	0.0209911	0.189028	0.310637	-0.000275495	0.983327	0.995636	0.00471847	0.773911	0.929769	-0.0165481	0.235118	0.412448	-0.0212666	0.21377	0.411705
cgd8_3350	oocyst wall protein 4	Cryptosporidium	Diarrheal	0.0356764	0.0249543	0.0300582	0.00880435	0.005658	-0.00561828	0.499371	0.676816	0.0212538	0.0411476	0.279958	0.0244002	0.0774629	0.292192	0.00510383	0.704215	0.858742	0.0268721	0.0109026	0.03512	0.0300184	0.031811	0.0993924	0.0107221	0.42873	0.852897	0.00314636	0.833122	0.948811	-0.01615	0.277437	0.458725	-0.0192963	0.264891	0.466926
cgd8_660	Uncharacterized_protein	Cryptosporidium	Diarrheal	0.0951771	0.0881401	0.0787304	0.0742047	0.0604937	-0.0164467	0.184711	0.359545	0.00452566	0.728523	0.897403	0.0182367	0.202253	0.432012	-0.00940969	0.631673	0.834419	0.0209723	0.205802	0.342063	0.0346834	0.0490961	0.136942	0.00703698	0.749546	0.939191	0.013711	0.444454	0.800291	-0.0139354	0.534906	0.669092	-0.0276464	0.234527	0.433339
cgd8_660_s1	Uncharacterized_protein	Cryptosporidium	Diarrheal	0.107545	0.110379	0.106476	0.109833	0.0885662	-0.00106908	0.920032	0.95275	-0.00335742	0.862952	0.941545	0.0179094	0.287884	0.502918	-0.0039034	0.869789	0.929696	-0.00228835	0.909652	0.955259	0.0189784	0.282749	0.403611	-0.00283432	0.907491	0.97298	0.0212668	0.374847	0.7783	-0.000545973	0.985102	0.989445	-0.0218128	0.429927	0.62232
cgd8_660_s2	Uncharacterized_protein	Cryptosporidium	Diarrheal	0.118337	0.131734	0.121134	0.147673	0.123214	0.00279693	0.862141	0.926966	-0.0265383	0.334804	0.636077	-0.00207987	0.915724	0.955792	-0.0105994	0.674335	0.850752	-0.0293352	0.325646	0.469214	-0.0048768	0.830761	0.885497	-0.0133964	0.629168	0.905207	0.0244584	0.442244	0.800291	0.0159388	0.652769	0.771454	-0.00851957	0.775434	0.870982
cgd8_660_s3	Uncharacterized_protein	Cryptosporidium	Diarrheal	0.0574722	0.0475779	0.0343598	0.0238085	0.016423	-0.0231125	0.0167426	0.0554029	0.0105513	0.28005	0.590947	0.0179368	0.103347	0.320652	-0.0132181	0.445071	0.699809	0.0336637	0.00780195	0.0273068	0.0410493	0.00277276	0.0145221	0.00989434	0.600689	0.894538	0.00738555	0.583946	0.86405	-0.0237694	0.214838	0.385226	-0.0311549	0.116634	0.279307
cgd8_690	Uncharacterized_protein	Cryptosporidium	Diarrheal	0.0679556	0.0592909	0.0610489	0.0503444	0.0497221	-0.00690672	0.340197	0.532903	0.0107045	0.238524	0.535553	0.0113267	0.37003	0.56712	0.00175795	0.886502	0.938043	0.0176112	0.0927411	0.191262	0.0182334	0.183116	0.305753	0.00866467	0.517168	0.875319	0.000622252	0.966014	0.987299	-0.00894652	0.534616	0.669092	-0.00956877	0.569372	0.72213
Chro.10193	hypothetical protein	Cryptosporidium	Diarrheal	0.00920424	0.00957354	0.00468526	-0.0220315	-0.00891088	-0.00451898	0.622444	0.773275	0.0267168	0.0225313	0.218704	0.0135961	0.224006	0.443141	-0.00488828	0.767231	0.88619	0.0312358	0.0189757	0.0550371	0.0181151	0.159284	0.280094	-0.000369303	0.983324	0.995636	-0.0131206	0.367448	0.7783	-0.0316051	0.100752	0.230679	-0.0184844	0.326165	0.524168
Chro.10431	hypothetical protein	Cryptosporidium	Diarrheal	0.0553155	0.060422	0.059631	0.0545964	0.0443255	0.00431547	0.745443	0.864144	0.00503457	0.538596	0.808449	0.0153054	0.25501	0.477243	-0.000791026	0.949459	0.968377	0.000719104	0.960976	0.985339	0.01099	0.543079	0.649198	-0.0051065	0.769503	0.948858	0.0102709	0.486546	0.825654	-0.0058256	0.676657	0.788171	-0.0160965	0.357883	0.556708
Chro.10432	hypothetical protein	Cryptosporidium	Diarrheal	0.0560568	0.0615052	0.0641008	0.0677572	0.0544241	0.00804403	0.453195	0.633255	-0.0036564	0.779901	0.921841	0.00967678	0.536256	0.70852	0.00259561	0.867423	0.929696	-0.0117004	0.396126	0.549294	0.00163275	0.919665	0.945644	-0.00544841	0.735519	0.939133	0.0133332	0.455333	0.80696	0.00625201	0.72489	0.827243	-0.00708117	0.719046	0.838887
Chro.20103	involved in a-factor processing	Cryptosporidium	Diarrheal	0.156064	0.175017	0.157644	0.159519	0.12981	0.00158014	0.869607	0.929624	-0.0018752	0.865239	0.941545	0.0278342	0.0633919	0.277158	-0.0173726	0.254246	0.507098	-0.00345534	0.786837	0.870544	0.026254	0.105184	0.21631	-0.0189528	0.250609	0.778098	0.0297094	0.0823392	0.460509	-0.0154974	0.370126	0.548782	-0.0452068	0.0252004	0.0955514
Chro.20103_s1	involved in a-factor processing	Cryptosporidium	Diarrheal	0.248696	0.243092	0.255034	0.254053	0.202009	0.00633754	0.487147	0.665371	0.000980186	0.928801	0.971504	0.0530251	0.0969729	0.319307	0.0119412	0.354103	0.624181	-0.00535735	0.667771	0.779067	0.0466876	0.148565	0.26705	0.00560369	0.691225	0.923928	0.0520449	0.114184	0.505544	0.010961	0.47602	0.625771	-0.0410839	0.218125	0.417881
Chro.20103_s2	involved in a-factor processing	Cryptosporidium	Diarrheal	0.129406	0.121744	0.117382	0.102378	0.105657	-0.012024	0.0966008	0.221847	0.0150045	0.0758675	0.365772	0.0117257	0.368971	0.56712	-0.00436158	0.74241	0.877731	0.0270285	0.00642928	0.0235664	0.0237497	0.0923181	0.206158	0.00766244	0.589228	0.889955	-0.00327882	0.821517	0.948811	-0.0193661	0.194699	0.358838	-0.0160872	0.366772	0.566901
Chro.20104	ENSANGP00000016000	Cryptosporidium	Diarrheal	0.0439484	0.0646678	0.0396322	0.0258162	0.0154779	-0.00431625	0.669453	0.806891	0.013816	0.154996	0.458686	0.0241543	0.108783	0.320652	-0.0250356	0.101314	0.258067	0.0181322	0.137887	0.257194	0.0284706	0.0893118	0.201426	-0.0207194	0.21678	0.750739	0.0103383	0.526291	0.847002	-0.0388516	0.0217798	0.0769694	-0.0491899	0.0157099	0.0684485
Chro.20104_s1	ENSANGP00000016000	Cryptosporidium	Diarrheal	0.0525062	0.0425543	0.044346	0.0365459	0.0190542	-0.00816025	0.280771	0.468813	0.00780009	0.605803	0.851399	0.0252918	0.0651305	0.277158	0.00179167	0.882578	0.937981	0.0159603	0.32018	0.464674	0.033452	0.0236852	0.0821085	0.00995192	0.45344	0.863975	0.0174917	0.36893	0.7783	-0.00600842	0.746097	0.842115	-0.0235001	0.175664	0.365799
Chro.20104_s2	ENSANGP00000016000	Cryptosporidium	Diarrheal	0.123081	0.115231	0.118276	0.104081	0.0898607	-0.00480468	0.53393	0.710605	0.0141953	0.194412	0.495892	0.0284153	0.0368251	0.200065	0.00304472	0.798868	0.900272	0.019	0.118418	0.231122	0.03322	0.0229828	0.0804398	0.0078494	0.548445	0.882215	0.01422	0.379829	0.778918	-0.0111506	0.461272	0.615609	-0.0253706	0.13644	0.315329
Chro.20292	hypothetical protein	Cryptosporidium	Diarrheal	0.0844654	0.11068	0.0942489	0.100048	0.0777371	0.00978344	0.35722	0.552136	-0.00579932	0.69547	0.885034	0.0165118	0.228774	0.443386	-0.0164306	0.376566	0.642177	-0.0155828	0.31574	0.463424	0.00672838	0.639812	0.730641	-0.0262141	0.17379	0.710781	0.0223111	0.208924	0.662549	-0.0106313	0.622718	0.748084	-0.0329425	0.118584	0.283046
Chro.20459	hypothetical protein	Cryptosporidium	Diarrheal	0.0622385	0.0702561	0.074727	0.0982003	0.0713312	0.0124885	0.285603	0.47362	-0.0234732	0.602628	0.848575	0.0033958	0.913758	0.955792	0.00447091	0.790126	0.895581	-0.0359618	0.424776	0.57479	-0.00909274	0.770788	0.842543	-0.00801763	0.627352	0.904798	0.026869	0.615035	0.872798	0.0279441	0.548173	0.682171	0.00107512	0.974307	0.991169
Chro.20459_s1	hypothetical protein	Cryptosporidium	Diarrheal	0.00463538	0.0175338	0.033239	0.0399395	0.0350904	0.0286036	0.0180723	0.0584738	-0.00670053	0.859195	0.941545	-0.0018514	0.947492	0.977256	0.0157052	0.322459	0.592804	-0.0353041	0.352168	0.497163	-0.030455	0.282739	0.403611	-0.0128984	0.417412	0.852897	0.00484913	0.914995	0.986035	0.0224058	0.567233	0.702289	0.0175566	0.557703	0.715803
Chro.20459_s2	hypothetical protein	Cryptosporidium	Diarrheal	0.153507	0.180329	0.17944	0.269329	0.173501	0.0259325	0.0328937	0.0950262	-0.0898894	0.0995031	0.394175	0.00593911	0.692791	0.824496	-0.000888828	0.971228	0.983385	-0.115822	0.036036	0.0906807	-0.0199934	0.208535	0.332195	-0.0268213	0.290326	0.788451	0.0958285	0.0844344	0.462167	0.0890006	0.128733	0.271645	-0.00682794	0.79763	0.885175
Chro.30468	insulin degrading enzyme	Cryptosporidium	Diarrheal	0.234431	0.23673	0.227323	0.223266	0.216735	-0.00710796	0.486498	0.665371	0.0040572	0.723349	0.8971	0.010588	0.438472	0.630845	-0.00940671	0.580642	0.805043	0.0111652	0.372437	0.520412	0.0176959	0.22517	0.345103	-0.00229874	0.896619	0.969894	0.00653076	0.671704	0.903828	-0.0134639	0.466421	0.618496	-0.0199947	0.315743	0.515383
Chro.30469	integral membrane protein	Cryptosporidium	Diarrheal	0.133763	0.149303	0.142035	0.141889	0.124022	0.00827243	0.553814	0.729072	0.000146474	0.99272	0.99272	0.0180132	0.421877	0.621793	-0.00726821	0.692856	0.856366	-0.00812596	0.564563	0.685003	0.00974072	0.643326	0.730641	-0.0155406	0.355315	0.816619	0.0178667	0.42711	0.798045	-0.00741468	0.688411	0.799304	-0.0252814	0.297179	0.493942
Chro.30469_s1	integral membrane protein	Cryptosporidium	Diarrheal	0.116566	0.105056	0.128017	0.113469	0.115615	0.0114512	0.455963	0.633476	0.0145483	0.423666	0.704175	0.0124029	0.664227	0.808624	0.0229615	0.242615	0.489263	0.00309712	0.821744	0.894969	0.000951672	0.970779	0.977493	0.0115103	0.461655	0.863975	-0.00214545	0.938293	0.986035	0.00841316	0.646555	0.76785	0.0105586	0.712433	0.833845
Chro.30469_s2	integral membrane protein	Cryptosporidium	Diarrheal	0.049411	0.0602668	0.0704546	0.0634707	0.0460171	0.0210436	0.121661	0.260498	0.00698386	0.652262	0.871794	0.0244375	0.144748	0.364624	0.0101878	0.577734	0.804198	-0.0140597	0.284348	0.430365	0.00339387	0.814625	0.873243	-0.0108558	0.506897	0.870332	0.0174536	0.285528	0.725263	0.0032039	0.858115	0.919765	-0.0142497	0.452986	0.633008
Chro.30470	hypothetical protein	Cryptosporidium	Diarrheal	0.0914397	0.10361	0.0811918	0.0831796	0.0577848	-0.0102479	0.3165	0.508234	-0.00198779	0.901663	0.956419	0.023407	0.0926931	0.31533	-0.0224183	0.131836	0.311612	0.00826009	0.642273	0.755371	0.0336549	0.0342637	0.105695	-0.0121704	0.459419	0.863975	0.0253948	0.20512	0.662549	-0.0204305	0.321623	0.497115	-0.0458253	0.017338	0.0732989
Chro.30470_s1	hypothetical protein	Cryptosporidium	Diarrheal	0.0263216	0.021658	0.0152179	-0.00733355	4.07495e-05	-0.0111037	0.164867	0.327039	0.0225515	0.020525	0.205841	0.0151772	0.23868	0.45726	-0.00644005	0.680443	0.851928	0.0336552	0.00332002	0.0141823	0.0262809	0.0657032	0.168422	0.00466365	0.779902	0.949445	-0.0073743	0.623221	0.87535	-0.0289915	0.103038	0.23368	-0.0216172	0.267846	0.470447
Chro.30470_s2	hypothetical protein	Cryptosporidium	Diarrheal	0.127195	0.129403	0.123169	0.119945	0.101462	-0.00402611	0.61755	0.771143	0.00322361	0.769469	0.921841	0.0217071	0.116253	0.325515	-0.00623376	0.670384	0.848204	0.00724973	0.558678	0.681269	0.0257332	0.0852389	0.196997	-0.00220764	0.888046	0.969318	0.0184835	0.265052	0.714659	-0.00945737	0.586121	0.714734	-0.0279409	0.147135	0.332565
Chro.30474	peptidase, M16 family	Cryptosporidium	Diarrheal	0.237304	0.248087	0.230558	0.227525	0.201067	-0.00674565	0.573497	0.74016	0.00303276	0.790977	0.926505	0.0294912	0.0749744	0.286699	-0.017529	0.28041	0.540048	0.00977841	0.494522	0.63832	0.0362368	0.0518748	0.141973	-0.0107833	0.554292	0.882215	0.0264584	0.145729	0.576579	-0.0205618	0.253154	0.4388	-0.0470202	0.0302695	0.108406
Chro.30474_s2	peptidase, M16 family	Cryptosporidium	Diarrheal	0.0880364	0.105467	0.114237	0.118017	0.0987004	0.0262001	0.0141558	0.0479321	-0.00378072	0.774605	0.921841	0.0155361	0.210852	0.434448	0.00876957	0.509912	0.754504	-0.0299809	0.0346674	0.0879368	-0.0106641	0.421013	0.533968	-0.0174306	0.219788	0.750739	0.0193168	0.21116	0.662606	0.0125503	0.437324	0.593658	-0.0067665	0.661188	0.803581
Chro.30475	peptidase, insulinase family	Cryptosporidium	Diarrheal	0.0431253	0.0463153	0.0352903	0.0202395	0.0129793	-0.007835	0.405092	0.592182	0.0150508	0.120682	0.410545	0.0223111	0.0957658	0.316898	-0.0110249	0.454377	0.703802	0.0228858	0.0520532	0.123436	0.0301461	0.0441837	0.12815	-0.00318992	0.842703	0.966014	0.00726025	0.625968	0.87535	-0.0260758	0.113277	0.247645	-0.033336	0.0760757	0.204366
Chro.30475_s1	peptidase, insulinase family	Cryptosporidium	Diarrheal	0.00296609	0.0239393	0.00581907	-0.0281	0.019733	0.00285298	0.88722	0.93744	0.0339191	0.361682	0.653274	-0.0139139	0.399148	0.600439	-0.0181202	0.308749	0.571933	0.0310661	0.433326	0.584188	-0.0167669	0.437752	0.551355	-0.0209732	0.35302	0.816619	-0.047833	0.209322	0.662549	-0.0520393	0.178407	0.335607	-0.0042063	0.827948	0.899621
Chro.30475_s2	peptidase, insulinase family	Cryptosporidium	Diarrheal	0.105647	0.128932	0.119979	0.145121	0.101599	0.0143326	0.38602	0.575866	-0.0251421	0.110231	0.406181	0.0183797	0.565442	0.732459	-0.00895241	0.661038	0.842795	-0.0394747	0.0361349	0.0906807	0.00404719	0.90379	0.933275	-0.023285	0.309049	0.792211	0.0435219	0.192316	0.652621	0.0161897	0.46625	0.618496	-0.0273322	0.442482	0.629041
Chro.30478	hypothetical protein	Cryptosporidium	Diarrheal	0.201007	0.216792	0.241343	0.248408	0.254874	0.0403354	0.00454972	0.0178075	-0.00706529	0.655581	0.871794	-0.0135311	0.652732	0.802185	0.024551	0.188519	0.402468	-0.0474007	0.00436367	0.0174547	-0.0538665	0.0807629	0.190266	-0.0157844	0.405014	0.847619	-0.00646581	0.835423	0.948811	0.0316163	0.121913	0.260886	0.0380821	0.244464	0.447416
Chro.30479	zinc protease	Cryptosporidium	Diarrheal	0.0477025	0.042688	0.0375812	0.0227033	0.01926	-0.0101213	0.150755	0.308285	0.0148778	0.113514	0.406181	0.0183212	0.154854	0.378301	-0.00510681	0.671107	0.848204	0.0249992	0.0192849	0.0552732	0.0284425	0.0409002	0.121038	0.0050145	0.69917	0.928824	0.00344333	0.817422	0.948811	-0.0199847	0.166851	0.324779	-0.023428	0.164244	0.354215
Chro.30482	hypothetical protein	Cryptosporidium	Diarrheal	0.136859	0.136321	0.131792	0.127381	0.115462	-0.005067	0.585663	0.746695	0.00441072	0.696999	0.885034	0.0163296	0.213592	0.434448	-0.00452953	0.724779	0.871808	0.00947771	0.468542	0.61234	0.0213966	0.144558	0.265566	0.000537468	0.97021	0.993408	0.0119189	0.454358	0.80696	-0.00894024	0.571089	0.703473	-0.0208591	0.222969	0.420023
Chro.30483	hypothetical protein	Cryptosporidium	Diarrheal	0.116731	0.110316	0.107219	0.105103	0.0923685	-0.00951173	0.396605	0.58672	0.00211626	0.856346	0.940302	0.0148505	0.270572	0.492297	-0.00309679	0.801377	0.901705	0.011628	0.437685	0.587887	0.0243622	0.137961	0.256869	0.00641495	0.677801	0.920596	0.0127342	0.444903	0.800291	-0.00521305	0.741194	0.842115	-0.0179473	0.294955	0.491367
Chro.40414	immunodominant antigen Cp23	Cryptosporidium	Diarrheal	0.0461351	0.0620452	0.158321	0.258586	0.19289	0.112186	1.18067e-13	1.11627e-12	-0.100265	0.0608983	0.3284	-0.0345692	0.458623	0.644864	0.0962758	0.000244219	0.00157338	-0.212451	0.000141286	0.000970341	-0.146755	0.00259883	0.0137098	-0.0159101	0.476492	0.863975	0.0656954	0.334658	0.759664	0.19654	0.000685851	0.00445803	0.130845	0.0105894	0.0503862
Chro.50031	mitochondrial processing peptidase beta subunit	Cryptosporidium	Diarrheal	-0.00871366	-0.00821018	-0.0160415	-0.0359388	-0.029646	-0.00732786	0.40849	0.593574	0.0198973	0.108432	0.406181	0.0136045	0.229146	0.443386	-0.00783135	0.683451	0.851928	0.0272251	0.0499878	0.119708	0.0209324	0.105608	0.216572	-0.000503484	0.98005	0.995636	-0.00629274	0.682084	0.903828	-0.0277286	0.208326	0.378208	-0.0214359	0.316541	0.515531
Chro.60014	serine repeat antigen	Cryptosporidium	Diarrheal	0.210857	0.289572	0.318339	0.379174	0.297945	0.107482	4.45789e-09	3.21321e-08	-0.0608347	0.172175	0.472874	0.0203937	0.584989	0.751097	0.0287674	0.695552	0.856789	-0.168316	0.000214533	0.00141728	-0.0870878	0.0174807	0.0652612	-0.0787141	0.283205	0.784203	0.0812284	0.132034	0.543056	0.0896021	0.282432	0.461643	0.00837369	0.915879	0.951155
Chro.60138	sporozoite antigen gp40/15	Cryptosporidium	Diarrheal	0.0709282	0.0694532	0.214607	0.243977	0.143196	0.143679	5.59585e-19	6.67833e-18	-0.02937	0.422469	0.703793	0.0714114	0.00554809	0.0721252	0.145154	8.15931e-10	9.42853e-09	-0.173049	8.672e-06	7.34095e-05	-0.0722679	0.00308469	0.0160404	0.00147493	0.933737	0.974287	0.100781	0.0145905	0.171321	0.174524	1.67038e-05	0.000171273	0.0737428	0.00714407	0.0388125
Chro.70239	mitochondrial processing peptidase alpha subunit	Cryptosporidium	Diarrheal	0.075161	0.0674279	0.0646135	0.048882	0.04814	-0.0105474	0.15159	0.308527	0.0157315	0.0561102	0.321173	0.0164736	0.182932	0.41617	-0.00281436	0.826026	0.916506	0.0262789	0.00703773	0.0253637	0.027021	0.0451885	0.130029	0.00773305	0.574906	0.88531	0.000742036	0.956778	0.986035	-0.0185459	0.196228	0.359833	-0.0192879	0.254989	0.456099
Chro.80081	hypothetical protein	Cryptosporidium	Diarrheal	0.131701	0.119399	0.128475	0.147033	0.110388	-0.00322656	0.843136	0.911161	-0.0185587	0.475305	0.755506	0.0180871	0.274888	0.494119	0.00907602	0.649441	0.83956	-0.0153321	0.593062	0.707786	0.0213136	0.300063	0.416882	0.0123026	0.598878	0.894538	0.0366457	0.204776	0.662549	0.0276347	0.371165	0.549204	-0.00901105	0.701092	0.828563
Chro.80081_s1	hypothetical protein	Cryptosporidium	Diarrheal	0.164177	0.144928	0.149526	0.146464	0.124397	-0.0146519	0.118644	0.257062	0.00306166	0.781285	0.921841	0.0251286	0.0617899	0.274287	0.00459784	0.725679	0.871808	0.0177135	0.182013	0.311952	0.0397805	0.0099632	0.0414469	0.0192497	0.202505	0.748343	0.022067	0.17388	0.622481	0.00153617	0.923752	0.959584	-0.0205308	0.245494	0.447416
Chro.80081_s2	hypothetical protein	Cryptosporidium	Diarrheal	0.325467	0.288426	0.331122	0.35259	0.286082	0.00565479	0.800852	0.892833	-0.0214689	0.628137	0.85779	0.0450394	0.101163	0.320652	0.0426958	0.101383	0.258067	-0.0271237	0.560111	0.681874	0.0393846	0.200631	0.322598	0.037041	0.208552	0.750739	0.0665083	0.176334	0.622481	0.0641648	0.184525	0.344447	-0.00234357	0.943289	0.971308
Chro.80317	insulinase	Cryptosporidium	Diarrheal	0.0807488	0.0974566	0.074567	0.0627838	0.055923	-0.00618179	0.506996	0.683506	0.0117832	0.237533	0.535553	0.0186441	0.193963	0.422769	-0.0228896	0.133604	0.312745	0.017965	0.12882	0.244859	0.0248258	0.114025	0.226805	-0.0167078	0.306	0.788451	0.00686083	0.666571	0.903657	-0.0346728	0.0415504	0.123464	-0.0415337	0.036052	0.122293
Chro.80317_s1	insulinase	Cryptosporidium	Diarrheal	0.0518955	0.0574459	0.0583991	0.0548562	0.0469757	0.00650359	0.541604	0.716887	0.00354286	0.780872	0.921841	0.0114233	0.427922	0.625557	0.000953121	0.949754	0.968377	-0.00296073	0.818377	0.894562	0.00491975	0.734709	0.812869	-0.00555047	0.716232	0.937801	0.00788048	0.624519	0.87535	-0.00258974	0.877182	0.927304	-0.0104702	0.561759	0.716219
Chro.80317_s2	insulinase	Cryptosporidium	Diarrheal	0.0592771	0.0701997	0.0722702	0.059648	0.0585948	0.0129931	0.217851	0.40355	0.0126222	0.312514	0.619182	0.0136754	0.304758	0.514765	0.00207051	0.886227	0.938043	-0.000370855	0.97817	0.992382	0.000682343	0.961915	0.971254	-0.0109226	0.479784	0.863975	0.0010532	0.946711	0.986035	-0.0105517	0.530115	0.666535	-0.0116049	0.50492	0.678565
Cj0033	putative integral membrane protein	Campylobacter	Diarrheal	-0.00120184	0.0120296	0.0223418	0.0239464	0.0258125	0.0235436	0.024421	0.075653	-0.00160462	0.896919	0.954615	-0.00347069	0.746305	0.852885	0.0103122	0.465586	0.713572	-0.0251482	0.0683776	0.153119	-0.0270143	0.0289401	0.0936374	-0.0132314	0.386824	0.847619	-0.00186607	0.893485	0.97773	0.0119168	0.474732	0.625771	0.0137829	0.374441	0.571474
Cj0041	putative flagellar hook-length control protein	Campylobacter	Diarrheal	-0.0143025	0.00766657	0.0100833	0.00971738	0.0140613	0.0243859	0.0249001	0.0768106	0.000365948	0.977435	0.987626	-0.00397798	0.74357	0.852885	0.00241676	0.900086	0.944182	-0.0240199	0.0973442	0.198506	-0.0283638	0.0408425	0.121038	-0.0219691	0.281932	0.784203	-0.00434393	0.778289	0.930369	0.00205081	0.923777	0.959584	0.00639474	0.760581	0.865161
Cj0042	putative flagellar hook assembly protein	Campylobacter	Diarrheal	0.00873253	-0.00653255	0.0282543	0.0735111	0.0126578	0.0195217	0.0609123	0.158372	-0.0452569	0.0842152	0.390304	0.0155965	0.299608	0.513367	0.0347868	0.00583528	0.0277653	-0.0647786	0.0141616	0.0440583	-0.00392527	0.789026	0.85733	0.0152651	0.200749	0.748343	0.0608533	0.0315097	0.273084	0.0800437	0.00351969	0.0169691	0.0191904	0.232951	0.431522
Cj0043	flagellar hook protein	Campylobacter	Diarrheal	-0.017527	-0.0121519	0.0246604	0.00290845	0.0087575	0.0421874	0.00900847	0.0319911	0.0217519	0.196072	0.497354	0.0159029	0.328953	0.541805	0.0368122	0.0719823	0.205503	-0.0204355	0.174047	0.301452	-0.0262845	0.0701743	0.175556	-0.00537516	0.773837	0.948858	-0.00584906	0.700379	0.906528	0.0150603	0.437136	0.593658	0.0209094	0.271412	0.470447
Cj0060c	flagellar motor switch protein	Campylobacter	Diarrheal	0.111643	0.0725645	0.0752607	0.0244217	0.0395604	-0.0363822	0.0750261	0.184524	0.050839	0.0156597	0.187742	0.0357003	0.102855	0.320652	0.00269628	0.90908	0.948128	0.0872213	0.00024421	0.00155952	0.0720825	0.00332251	0.0169146	0.0390785	0.132254	0.682841	-0.0151387	0.533494	0.847002	-0.0481427	0.0685222	0.181397	-0.033004	0.2205	0.418031
Cj0077c	cytolethal distending toxin C	Campylobacter	Diarrheal	0.0124697	0.00361527	0.028996	0.0182745	0.0133156	0.0165263	0.0230947	0.0727832	0.0107215	0.344229	0.640917	0.0156804	0.0831464	0.29717	0.0253807	0.0217972	0.0777174	-0.00580479	0.627394	0.741465	-0.0008459	0.930798	0.953054	0.00885444	0.434649	0.852897	0.00495889	0.703729	0.906751	0.0146592	0.304409	0.483934	0.00970034	0.436537	0.629041
Cj0079c	cytolethal distending toxin A	Campylobacter	Diarrheal	-0.0706972	-0.0707178	-0.0577284	-0.0731337	-0.0656883	0.0129688	0.240524	0.425728	0.0154053	0.260657	0.566443	0.00795987	0.546175	0.715167	0.0129894	0.347427	0.619309	0.00243645	0.87239	0.931508	-0.00500895	0.734145	0.812869	2.06084e-05	0.998922	0.999665	-0.0074454	0.657256	0.897716	-0.00241584	0.888359	0.935927	0.00502956	0.76522	0.867283
Cj0093	putative periplasmic protein	Campylobacter	Diarrheal	0.0465107	0.039362	0.0749837	0.0951095	0.0888284	0.028473	0.0042974	0.0169838	-0.0201258	0.327534	0.630806	-0.0138447	0.508654	0.693446	0.0356217	0.0142844	0.0541618	-0.0485988	0.0219238	0.0616236	-0.0423177	0.05071	0.139837	0.0071487	0.618932	0.902971	0.00628113	0.820504	0.948811	0.0557475	0.0171909	0.0628895	0.0494664	0.0375569	0.125792
Cj0113	peptidoglycan associated lipoprotein (omp18)	Campylobacter	Diarrheal	-0.033007	-0.0950324	0.033631	0.0414032	0.0517161	0.0666381	0.00844968	0.0304523	-0.00777216	0.834791	0.93532	-0.0180851	0.750696	0.853397	0.128663	3.11591e-09	3.38565e-08	-0.0744102	0.0559561	0.128912	-0.0847232	0.147077	0.265566	0.0620254	0.00683539	0.602059	-0.0103129	0.871646	0.968791	0.136436	0.000291634	0.00210208	0.146749	0.011918	0.0549134
Cj0114	putative periplasmic protein	Campylobacter	Diarrheal	0.135129	0.14516	0.115659	0.10846	0.0888858	-0.0194707	0.368314	0.560306	0.0071986	0.616689	0.856834	0.0267727	0.153942	0.378301	-0.0295011	0.523015	0.767651	0.0266693	0.258781	0.400271	0.0462435	0.0809055	0.190266	-0.0100304	0.839647	0.966014	0.0195741	0.34857	0.771305	-0.0366997	0.436845	0.593658	-0.0562738	0.249821	0.451617
Cj0129c	outer membrane protein	Campylobacter	Diarrheal	0.0276753	0.0418921	0.02521	0.0182635	0.00373866	-0.00246528	0.803538	0.894459	0.00694652	0.484951	0.760872	0.0214714	0.102562	0.320652	-0.0166821	0.25645	0.510097	0.0094118	0.453566	0.60145	0.0239366	0.114495	0.227072	-0.0142168	0.388044	0.847619	0.0145249	0.335886	0.759664	-0.0236286	0.154907	0.307281	-0.0381535	0.0418331	0.135353
Cj0141c	putative ABC transporter integral membrane protein	Campylobacter	Diarrheal	0.0585238	0.0673972	0.0735902	0.0715586	0.0594381	0.0150664	0.116181	0.255527	0.00203163	0.860709	0.941545	0.0141521	0.273629	0.493075	0.00619302	0.605822	0.818812	-0.0130348	0.300215	0.446034	-0.000914268	0.94691	0.965881	-0.00887337	0.493093	0.867082	0.0121205	0.425896	0.798045	0.00416139	0.773507	0.859323	-0.0079591	0.607648	0.756185
Cj0175c	putative iron-uptake ABC transport system,periplasmic iron-binding protein	Campylobacter	Diarrheal	-0.0542508	-0.0743175	0.0298995	0.00337945	-0.0544378	0.0841504	6.39132e-05	0.000378283	0.0265201	0.572492	0.835218	0.0843373	0.0002128	0.00815361	0.104217	6.71195e-06	5.55262e-05	-0.0576303	0.182543	0.311952	0.000186933	0.987161	0.991246	0.0200666	0.0981871	0.680764	0.0578172	0.189376	0.650309	0.0776969	0.0801293	0.199093	0.0198797	0.179827	0.368427
Cj0178	putative TonB-denpendent outer membrane receptor	Campylobacter	Diarrheal	-0.0313232	-0.0177782	-0.0354255	-0.059392	-0.0644762	-0.00410223	0.751886	0.866097	0.0239665	0.0598656	0.32524	0.0290508	0.0595664	0.267681	-0.0176472	0.414022	0.675003	0.0280688	0.0860487	0.180811	0.033153	0.0723985	0.178665	-0.013545	0.569593	0.88531	0.00508426	0.777495	0.930369	-0.0416138	0.0837198	0.20316	-0.046698	0.0668739	0.18797
Cj0182	putative transmembrane transport protein	Campylobacter	Diarrheal	0.0890001	0.0760273	0.114441	0.154756	0.140615	0.0254406	0.00996229	0.0350874	-0.0403156	0.283146	0.593578	-0.0261741	0.490379	0.67485	0.0384135	9.61045e-05	0.000692714	-0.0657562	0.0851502	0.180069	-0.0516148	0.181192	0.303237	0.0129728	0.215911	0.750739	0.0141415	0.786931	0.93762	0.078729	0.039849	0.119876	0.0645876	0.0955649	0.238258
Cj0183	putative integral membrane protein with haemolysin domain	Campylobacter	Diarrheal	0.177243	0.133768	0.154596	0.20587	0.138848	-0.0226475	0.25007	0.438397	-0.0512747	0.178341	0.477835	0.015748	0.32153	0.533198	0.0208273	0.0530178	0.159492	-0.0286272	0.489258	0.632647	0.0383955	0.0986855	0.212058	0.0434748	0.0311663	0.602059	0.0670227	0.0948276	0.489606	0.072102	0.0615877	0.166676	0.00507934	0.754056	0.862196
Cj0186c	putative TerC family integral membrane protein	Campylobacter	Diarrheal	0.0758265	0.0725046	0.0747704	0.0631593	0.0544549	-0.00105615	0.865014	0.926966	0.0116111	0.167303	0.470104	0.0203154	0.1042	0.320652	0.0022658	0.806823	0.906431	0.0126673	0.178229	0.307467	0.0213716	0.104822	0.216176	0.00332195	0.744314	0.939133	0.00870431	0.538205	0.847002	-0.00934533	0.421252	0.587494	-0.0180496	0.221282	0.418424
Cj0232c	putative integral membrane protein	Campylobacter	Diarrheal	0.0342919	0.0368857	0.0288429	0.0145837	0.00136651	-0.00544903	0.62522	0.775181	0.0142592	0.167894	0.470104	0.0274764	0.028244	0.165612	-0.00804282	0.686155	0.851928	0.0197082	0.144229	0.263816	0.0329254	0.0298857	0.0957025	-0.0025938	0.90464	0.971354	0.0132172	0.357308	0.775595	-0.022302	0.297314	0.479922	-0.0355192	0.11555	0.277625
Cj0235c	putative protein-export membrane protein	Campylobacter	Diarrheal	0.0919501	0.0921794	0.104627	0.109564	0.068994	0.012677	0.365144	0.559328	-0.00493705	0.721224	0.8971	0.035633	0.0194265	0.138652	0.0124477	0.511165	0.754824	-0.017614	0.318318	0.4644	0.0229561	0.213813	0.335121	-0.000229331	0.991594	0.996302	0.0405701	0.0288612	0.265961	0.0173847	0.424069	0.589303	-0.0231854	0.30117	0.499435
Cj0283c	chemotaxis protein	Campylobacter	Diarrheal	-0.0116499	-0.00856589	-0.0134919	-0.0217686	-0.0266743	-0.001842	0.772438	0.878157	0.00827665	0.305112	0.613102	0.0131823	0.190163	0.419576	-0.00492603	0.620732	0.827643	0.0101186	0.27216	0.415373	0.0150243	0.171581	0.294601	-0.00308403	0.776795	0.948858	0.0049057	0.681311	0.903828	-0.0132027	0.270648	0.452947	-0.0181084	0.175865	0.365799
Cj0288c	lipid-A-disaccharide synthase	Campylobacter	Diarrheal	0.0778202	0.0692342	0.0693462	0.0603562	0.0683694	-0.00847399	0.144804	0.299075	0.00899008	0.209173	0.50946	0.000976858	0.926149	0.960451	0.000112028	0.99162	0.995724	0.0174641	0.0311387	0.0802868	0.00945084	0.398528	0.509892	0.00858601	0.448231	0.863259	-0.00801323	0.501003	0.836298	-0.00887806	0.460665	0.615609	-0.000864831	0.951633	0.974626
Cj0289c	major antigenic peptide PEB3	Campylobacter	Diarrheal	-0.105558	-0.102681	-0.0928276	-0.108119	-0.0945984	0.0127309	0.207731	0.39077	0.0152917	0.299084	0.608466	0.00177084	0.891028	0.946961	0.00985301	0.480554	0.721326	0.0025608	0.871374	0.931508	-0.0109601	0.441611	0.554298	-0.00287793	0.848983	0.966014	-0.0135209	0.446719	0.800291	-0.00543873	0.768282	0.858379	0.00808217	0.636975	0.78067
Cj0318	flagellar M-ring protein	Campylobacter	Diarrheal	0.109036	0.0982919	0.166451	0.194131	0.169362	0.0574153	0.00342453	0.0140535	-0.0276797	0.27999	0.590947	-0.00291127	0.941816	0.973924	0.0681591	0.018953	0.0701099	-0.085095	0.00330094	0.0141823	-0.0603266	0.152696	0.271063	0.0107437	0.722887	0.939133	0.0247685	0.581218	0.863523	0.0958388	0.00715608	0.0304657	0.0710703	0.127085	0.300384
Cj0319	flagellar motor switch protein	Campylobacter	Diarrheal	-0.0100446	-0.0321634	-0.00561928	-0.00340108	-0.0207745	0.00442535	0.592714	0.754364	-0.0022182	0.89481	0.954615	0.0151552	0.193665	0.422769	0.0265441	0.0171694	0.0644296	-0.00664354	0.691461	0.797756	0.0107298	0.353068	0.467117	0.0221188	0.0439082	0.602059	0.0173734	0.350613	0.773473	0.0287623	0.114822	0.248782	0.011389	0.397072	0.594021
Cj0320	putative flagellar assembly protein	Campylobacter	Diarrheal	-0.0104151	-0.00745447	-0.0139437	-0.0186596	-0.0180336	-0.00352855	0.657467	0.800394	0.00471588	0.541697	0.811431	0.00408995	0.658516	0.804361	-0.0064892	0.570871	0.800759	0.00824444	0.40499	0.554197	0.0076185	0.493549	0.601503	-0.00296065	0.819377	0.962924	-0.000625936	0.954376	0.986035	-0.0112051	0.384208	0.559893	-0.0105791	0.44378	0.629041
Cj0335	flagellar biosynthetic protein	Campylobacter	Diarrheal	0.130656	0.112351	0.127994	0.151024	0.112382	-0.00266162	0.749633	0.866097	-0.0230296	0.294096	0.604641	0.0156118	0.188503	0.419576	0.0156437	0.103187	0.260833	-0.0203679	0.364102	0.510725	0.0182734	0.154125	0.272338	0.0183053	0.0883207	0.68011	0.0386414	0.108074	0.505544	0.0386732	0.0933295	0.21874	3.18761e-05	0.998108	0.998294
Cj0336c	putative flagellar motor protein	Campylobacter	Diarrheal	0.126207	0.0922725	0.150879	0.14196	0.102186	0.0246719	0.140516	0.294801	0.00891882	0.660729	0.871794	0.0486931	0.0320715	0.185302	0.0586063	0.0061638	0.02895	-0.0157531	0.404977	0.554197	0.0240212	0.256928	0.377104	0.0339344	0.0841704	0.673363	0.0397743	0.100667	0.498539	0.0496875	0.0302271	0.0978014	0.00991318	0.683791	0.82281
Cj0337c	putative flagellar motor proton channel	Campylobacter	Diarrheal	0.0563302	0.0616643	0.06679	0.0651392	0.0524837	0.0104598	0.280773	0.468813	0.00165083	0.89587	0.954615	0.0143064	0.281918	0.498638	0.00512574	0.700954	0.858389	-0.00880897	0.510657	0.653354	0.00384658	0.782803	0.851839	-0.00533405	0.704475	0.929091	0.0126555	0.432814	0.800291	0.00347491	0.830024	0.899193	-0.00918063	0.582004	0.730516
Cj0351	flagellar motor switch protein	Campylobacter	Diarrheal	-0.0296287	-0.0222279	-0.0305429	-0.0466764	-0.0531564	-0.000914109	0.935455	0.960288	0.0161336	0.137448	0.436952	0.0226135	0.11635	0.325515	-0.00831494	0.675939	0.850752	0.0170477	0.224846	0.364561	0.0235277	0.163091	0.284747	-0.00740083	0.733829	0.939133	0.00647997	0.69323	0.90443	-0.0244485	0.259775	0.443536	-0.0309285	0.189767	0.381631
Cj0352	putative transmembrane protein	Campylobacter	Diarrheal	-0.048889	-0.0402419	-0.0256684	-0.0323212	-0.0308408	0.0232206	0.0234015	0.0731172	0.00665275	0.634316	0.859929	0.00517244	0.705492	0.832412	0.0145735	0.338965	0.610809	-0.0165678	0.262737	0.404381	-0.0180481	0.214653	0.335338	-0.00864713	0.585747	0.889955	-0.00148031	0.931883	0.986035	0.0079207	0.668341	0.780983	0.00940101	0.606829	0.756185
Cj0365c	outer membrane channel protein CmeC (multidrug efflux system CmeABC)	Campylobacter	Diarrheal	-0.0145486	-0.0234909	-0.0159132	-0.0240834	-0.00791945	-0.00136464	0.863008	0.926966	0.00817021	0.483143	0.759671	-0.00799374	0.651799	0.802185	0.00757769	0.498588	0.743386	0.00953485	0.457798	0.604859	-0.00662911	0.72015	0.800411	0.00894233	0.471599	0.863975	-0.016164	0.427818	0.798045	-0.00059252	0.968503	0.981852	0.0155714	0.438655	0.629041
Cj0371	putative flagellar motility protein	Campylobacter	Diarrheal	0.00904332	-0.00700602	0.00778888	0.00615128	0.0167636	-0.00125445	0.87467	0.932046	0.0016376	0.890295	0.954543	-0.00897476	0.570197	0.735999	0.0147949	0.226621	0.466045	0.00289204	0.819845	0.894823	-0.00772031	0.638239	0.730641	0.0160493	0.21775	0.750739	-0.0106124	0.568549	0.856943	0.0131573	0.39994	0.572017	0.0237697	0.207156	0.404315
Cj0378c	putative ferric reductase-like transmembrane protein. Functional classification-Membranes,lipoproteins and porins	Campylobacter	Diarrheal	0.0752964	0.0696185	0.07493	0.0719642	0.0619593	-0.000366466	0.953975	0.969964	0.00296575	0.7272	0.897403	0.0129707	0.20213	0.432012	0.00531153	0.589593	0.814466	0.00333222	0.728876	0.827803	0.0133372	0.229084	0.348623	0.005678	0.599328	0.894538	0.010005	0.419466	0.798045	0.00234578	0.847012	0.914874	-0.00765918	0.564852	0.718903
Cj0467	amino-acid ABC transporter integral membrane protein	Campylobacter	Diarrheal	0.0859855	0.0845272	0.0858929	0.0701603	0.0609819	-9.25278e-05	0.987818	0.99311	0.0157327	0.0669865	0.350836	0.0249111	0.034493	0.192396	0.00136574	0.871316	0.929696	0.0158252	0.0939492	0.193206	0.0250036	0.0434033	0.12639	0.00145827	0.875727	0.968307	0.0091784	0.496391	0.834579	-0.0143669	0.195801	0.359833	-0.0235453	0.083738	0.220855
Cj0468	amino-acid ABC transporter integral membrane protein	Campylobacter	Diarrheal	0.0837627	0.082737	0.0885712	0.0767806	0.0686129	0.00480849	0.442984	0.626199	0.0117906	0.14533	0.445429	0.0199583	0.0936824	0.316249	0.00583422	0.38949	0.660952	0.00698212	0.447256	0.596199	0.0151498	0.228704	0.348623	0.00102573	0.898817	0.970642	0.00816769	0.544342	0.847002	-0.00595639	0.531055	0.666566	-0.0141241	0.270073	0.470447
Cj0470	elongation factor TU	Campylobacter	Diarrheal	0.00270504	-0.0159677	-0.00644108	-0.0262452	-0.0163266	-0.00914612	0.173552	0.343331	0.0198041	0.0355887	0.261703	0.00988548	0.35322	0.560226	0.00952664	0.398279	0.668218	0.0289502	0.00667467	0.0242958	0.0190316	0.106381	0.216924	0.0186728	0.13197	0.682841	-0.00991861	0.455577	0.80696	-0.0102775	0.455949	0.612418	-0.000358846	0.980476	0.992749
Cj0526c	flagellar hook-basal body complex protein	Campylobacter	Diarrheal	0.0192981	0.0278316	0.023503	0.0193864	-0.00109962	0.00420497	0.708912	0.831059	0.00411667	0.717434	0.89587	0.0246027	0.101284	0.320652	-0.00432853	0.82366	0.916506	-8.83003e-05	0.995135	0.998571	0.0203977	0.239749	0.359131	-0.0085335	0.689831	0.923928	0.020486	0.239641	0.689363	-0.0084452	0.693561	0.800332	-0.0289312	0.219331	0.417992
Cj0527c	flagellar basal-body rod protein	Campylobacter	Diarrheal	-0.0202666	-0.0316492	-0.0264244	-0.0320503	-0.0252239	-0.00615781	0.35608	0.551546	0.00562592	0.580993	0.842555	-0.00120043	0.915955	0.955792	0.00522485	0.611482	0.822845	0.0117837	0.283803	0.430365	0.00495737	0.681508	0.766173	0.0113827	0.305241	0.788451	-0.00682635	0.633128	0.87881	-0.000401071	0.976154	0.985631	0.00642528	0.65422	0.797776
Cj0528c	flagellar basal-body rod protein	Campylobacter	Diarrheal	-0.0328867	-0.0372997	-0.0345453	-0.0367014	-0.0420223	-0.00165865	0.773581	0.878157	0.00215607	0.818394	0.93532	0.00747698	0.409515	0.614137	0.00275441	0.777596	0.888134	0.00381472	0.707337	0.810931	0.00913563	0.354187	0.467117	0.00441306	0.674069	0.920596	0.0053209	0.665047	0.903394	0.000598337	0.962731	0.980235	-0.00472257	0.706675	0.829774
Cj0530	putative periplasmic protein	Campylobacter	Diarrheal	0.053959	0.0624977	0.0498253	0.0444002	0.034734	-0.00413366	0.531762	0.709015	0.00542507	0.519295	0.798916	0.0150913	0.12903	0.345833	-0.0126724	0.266801	0.523534	0.00955873	0.313867	0.461607	0.019225	0.0769949	0.185604	-0.00853872	0.481277	0.863975	0.00966623	0.417936	0.798045	-0.0180974	0.172651	0.331636	-0.0277637	0.0527226	0.157951
Cj0547	flagellar protein	Campylobacter	Diarrheal	0.0150476	0.0267299	0.0191565	0.0106216	-0.00572524	0.00410892	0.697037	0.821364	0.00853491	0.346688	0.643849	0.0248817	0.0811177	0.29717	-0.00757339	0.688186	0.85204	0.00442599	0.719621	0.81985	0.0207728	0.205073	0.328839	-0.0116823	0.571325	0.88531	0.0163468	0.289987	0.731831	-0.0161083	0.420058	0.586953	-0.0324551	0.154125	0.340009
Cj0548	flagellar hook-associated protein	Campylobacter	Diarrheal	0.0291453	0.0312846	0.554284	0.638449	0.262181	0.525139	1.89548e-29	2.87481e-28	-0.0841646	0.479219	0.75678	0.292103	0.00110141	0.0258654	0.523	6.58617e-28	1.29587e-26	-0.609304	1.82528e-06	1.84084e-05	-0.233036	0.00444118	0.0216992	-0.00213929	0.925086	0.974287	0.376268	0.0065151	0.124816	0.607164	1.97206e-06	2.35354e-05	0.230897	0.00484232	0.0286602
Cj0549	flagellar protein	Campylobacter	Diarrheal	0.0176542	0.0246338	0.019199	0.00730844	-0.00869415	0.00154478	0.883007	0.934345	0.0118906	0.213796	0.512865	0.0278932	0.0385656	0.201984	-0.00543479	0.751481	0.878135	0.0103458	0.402863	0.554197	0.0263484	0.088539	0.201426	-0.00697956	0.711264	0.934495	0.0160026	0.277572	0.719659	-0.0173254	0.347465	0.521556	-0.033328	0.107524	0.261796
Cj0561c	putative periplasmic protein	Campylobacter	Diarrheal	-0.0458564	-0.0321873	-0.0548617	-0.0764027	-0.0678518	-0.00900528	0.304588	0.497175	0.0215411	0.0242535	0.225136	0.0129901	0.302412	0.514765	-0.0226743	0.0983353	0.256511	0.0305463	0.00830211	0.0284229	0.0219954	0.121598	0.234594	-0.0136691	0.359116	0.816619	-0.00855097	0.555118	0.851092	-0.0442154	0.00551853	0.0246472	-0.0356644	0.0430659	0.138114
Cj0596	major antigenic peptide PEB-cell binding factor	Campylobacter	Diarrheal	0.011851	0.021105	0.0366689	0.0305666	0.0427629	0.0248179	0.0175217	0.0577185	0.00610227	0.71959	0.897023	-0.00609399	0.689671	0.824435	0.0155639	0.325813	0.595243	-0.0187156	0.290296	0.436643	-0.0309119	0.0566693	0.151674	-0.009254	0.573545	0.88531	-0.0121963	0.558803	0.851092	0.00946163	0.655177	0.773045	0.0216579	0.276884	0.473172
Cj0599	putative OmpA family membrane protein	Campylobacter	Diarrheal	0.0395553	0.0501794	0.0612869	0.0398245	0.0148315	0.0217316	0.0678273	0.17205	0.0214624	0.0901622	0.391346	0.0464554	0.00277035	0.042017	0.0111075	0.474057	0.717781	-0.00026915	0.981583	0.992382	0.0247238	0.0874749	0.200889	-0.0106241	0.471763	0.863975	0.024993	0.0973137	0.493881	-0.0103549	0.500062	0.646616	-0.0353479	0.0461015	0.143207
Cj0607	ABC-type transmembrane transport protein	Campylobacter	Diarrheal	0.0932803	0.11245	0.13587	0.13512	0.135753	0.0425896	0.000984843	0.00448104	0.000749625	0.957762	0.979285	0.000116577	0.993245	0.994611	0.0234195	0.14093	0.325706	-0.04184	0.00626362	0.0232649	-0.0424731	0.00473282	0.02297	-0.0191701	0.248593	0.778098	-0.000633047	0.968241	0.987299	0.0226699	0.200831	0.366428	0.023303	0.181531	0.369146
Cj0687c	putative flagellar L-ring protein precursor	Campylobacter	Diarrheal	-0.0831156	-0.0938521	-0.0889825	-0.118849	-0.103486	-0.00586689	0.378101	0.567541	0.0298669	0.00562409	0.153371	0.0145033	0.217705	0.439108	0.00486964	0.658811	0.842795	0.0357338	0.00251028	0.0114218	0.0203702	0.110399	0.221407	0.0107365	0.373826	0.827231	-0.0153636	0.304974	0.734408	-0.0249972	0.0869789	0.207609	-0.00963368	0.529895	0.69507
Cj0697	flagellar basal-body rod protein	Campylobacter	Diarrheal	-0.0357612	-0.0358951	-0.0204803	-0.0312838	-0.0171024	0.0152809	0.118403	0.257062	0.0108035	0.389245	0.67792	-0.0033779	0.808435	0.902669	0.0154149	0.224302	0.462583	-0.00447738	0.743412	0.837219	-0.0186588	0.215633	0.336058	0.000133966	0.992196	0.996302	-0.0141814	0.40207	0.798045	0.00461135	0.769947	0.858379	0.0187928	0.268609	0.470447
Cj0698	flagellar basal-body rod protein	Campylobacter	Diarrheal	-0.00863639	-0.01132	0.0459793	0.0221697	0.0109776	0.0546156	4.63034e-05	0.000283268	0.0238095	0.181675	0.480539	0.0350017	0.0645835	0.277158	0.0572992	0.000533306	0.00331835	-0.0308061	0.0604393	0.137499	-0.019614	0.258912	0.378491	0.0026836	0.849098	0.966014	0.0111921	0.592768	0.866697	0.0334897	0.0719716	0.184667	0.0222976	0.251019	0.451998
Cj0720c	flagellin	Campylobacter	Diarrheal	-0.0446616	-0.0498606	0.0309065	0.0193786	-0.0367566	0.0755681	0.0016915	0.00741814	0.0115279	0.775093	0.921841	0.0676631	0.0087415	0.0818372	0.0807671	0.00200182	0.0111246	-0.0640402	0.0687776	0.153119	-0.00790506	0.600725	0.697116	0.00519897	0.736452	0.939133	0.0561351	0.12124	0.517463	0.0692392	0.0581509	0.15915	0.013104	0.468406	0.645832
Cj0721c	putative integral membrane protein. Functional classification-Membranes, lipoproteins and porins	Campylobacter	Diarrheal	0.0896653	0.0880311	0.089461	0.0903096	0.0810554	-0.000204287	0.972439	0.98188	-0.000848576	0.914193	0.963144	0.0084056	0.367714	0.56712	0.00142996	0.856445	0.929696	-0.000644289	0.941444	0.969408	0.00860989	0.393337	0.505918	0.00163425	0.85253	0.96824	0.00925418	0.4141	0.798045	0.00227854	0.823225	0.894489	-0.00697564	0.538143	0.702094
Cj0723c	putative integral membrane zinc-metalloprotease	Campylobacter	Diarrheal	0.114974	0.103225	0.120764	0.118361	0.105521	0.00578987	0.479535	0.659928	0.00240314	0.817124	0.93532	0.0152428	0.241803	0.460818	0.0175393	0.124961	0.300301	-0.00338673	0.743581	0.837219	0.00945293	0.464981	0.574713	0.0117495	0.29872	0.788451	0.0128397	0.373568	0.7783	0.0151362	0.243771	0.426176	0.00229655	0.878433	0.928156
Cj0734c	histidine-binding protein precursor	Campylobacter	Diarrheal	-0.0251043	-0.023796	-0.000954935	-0.00505489	-0.0114053	0.0241494	0.0187826	0.0605032	0.00409995	0.763873	0.920953	0.0104504	0.369416	0.56712	0.0228411	0.0989667	0.256511	-0.0200494	0.174329	0.301452	-0.013699	0.286682	0.406831	-0.00130831	0.928636	0.974287	0.00635041	0.685577	0.903828	0.0187411	0.277195	0.458725	0.0123907	0.428615	0.62232
Cj0737	putative haemagglutination activity domain containing protein	Campylobacter	Diarrheal	-0.0853582	-0.0918748	-0.0883276	-0.112196	-0.091387	-0.00296939	0.661531	0.802658	0.0238689	0.0156598	0.187742	0.00305945	0.783211	0.882627	0.00354717	0.766958	0.88619	0.0268383	0.0131829	0.041546	0.00602884	0.615075	0.709627	0.00651656	0.610195	0.901058	-0.0208094	0.134177	0.548302	-0.0203217	0.164137	0.322079	0.000487719	0.974831	0.991169
Cj0755	ferric enterobactin uptake receptor	Campylobacter	Diarrheal	0.0294772	0.0475643	0.0318376	0.0171293	0.00883003	0.00236033	0.815721	0.901578	0.0147082	0.0950588	0.394175	0.0230075	0.11715	0.325515	-0.0157267	0.352168	0.622277	0.0123479	0.294045	0.440463	0.0206472	0.21179	0.334453	-0.0180871	0.330719	0.816619	0.00829931	0.595753	0.866697	-0.030435	0.0938674	0.219024	-0.0387343	0.0712808	0.195282
Cj0758	heat shock protein GrpE	Campylobacter	Diarrheal	-0.00411577	-0.00312905	-0.0051223	-0.0151633	-0.0178955	-0.00100653	0.879555	0.932046	0.010041	0.221677	0.522021	0.0127732	0.234132	0.44973	-0.00199325	0.842492	0.926298	0.0110475	0.24321	0.384071	0.0137797	0.239168	0.358998	-0.000986725	0.928985	0.974287	0.00273222	0.827767	0.948811	-0.0120342	0.319761	0.497115	-0.0147664	0.28746	0.486507
Cj0759	heat shock protein DnaK	Campylobacter	Diarrheal	0.000757361	0.0173642	0.0303371	0.0573236	0.0987761	0.0295797	0.0177243	0.0578623	-0.0269865	0.143837	0.445429	-0.0684391	0.112868	0.323496	0.0129729	0.427445	0.685419	-0.0565662	0.00586333	0.0223528	-0.0980188	0.0280116	0.0918579	-0.0166069	0.364043	0.819193	-0.0414525	0.361163	0.775595	0.0399594	0.0809743	0.200508	0.0814119	0.0722187	0.196176
Cj0769c	putative flagellar protein FlgA	Campylobacter	Diarrheal	-0.00120913	-0.00517072	-0.00709378	-0.0307759	-0.0087683	-0.00588465	0.339341	0.532903	0.0236821	0.015095	0.187742	0.00167452	0.865218	0.929024	-0.00192306	0.86249	0.929696	0.0295667	0.00478019	0.0188107	0.00755917	0.474245	0.584475	0.00396159	0.735118	0.939133	-0.0220076	0.0880062	0.478123	-0.0256051	0.0667232	0.177279	-0.00359758	0.796881	0.885175
Cj0778	major antigenic peptide PEB2	Campylobacter	Diarrheal	-0.0282424	-0.0348125	-0.029713	-0.0332323	0.0154212	-0.0014706	0.827614	0.903303	0.00351929	0.843856	0.93532	-0.0451342	0.440762	0.632889	0.00509952	0.702747	0.858389	0.0049899	0.786728	0.870544	-0.0436636	0.456994	0.568544	0.00657013	0.641694	0.907687	-0.0486535	0.424735	0.798045	0.00158023	0.941865	0.967969	0.0502337	0.401156	0.594021
Cj0820c	flagellar biosynthesis protein	Campylobacter	Diarrheal	0.0939705	0.094137	0.0999813	0.0925221	0.0725334	0.00601084	0.360356	0.554628	0.00745919	0.427808	0.70944	0.0274479	0.0284362	0.165612	0.00584433	0.535723	0.77642	0.00144835	0.88956	0.944023	0.021437	0.102652	0.216098	-0.000166506	0.987277	0.995897	0.0199887	0.173025	0.622481	-0.00161485	0.896286	0.94021	-0.0216035	0.141953	0.324975
Cj0882c	flagellar biosynthesis protein	Campylobacter	Diarrheal	0.135582	0.181929	0.152217	0.14592	0.11552	0.0166346	0.215331	0.3999	0.00629662	0.668464	0.871794	0.0366968	0.0226681	0.14867	-0.0297118	0.195972	0.415941	-0.010338	0.445629	0.595262	0.0200622	0.178386	0.29992	-0.0463464	0.0416518	0.602059	0.0304002	0.0601856	0.385016	-0.0360084	0.120267	0.259037	-0.0664086	0.00722403	0.0389563
Cj0887c	putative flagellin	Campylobacter	Diarrheal	0.0689604	0.0831921	0.125936	0.133878	0.101822	0.0569756	0.00763604	0.028183	-0.00794219	0.83797	0.93532	0.0241142	0.436982	0.630845	0.042744	0.0742428	0.210307	-0.0649178	0.0897278	0.186634	-0.0328614	0.270792	0.391144	-0.0142317	0.518218	0.875319	0.0320564	0.466443	0.816275	0.0506861	0.199045	0.364083	0.0186297	0.554115	0.715803
Cj0921c	aspartate/glutamate-binding ABC transporter protein	Campylobacter	Diarrheal	-0.0345303	-0.0339911	-0.0236685	-0.0342722	-0.0231117	0.0108618	0.244589	0.431139	0.0106037	0.350873	0.64504	-0.000556781	0.972193	0.99165	0.0103226	0.44192	0.697869	-0.000258074	0.98284	0.992382	-0.0114186	0.488492	0.596682	-0.000539202	0.969111	0.993408	-0.0111605	0.527836	0.847002	-0.000281128	0.985368	0.989445	0.0108794	0.567146	0.720563
Cj0928	putative integral membrane protein (dedA family)	Campylobacter	Diarrheal	0.16708	0.161408	0.16694	0.162407	0.153928	-0.000140627	0.984242	0.991049	0.00453317	0.615171	0.856834	0.0130113	0.231073	0.445029	0.00553136	0.648334	0.83956	0.0046738	0.64839	0.761336	0.0131519	0.26831	0.38988	0.00567199	0.663973	0.918959	0.00847814	0.515859	0.844865	0.00099819	0.943716	0.967969	-0.00747995	0.625359	0.770323
Cj0943	putative outer-membrane lipoprotein carrier protein precursor	Campylobacter	Diarrheal	0.00690139	0.00945753	0.00510016	-0.0059766	-0.00483929	-0.00180123	0.770895	0.878157	0.0110768	0.189319	0.492579	0.00993945	0.326335	0.539935	-0.00435737	0.656711	0.842795	0.012878	0.1728	0.300235	0.0117407	0.284947	0.405953	-0.00255614	0.810576	0.962641	-0.0011373	0.926236	0.986035	-0.0154341	0.203703	0.370739	-0.0142968	0.28348	0.482181
Cj0964	putative periplasmic protein	Campylobacter	Diarrheal	0.0218352	0.0109248	0.0155307	0.0204869	0.00866836	-0.00630449	0.273212	0.46127	-0.00495612	0.68245	0.878207	0.00686239	0.516023	0.694389	0.00460596	0.637276	0.834419	0.00134838	0.915894	0.955259	0.0131669	0.246717	0.366552	0.0109105	0.304824	0.788451	0.0118185	0.446336	0.800291	0.00956207	0.523307	0.662623	-0.00225643	0.869403	0.922631
Cj0967	putative periplasmic protein	Campylobacter	Diarrheal	-0.0328642	-0.0253105	-0.0343628	-0.0592486	-0.0614008	-0.0014986	0.903712	0.947986	0.0248859	0.0280156	0.235041	0.027038	0.0802692	0.29717	-0.00905224	0.670723	0.848204	0.0263845	0.0759392	0.165026	0.0285366	0.115768	0.228054	-0.00755363	0.746229	0.939133	0.00215217	0.900275	0.98115	-0.0339381	0.141615	0.288167	-0.0360903	0.151965	0.337288
Cj0975	putative outer-membrane protein	Campylobacter	Diarrheal	0.0324228	0.0516723	0.073752	0.147616	0.0692708	0.0413292	0.00088753	0.00406366	-0.073864	0.123503	0.41625	0.00448116	0.752584	0.853397	0.0220797	0.179434	0.389935	-0.115193	0.0186657	0.0543546	-0.0368481	0.0166679	0.06353	-0.0192495	0.261766	0.778098	0.0783452	0.108193	0.505544	0.0959438	0.0532199	0.149953	0.0175986	0.342493	0.539686
Cj0982c	putative amino-acid transporter periplasmic solute-binding protein	Campylobacter	Diarrheal	-0.00207672	0.00363503	0.0108493	0.00911009	-0.00217214	0.012926	0.0907712	0.21248	0.00173922	0.83019	0.93532	0.0130214	0.288073	0.502918	0.00721428	0.499335	0.743386	-0.0111868	0.242672	0.384054	9.54174e-05	0.994218	0.995869	-0.00571175	0.627642	0.904798	0.0112822	0.403234	0.798045	0.00547506	0.650817	0.770708	-0.00580716	0.700421	0.828563
Cj0983	putative lipoprotein	Campylobacter	Diarrheal	0.024282	0.0140494	0.0197057	0.0142981	0.0170397	-0.00457626	0.421643	0.607767	0.00540759	0.430677	0.709537	0.00266596	0.801206	0.895972	0.00565626	0.572325	0.801255	0.00998385	0.207459	0.344032	0.00724222	0.521756	0.627832	0.0102325	0.342957	0.816619	-0.00274163	0.817769	0.948811	0.00024867	0.98254	0.989335	0.0029903	0.829768	0.900255
Cj1031	outer membrane component of efflux system (multidrug efflux system CmeDEF)	Campylobacter	Diarrheal	-0.0297071	-0.0395658	-0.0412272	-0.0292421	-0.0473918	-0.0115201	0.270636	0.46127	-0.0119851	0.62259	0.856834	0.00616466	0.618791	0.776689	-0.00166132	0.907712	0.948128	-0.000465008	0.985713	0.993905	0.0176847	0.251678	0.370893	0.00985873	0.561863	0.88531	0.0181497	0.49868	0.835191	0.0103237	0.709595	0.81352	-0.00782598	0.667369	0.807051
Cj1087c	putative peptidase	Campylobacter	Diarrheal	0.134039	0.146814	0.142707	0.174365	0.129116	0.00866787	0.428514	0.613467	-0.0316579	0.285886	0.594544	0.0135904	0.364106	0.563977	-0.00410768	0.772154	0.887316	-0.0403258	0.18772	0.3193	0.00492258	0.766685	0.839319	-0.0127755	0.424024	0.852897	0.0452483	0.160297	0.601526	0.0275502	0.385432	0.559893	-0.0176981	0.349415	0.547042
Cj1092c	protein-export membrane protein	Campylobacter	Diarrheal	0.132103	0.13811	0.145089	0.156595	0.125492	0.0129859	0.135883	0.286733	-0.011506	0.468643	0.75148	0.0195978	0.15789	0.381874	0.0069798	0.478181	0.719247	-0.0244919	0.136359	0.25585	0.0066119	0.643275	0.730641	-0.00600611	0.569738	0.88531	0.0311038	0.11225	0.505544	0.0184858	0.276633	0.458725	-0.012618	0.400447	0.594021
Cj1093c	protein-export membrane protein	Campylobacter	Diarrheal	0.0504847	0.0651094	0.0717573	0.0771792	0.0763348	0.0212726	0.0738856	0.182335	-0.00542188	0.693414	0.885034	-0.00457742	0.740775	0.852885	0.00664798	0.685888	0.851928	-0.0266945	0.0861832	0.180811	-0.0258501	0.0987468	0.212058	-0.0146247	0.414507	0.851679	0.000844459	0.960386	0.986035	0.0120699	0.529245	0.666535	0.0112254	0.559467	0.715803
Cj1095	putative apolipoprotein N-acyltransferase. Functional classification-Membranes, lipoproteins and porins	Campylobacter	Diarrheal	0.0888009	0.0899961	0.0924002	0.0901237	0.0773454	0.00359926	0.602215	0.761133	0.00227644	0.844108	0.93532	0.0150548	0.198835	0.42953	0.00240403	0.773964	0.887316	-0.00132283	0.915781	0.955259	0.0114555	0.362273	0.473491	-0.00119524	0.901056	0.970642	0.0127783	0.412697	0.798045	0.000127592	0.992373	0.993738	-0.0126507	0.345712	0.543581
Cj1097	putative transmembrane transport protein	Campylobacter	Diarrheal	0.0867591	0.0836707	0.0949244	0.0908043	0.0802568	0.00816527	0.307443	0.500713	0.00412016	0.660435	0.871794	0.0146676	0.303729	0.514765	0.0112537	0.152723	0.347444	-0.00404511	0.712694	0.814324	0.00650231	0.670466	0.755572	0.00308846	0.748881	0.939191	0.0105474	0.511144	0.839984	0.00713357	0.510073	0.653756	-0.00341385	0.821682	0.898675
Cj1110c	putative MCP-type signal transduction protein	Campylobacter	Diarrheal	0.0107525	-0.00278666	0.0192978	0.0763342	0.00840718	0.00854534	0.349923	0.545491	-0.0570363	0.294845	0.604641	0.0108906	0.421092	0.621793	0.0220845	0.0209763	0.0752252	-0.0655817	0.231798	0.372515	0.00234529	0.873189	0.919445	0.0135391	0.218998	0.750739	0.067927	0.222791	0.672996	0.0791208	0.150572	0.299499	0.0111938	0.449571	0.63263
Cj1116c	membrane bound zinc metallopeptidase	Campylobacter	Diarrheal	0.0462382	0.0695573	0.0508115	0.0452526	0.0221755	0.00457326	0.686392	0.816492	0.00555891	0.628142	0.85779	0.0286359	0.0657397	0.277158	-0.0187459	0.347459	0.619309	0.00098565	0.945622	0.972334	0.0240627	0.174112	0.296513	-0.0233191	0.284593	0.784203	0.023077	0.1945	0.655538	-0.0243048	0.266572	0.447152	-0.0473818	0.0518728	0.156694
Cj1122c	putative integral membrane protein. Functional classification-Surface polysaccharides,lipopolysaccharides and antigens	Campylobacter	Diarrheal	0.119071	0.13283	0.124887	0.11256	0.103648	0.00581625	0.369433	0.560306	0.0123266	0.128554	0.427364	0.0212391	0.0738928	0.284624	-0.00794306	0.375406	0.642177	0.00651038	0.466882	0.611313	0.0154228	0.212555	0.334935	-0.0137593	0.161194	0.704193	0.00891246	0.49905	0.835191	-0.0202697	0.0648791	0.173647	-0.0291822	0.0366005	0.123357
Cj1134	putative lipid A biosynthesis lauroyl acyltransferase	Campylobacter	Diarrheal	0.323324	0.316921	0.284447	0.295005	0.246471	-0.0388775	0.00666008	0.025122	-0.0105586	0.587572	0.845165	0.0379761	0.0192792	0.138652	-0.0324742	0.0972152	0.256423	0.0283189	0.191771	0.324551	0.0768536	6.91524e-05	0.000524406	0.0064033	0.763815	0.947654	0.0485347	0.0349312	0.285729	-0.0219156	0.38381	0.559893	-0.0704503	0.00277631	0.0185427
[truncated: 954 more rows]

## Sheet: Supplemental Table 4
Supplemental Table 4: Results of upset analysis for reactive antigens on the Multipathogen Protein Microarray chip. The overlap of antigen reactivity within each pathogen by sample type and antibody isotype. Antigens with overlapping antibody responses between categories (milk IgA, milk IgG, serum IgA and serum IgG) are shown as 1 for reactive and 0 as non-reactive.
[truncated: 1,430 more rows]
