# Supplementary material for: Human milk antibodies to global pathogens reveal geographic and interindividual variations in IgA and IgG
Source: J Clin Invest. 2024 Jun 11;134(15):e168789. doi: 10.1172/JCI168789 (PMC11290967; doi:10.1172/JCI168789)
Supplement: Supporting data values [file jci-134-168789-s082.xlsx]

## Sheet: Sample Information
Sample ID	Subject ID	Cohort	Country	Sample Type	Time Point (wks)	Total IgA	Total IgG	Education (highest level)	Parity	BMI	Maternal Age (yr)	Feed	Diarrhea	FluA	FluB	RSV	Respiratory Illness	Shigella	ETEC	C. jejuni	Rotavirus	Cryptosporidium	Adenovirus	Economic Region	Sex	Diarrhea Episodes By 6m	Diarrhea Episodes By 1yr	N Days Exclusive Breastfeeding	Length For Age (LAZ) At Enrollment	Length For Age (LAZ) At 12m	Maternal Age	Maternal BMI	Maternal Education (yrs)	Income	Household Expenditure	Drinking Water Treatment Category (Ordinal)	Survival Time To Diarrhea	Survival Status Diarrhea	Survival Time To Rotavirus Infection	Survival Status Rotavirus Infection	Survival Time To Adenovirus 40/41 Infection	Survival Status Adenovirus 40/41 Infection	Survival Time To Campylobacter jejuni/coli Infection	Survival Status Campylobacter jejuni/coli Infection	Survival Time To Cryptosporidium spp. Infection	Survival Status Cryptosporidium spp. Infection	Survival Time To Salmonella enterica Typhi Infection	Survival Status Salmonella enterica Typhi Infection	Survival Time To Shigella EIEC Infection
RB1039-S	1039	MDIG/MDARI	Bangladesh	Serum	12	NA	NA	6	2	22.4044	26	1	0	0	0	0	0	NA	NA	NA	NA	NA	NA	LMIC	NA	NA	NA	NA	NA	NA	NA	NA	NA	NA	NA	NA	NA	NA	NA	NA	NA	NA	NA	NA	NA	NA	NA	NA	NA
RB1240-S	1240	MDIG/MDARI	Bangladesh	Serum	12	NA	NA	5	3	18.0488	21	2	0	0	0	0	0	NA	NA	NA	NA	NA	NA	LMIC	NA	NA	NA	NA	NA	NA	NA	NA	NA	NA	NA	NA	NA	NA	NA	NA	NA	NA	NA	NA	NA	NA	NA	NA	NA
RB1229-S	1229	MDIG/MDARI	Bangladesh	Serum	12	NA	NA	10	2	26.7825	24	3	0	0	0	0	0	NA	NA	NA	NA	NA	NA	LMIC	NA	NA	NA	NA	NA	NA	NA	NA	NA	NA	NA	NA	NA	NA	NA	NA	NA	NA	NA	NA	NA	NA	NA	NA	NA
RB1175-S	1175	MDIG/MDARI	Bangladesh	Serum	12	NA	NA	0	1	20.8611	21	3	0	0	1	0	1	NA	NA	NA	NA	NA	NA	LMIC	NA	NA	NA	NA	NA	NA	NA	NA	NA	NA	NA	NA	NA	NA	NA	NA	NA	NA	NA	NA	NA	NA	NA	NA	NA
RB1149-S	1149	MDIG/MDARI	Bangladesh	Serum	12	NA	NA	5	1	24.0432	22	2	0	0	0	0	0	NA	NA	NA	NA	NA	NA	LMIC	NA	NA	NA	NA	NA	NA	NA	NA	NA	NA	NA	NA	NA	NA	NA	NA	NA	NA	NA	NA	NA	NA	NA	NA	NA
RB1235-S	1235	MDIG/MDARI	Bangladesh	Serum	12	NA	NA	11	1	NA	20	3	0	0	0	1	1	NA	NA	NA	NA	NA	NA	LMIC	NA	NA	NA	NA	NA	NA	NA	NA	NA	NA	NA	NA	NA	NA	NA	NA	NA	NA	NA	NA	NA	NA	NA	NA	NA
RB1151-S	1151	MDIG/MDARI	Bangladesh	Serum	12	NA	NA	8	1	20.057	20	1	0	0	0	1	1	NA	NA	NA	NA	NA	NA	LMIC	NA	NA	NA	NA	NA	NA	NA	NA	NA	NA	NA	NA	NA	NA	NA	NA	NA	NA	NA	NA	NA	NA	NA	NA	NA
RB1196-S	1196	MDIG/MDARI	Bangladesh	Serum	12	NA	NA	11	1	22.5369	18	3	0	0	0	1	1	NA	NA	NA	NA	NA	NA	LMIC	NA	NA	NA	NA	NA	NA	NA	NA	NA	NA	NA	NA	NA	NA	NA	NA	NA	NA	NA	NA	NA	NA	NA	NA	NA
RB1218-S	1218	MDIG/MDARI	Bangladesh	Serum	12	NA	NA	10	2	17.8519	20	2	0	1	0	0	1	NA	NA	NA	NA	NA	NA	LMIC	NA	NA	NA	NA	NA	NA	NA	NA	NA	NA	NA	NA	NA	NA	NA	NA	NA	NA	NA	NA	NA	NA	NA	NA	NA
RB0793-S	793	MDIG/MDARI	Bangladesh	Serum	12	NA	NA	5	2	20.0963	19	1	0	0	0	0	0	NA	NA	NA	NA	NA	NA	LMIC	NA	NA	NA	NA	NA	NA	NA	NA	NA	NA	NA	NA	NA	NA	NA	NA	NA	NA	NA	NA	NA	NA	NA	NA	NA
RB1208-S	1208	MDIG/MDARI	Bangladesh	Serum	12	NA	NA	7	1	22.12	20	1	0	0	0	0	0	NA	NA	NA	NA	NA	NA	LMIC	NA	NA	NA	NA	NA	NA	NA	NA	NA	NA	NA	NA	NA	NA	NA	NA	NA	NA	NA	NA	NA	NA	NA	NA	NA
RB1130-S	1130	MDIG/MDARI	Bangladesh	Serum	12	NA	NA	7	2	25.1625	28	1	0	0	0	1	1	NA	NA	NA	NA	NA	NA	LMIC	NA	NA	NA	NA	NA	NA	NA	NA	NA	NA	NA	NA	NA	NA	NA	NA	NA	NA	NA	NA	NA	NA	NA	NA	NA
RB1169-S	1169	MDIG/MDARI	Bangladesh	Serum	12	NA	NA	5	2	17.4728	20	1	0	1	0	0	1	NA	NA	NA	NA	NA	NA	LMIC	NA	NA	NA	NA	NA	NA	NA	NA	NA	NA	NA	NA	NA	NA	NA	NA	NA	NA	NA	NA	NA	NA	NA	NA	NA
RB1026-S	1026	MDIG/MDARI	Bangladesh	Serum	12	NA	NA	6	2	22.1847	24	1	0	0	0	0	0	NA	NA	NA	NA	NA	NA	LMIC	NA	NA	NA	NA	NA	NA	NA	NA	NA	NA	NA	NA	NA	NA	NA	NA	NA	NA	NA	NA	NA	NA	NA	NA	NA
RB0958-S	958	MDIG/MDARI	Bangladesh	Serum	12	NA	NA	9	2	20.931	29	1	0	0	0	1	1	NA	NA	NA	NA	NA	NA	LMIC	NA	NA	NA	NA	NA	NA	NA	NA	NA	NA	NA	NA	NA	NA	NA	NA	NA	NA	NA	NA	NA	NA	NA	NA	NA
RB1012-S	1012	MDIG/MDARI	Bangladesh	Serum	12	NA	NA	6	2	25.4667	25	3	0	0	0	0	0	NA	NA	NA	NA	NA	NA	LMIC	NA	NA	NA	NA	NA	NA	NA	NA	NA	NA	NA	NA	NA	NA	NA	NA	NA	NA	NA	NA	NA	NA	NA	NA	NA
RB1223-S	1223	MDIG/MDARI	Bangladesh	Serum	12	NA	NA	10	2	20.8333	21	3	0	1	0	1	1	NA	NA	NA	NA	NA	NA	LMIC	NA	NA	NA	NA	NA	NA	NA	NA	NA	NA	NA	NA	NA	NA	NA	NA	NA	NA	NA	NA	NA	NA	NA	NA	NA
RB1197-S	1197	MDIG/MDARI	Bangladesh	Serum	12	NA	NA	8	2	30.442	21	3	0	0	1	1	1	NA	NA	NA	NA	NA	NA	LMIC	NA	NA	NA	NA	NA	NA	NA	NA	NA	NA	NA	NA	NA	NA	NA	NA	NA	NA	NA	NA	NA	NA	NA	NA	NA
RB1204-S	1204	MDIG/MDARI	Bangladesh	Serum	12	NA	NA	8	3	32.4662	24	3	0	0	1	0	1	NA	NA	NA	NA	NA	NA	LMIC	NA	NA	NA	NA	NA	NA	NA	NA	NA	NA	NA	NA	NA	NA	NA	NA	NA	NA	NA	NA	NA	NA	NA	NA	NA
RB1296-S	1296	MDIG/MDARI	Bangladesh	Serum	12	NA	NA	9	2	26.1429	20	3	0	0	1	1	1	NA	NA	NA	NA	NA	NA	LMIC	NA	NA	NA	NA	NA	NA	NA	NA	NA	NA	NA	NA	NA	NA	NA	NA	NA	NA	NA	NA	NA	NA	NA	NA	NA
RB1200-S	1200	MDIG/MDARI	Bangladesh	Serum	12	NA	NA	10	2	22.722	27	3	0	0	0	1	1	NA	NA	NA	NA	NA	NA	LMIC	NA	NA	NA	NA	NA	NA	NA	NA	NA	NA	NA	NA	NA	NA	NA	NA	NA	NA	NA	NA	NA	NA	NA	NA	NA
RB1138-S	1138	MDIG/MDARI	Bangladesh	Serum	12	NA	NA	10	1	19.6321	19	2	0	0	1	0	1	NA	NA	NA	NA	NA	NA	LMIC	NA	NA	NA	NA	NA	NA	NA	NA	NA	NA	NA	NA	NA	NA	NA	NA	NA	NA	NA	NA	NA	NA	NA	NA	NA
RB1194-S	1194	MDIG/MDARI	Bangladesh	Serum	12	NA	NA	7	2	22.2814	22	2	0	1	0	0	1	NA	NA	NA	NA	NA	NA	LMIC	NA	NA	NA	NA	NA	NA	NA	NA	NA	NA	NA	NA	NA	NA	NA	NA	NA	NA	NA	NA	NA	NA	NA	NA	NA
RB1137-S	1137	MDIG/MDARI	Bangladesh	Serum	12	NA	NA	4	2	28.5306	24	1	0	0	0	1	1	NA	NA	NA	NA	NA	NA	LMIC	NA	NA	NA	NA	NA	NA	NA	NA	NA	NA	NA	NA	NA	NA	NA	NA	NA	NA	NA	NA	NA	NA	NA	NA	NA
RB0881-S	881	MDIG/MDARI	Bangladesh	Serum	12	NA	NA	5	1	24.3806	22	3	0	0	0	1	1	NA	NA	NA	NA	NA	NA	LMIC	NA	NA	NA	NA	NA	NA	NA	NA	NA	NA	NA	NA	NA	NA	NA	NA	NA	NA	NA	NA	NA	NA	NA	NA	NA
RB1092-S	1092	MDIG/MDARI	Bangladesh	Serum	12	NA	NA	3	2	17.8167	20	3	0	0	0	1	1	NA	NA	NA	NA	NA	NA	LMIC	NA	NA	NA	NA	NA	NA	NA	NA	NA	NA	NA	NA	NA	NA	NA	NA	NA	NA	NA	NA	NA	NA	NA	NA	NA
RB1107-S	1107	MDIG/MDARI	Bangladesh	Serum	12	NA	NA	7	2	19.3143	22	3	0	0	0	0	0	NA	NA	NA	NA	NA	NA	LMIC	NA	NA	NA	NA	NA	NA	NA	NA	NA	NA	NA	NA	NA	NA	NA	NA	NA	NA	NA	NA	NA	NA	NA	NA	NA
RB1045-S	1045	MDIG/MDARI	Bangladesh	Serum	12	NA	NA	5	2	28.1141	28	1	0	0	0	1	1	NA	NA	NA	NA	NA	NA	LMIC	NA	NA	NA	NA	NA	NA	NA	NA	NA	NA	NA	NA	NA	NA	NA	NA	NA	NA	NA	NA	NA	NA	NA	NA	NA
RB1150-S	1150	MDIG/MDARI	Bangladesh	Serum	12	NA	NA	2	2	29.8818	25	1	0	0	0	0	0	NA	NA	NA	NA	NA	NA	LMIC	NA	NA	NA	NA	NA	NA	NA	NA	NA	NA	NA	NA	NA	NA	NA	NA	NA	NA	NA	NA	NA	NA	NA	NA	NA
RB1161-S	1161	MDIG/MDARI	Bangladesh	Serum	12	NA	NA	4	2	29.0377	20	1	0	0	1	0	1	NA	NA	NA	NA	NA	NA	LMIC	NA	NA	NA	NA	NA	NA	NA	NA	NA	NA	NA	NA	NA	NA	NA	NA	NA	NA	NA	NA	NA	NA	NA	NA	NA
RB0779-S	779	MDIG/MDARI	Bangladesh	Serum	12	NA	NA	0	3	27.0491	30	1	0	0	0	1	1	NA	NA	NA	NA	NA	NA	LMIC	NA	NA	NA	NA	NA	NA	NA	NA	NA	NA	NA	NA	NA	NA	NA	NA	NA	NA	NA	NA	NA	NA	NA	NA	NA
RB0732-S	732	MDIG/MDARI	Bangladesh	Serum	12	NA	NA	4	2	18.381	20	1	0	0	0	1	1	NA	NA	NA	NA	NA	NA	LMIC	NA	NA	NA	NA	NA	NA	NA	NA	NA	NA	NA	NA	NA	NA	NA	NA	NA	NA	NA	NA	NA	NA	NA	NA	NA
RB0745-S	745	MDIG/MDARI	Bangladesh	Serum	12	NA	NA	10	3	26.6461	32	3	0	0	0	1	1	NA	NA	NA	NA	NA	NA	LMIC	NA	NA	NA	NA	NA	NA	NA	NA	NA	NA	NA	NA	NA	NA	NA	NA	NA	NA	NA	NA	NA	NA	NA	NA	NA
RB1231-S	1231	MDIG/MDARI	Bangladesh	Serum	12	NA	NA	5	2	24.2561	25	1	0	0	1	0	1	NA	NA	NA	NA	NA	NA	LMIC	NA	NA	NA	NA	NA	NA	NA	NA	NA	NA	NA	NA	NA	NA	NA	NA	NA	NA	NA	NA	NA	NA	NA	NA	NA
RB0071-S	71	MDIG/MDARI	Bangladesh	Serum	12	NA	NA	5	2	24.8434	21	2	0	0	0	0	0	NA	NA	NA	NA	NA	NA	LMIC	NA	NA	NA	NA	NA	NA	NA	NA	NA	NA	NA	NA	NA	NA	NA	NA	NA	NA	NA	NA	NA	NA	NA	NA	NA
RB1253-S	1253	MDIG/MDARI	Bangladesh	Serum	12	NA	NA	3	3	24.7945	28	1	0	1	0	0	1	NA	NA	NA	NA	NA	NA	LMIC	NA	NA	NA	NA	NA	NA	NA	NA	NA	NA	NA	NA	NA	NA	NA	NA	NA	NA	NA	NA	NA	NA	NA	NA	NA
RB1152-S	1152	MDIG/MDARI	Bangladesh	Serum	12	NA	NA	8	1	23.341	21	3	0	0	0	0	0	NA	NA	NA	NA	NA	NA	LMIC	NA	NA	NA	NA	NA	NA	NA	NA	NA	NA	NA	NA	NA	NA	NA	NA	NA	NA	NA	NA	NA	NA	NA	NA	NA
RB0058-S	58	MDIG/MDARI	Bangladesh	Serum	12	NA	NA	8	3	19.8688	30	1	0	0	0	0	0	NA	NA	NA	NA	NA	NA	LMIC	NA	NA	NA	NA	NA	NA	NA	NA	NA	NA	NA	NA	NA	NA	NA	NA	NA	NA	NA	NA	NA	NA	NA	NA	NA
RB1258-S	1258	MDIG/MDARI	Bangladesh	Serum	12	NA	NA	10	1	NA	19	3	0	0	0	0	0	NA	NA	NA	NA	NA	NA	LMIC	NA	NA	NA	NA	NA	NA	NA	NA	NA	NA	NA	NA	NA	NA	NA	NA	NA	NA	NA	NA	NA	NA	NA	NA	NA
RB0945-S	945	MDIG/MDARI	Bangladesh	Serum	12	NA	NA	1	2	21.2889	24	1	0	0	0	1	1	NA	NA	NA	NA	NA	NA	LMIC	NA	NA	NA	NA	NA	NA	NA	NA	NA	NA	NA	NA	NA	NA	NA	NA	NA	NA	NA	NA	NA	NA	NA	NA	NA
RB0462-S	462	MDIG/MDARI	Bangladesh	Serum	12	NA	NA	5	3	26.0917	27	1	0	1	0	0	1	NA	NA	NA	NA	NA	NA	LMIC	NA	NA	NA	NA	NA	NA	NA	NA	NA	NA	NA	NA	NA	NA	NA	NA	NA	NA	NA	NA	NA	NA	NA	NA	NA
RB0615-S	615	MDIG/MDARI	Bangladesh	Serum	12	NA	NA	5	3	23.0996	30	3	0	0	0	0	0	NA	NA	NA	NA	NA	NA	LMIC	NA	NA	NA	NA	NA	NA	NA	NA	NA	NA	NA	NA	NA	NA	NA	NA	NA	NA	NA	NA	NA	NA	NA	NA	NA
RB0742-S	742	MDIG/MDARI	Bangladesh	Serum	12	NA	NA	5	2	21.9427	25	1	0	0	0	1	1	NA	NA	NA	NA	NA	NA	LMIC	NA	NA	NA	NA	NA	NA	NA	NA	NA	NA	NA	NA	NA	NA	NA	NA	NA	NA	NA	NA	NA	NA	NA	NA	NA
RB0570-S	570	MDIG/MDARI	Bangladesh	Serum	12	NA	NA	5	2	22.9946	20	3	0	0	0	0	0	NA	NA	NA	NA	NA	NA	LMIC	NA	NA	NA	NA	NA	NA	NA	NA	NA	NA	NA	NA	NA	NA	NA	NA	NA	NA	NA	NA	NA	NA	NA	NA	NA
RB0529-S	529	MDIG/MDARI	Bangladesh	Serum	12	NA	NA	0	1	22.0765	19	3	1	0	0	0	0	NA	NA	NA	NA	NA	NA	LMIC	NA	NA	NA	NA	NA	NA	NA	NA	NA	NA	NA	NA	NA	NA	NA	NA	NA	NA	NA	NA	NA	NA	NA	NA	NA
RB0576-S	576	MDIG/MDARI	Bangladesh	Serum	12	NA	NA	5	1	22.3943	18	1	1	0	0	0	0	NA	NA	NA	NA	NA	NA	LMIC	NA	NA	NA	NA	NA	NA	NA	NA	NA	NA	NA	NA	NA	NA	NA	NA	NA	NA	NA	NA	NA	NA	NA	NA	NA
RB0500-S	500	MDIG/MDARI	Bangladesh	Serum	12	NA	NA	0	1	19.4507	21	1	0	1	0	0	1	NA	NA	NA	NA	NA	NA	LMIC	NA	NA	NA	NA	NA	NA	NA	NA	NA	NA	NA	NA	NA	NA	NA	NA	NA	NA	NA	NA	NA	NA	NA	NA	NA
RB0334-S	334	MDIG/MDARI	Bangladesh	Serum	12	NA	NA	9	1	21.1986	24	3	0	0	0	0	0	NA	NA	NA	NA	NA	NA	LMIC	NA	NA	NA	NA	NA	NA	NA	NA	NA	NA	NA	NA	NA	NA	NA	NA	NA	NA	NA	NA	NA	NA	NA	NA	NA
RB0673-S	673	MDIG/MDARI	Bangladesh	Serum	12	NA	NA	7	1	19.2748	22	1	0	0	0	1	1	NA	NA	NA	NA	NA	NA	LMIC	NA	NA	NA	NA	NA	NA	NA	NA	NA	NA	NA	NA	NA	NA	NA	NA	NA	NA	NA	NA	NA	NA	NA	NA	NA
RB0725-S	725	MDIG/MDARI	Bangladesh	Serum	12	NA	NA	5	1	21.5097	20	1	0	0	0	0	0	NA	NA	NA	NA	NA	NA	LMIC	NA	NA	NA	NA	NA	NA	NA	NA	NA	NA	NA	NA	NA	NA	NA	NA	NA	NA	NA	NA	NA	NA	NA	NA	NA
RB0373-S	373	MDIG/MDARI	Bangladesh	Serum	12	NA	NA	11	1	29.3138	20	3	1	0	0	0	0	NA	NA	NA	NA	NA	NA	LMIC	NA	NA	NA	NA	NA	NA	NA	NA	NA	NA	NA	NA	NA	NA	NA	NA	NA	NA	NA	NA	NA	NA	NA	NA	NA
RB0024-S	24	MDIG/MDARI	Bangladesh	Serum	12	NA	NA	0	2	21.1044	21	1	0	0	0	0	0	NA	NA	NA	NA	NA	NA	LMIC	NA	NA	NA	NA	NA	NA	NA	NA	NA	NA	NA	NA	NA	NA	NA	NA	NA	NA	NA	NA	NA	NA	NA	NA	NA
RB0067-S	67	MDIG/MDARI	Bangladesh	Serum	12	NA	NA	5	5	28.4899	32	3	1	0	0	0	0	NA	NA	NA	NA	NA	NA	LMIC	NA	NA	NA	NA	NA	NA	NA	NA	NA	NA	NA	NA	NA	NA	NA	NA	NA	NA	NA	NA	NA	NA	NA	NA	NA
RB0112-S	112	MDIG/MDARI	Bangladesh	Serum	12	NA	NA	8	2	19.3169	24	3	0	0	0	0	0	NA	NA	NA	NA	NA	NA	LMIC	NA	NA	NA	NA	NA	NA	NA	NA	NA	NA	NA	NA	NA	NA	NA	NA	NA	NA	NA	NA	NA	NA	NA	NA	NA
RB0115-S	115	MDIG/MDARI	Bangladesh	Serum	12	NA	NA	10	1	21.7176	18	1	0	0	0	0	0	NA	NA	NA	NA	NA	NA	LMIC	NA	NA	NA	NA	NA	NA	NA	NA	NA	NA	NA	NA	NA	NA	NA	NA	NA	NA	NA	NA	NA	NA	NA	NA	NA
RB0338-S	338	MDIG/MDARI	Bangladesh	Serum	12	NA	NA	5	2	27.914	25	1	0	0	0	0	0	NA	NA	NA	NA	NA	NA	LMIC	NA	NA	NA	NA	NA	NA	NA	NA	NA	NA	NA	NA	NA	NA	NA	NA	NA	NA	NA	NA	NA	NA	NA	NA	NA
RB0315-S	315	MDIG/MDARI	Bangladesh	Serum	12	NA	NA	9	1	20.6222	18	3	0	0	0	0	0	NA	NA	NA	NA	NA	NA	LMIC	NA	NA	NA	NA	NA	NA	NA	NA	NA	NA	NA	NA	NA	NA	NA	NA	NA	NA	NA	NA	NA	NA	NA	NA	NA
RB0383-S	383	MDIG/MDARI	Bangladesh	Serum	12	NA	NA	6	2	24.474	20	2	0	0	0	0	0	NA	NA	NA	NA	NA	NA	LMIC	NA	NA	NA	NA	NA	NA	NA	NA	NA	NA	NA	NA	NA	NA	NA	NA	NA	NA	NA	NA	NA	NA	NA	NA	NA
RB0380-S	380	MDIG/MDARI	Bangladesh	Serum	12	NA	NA	9	2	25.9196	23	1	0	0	0	0	0	NA	NA	NA	NA	NA	NA	LMIC	NA	NA	NA	NA	NA	NA	NA	NA	NA	NA	NA	NA	NA	NA	NA	NA	NA	NA	NA	NA	NA	NA	NA	NA	NA
RB0336-S	336	MDIG/MDARI	Bangladesh	Serum	12	NA	NA	10	1	21.0274	18	3	1	0	0	0	0	NA	NA	NA	NA	NA	NA	LMIC	NA	NA	NA	NA	NA	NA	NA	NA	NA	NA	NA	NA	NA	NA	NA	NA	NA	NA	NA	NA	NA	NA	NA	NA	NA
PB1029	1029	PROVIDE	Bangladesh	Milk	1	382.348	9.46762	7	2	21.7	23	NA	4	NA	NA	NA	0	0	0	0	0	0	1	LMIC	1	1	4	108	-1.7	-2.55	23	21.7	6	5000	5000	5	144	2	196	2	328	2	196	2	365	1	365	1	365
PB1014	1014	PROVIDE	Bangladesh	Milk	1	322.418	13.0241	6	3	18.5	25	NA	3	NA	NA	NA	0	0	0	0	0	0	1	LMIC	2	1	3	158	-0.63	-1.73	25	18.5	5	15000	15000	5	40	2	365	1	284	2	365	1	365	1	365	1	365
PB1018	1018	PROVIDE	Bangladesh	Milk	1	686.681	20.6674	3	1	18.3	21	NA	12	NA	NA	NA	0	0	0	0	1	0	0	LMIC	1	6	12	64	-0.2	-2.22	21	18.3	2	8000	8000	5	10	2	242	2	259	2	145	2	319	2	365	1	365
PB1020	1020	PROVIDE	Bangladesh	Milk	1	1689.69	39.1705	1	1	17.6	23	NA	3	NA	NA	NA	0	0	0	0	0	0	1	LMIC	2	1	3	72	-0.53	-1.81	23	17.6	0	4500	4500	5	121	2	365	1	300	2	300	2	365	1	365	1	365
PB1022	1022	PROVIDE	Bangladesh	Milk	1	526.122	14.0361	4	2	23.7	22	NA	7	NA	NA	NA	0	0	0	1	1	0	0	LMIC	1	4	7	119	-0.53	-1.7	22	23.7	3	7500	7500	5	28	2	301	2	353	2	172	2	365	1	365	1	365
PB1023	1023	PROVIDE	Bangladesh	Milk	1	894.877	20.1146	1	2	22.9	25	NA	6	NA	NA	NA	0	0	0	1	0	0	0	LMIC	2	2	6	55	-0.06	-1.1	25	22.9	0	7000	7000	5	124	2	203	2	203	2	326	2	365	1	365	1	326
PB1024	1024	PROVIDE	Bangladesh	Milk	1	1181.69	17.3772	5	1	22.9	22	NA	5	NA	NA	NA	0	0	0	0	1	0	0	LMIC	1	2	5	131	-2.18	-0.34	22	22.9	4	25000	25000	1	91	2	184	2	299	2	184	2	365	1	365	1	365
PB1025	1025	PROVIDE	Bangladesh	Milk	1	1433.12	20.0854	5	2	19.1	27	NA	1	NA	NA	NA	0	1	0	0	0	0	0	LMIC	2	0	1	113	-1.13	-2.28	27	19.1	4	12000	12000	5	335	2	365	1	365	1	365	1	365	1	365	1	335
PB1026	1026	PROVIDE	Bangladesh	Milk	1	940.292	21.8312	9	2	23.8	28	NA	4	NA	NA	NA	0	0	0	0	0	1	0	LMIC	1	1	4	29	-0.86	-1.03	28	23.8	8	15000	11200	5	101	2	365	1	365	1	337	2	224	2	365	1	365
PB1001	1001	PROVIDE	Bangladesh	Milk	1	532.234	21.5381	6	1	23.8	21	NA	4	NA	NA	NA	0	1	1	0	0	0	0	LMIC	2	3	4	166	-0.69	-0.43	21	23.8	5	7000	7000	5	78	2	365	1	365	1	177	2	365	1	365	1	231
PB1036	1036	PROVIDE	Bangladesh	Milk	1	1660.08	18.8212	6	1	18.8	21	NA	5	NA	NA	NA	0	1	1	0	0	0	0	LMIC	1	3	5	158	-3.67	-3.22	21	18.8	5	5000	5000	1	24	2	44	2	114	2	114	2	365	1	114	2	293
PB1040	1040	PROVIDE	Bangladesh	Milk	1	545.421	12.2499	11	3	24	32	NA	3	NA	NA	NA	0	0	1	0	0	0	0	LMIC	2	1	3	147	-1.01	-0.79	32	24	10	12000	12000	5	150	2	365	1	295	2	295	2	365	1	365	1	365
PB1041	1041	PROVIDE	Bangladesh	Milk	1	1982.42	15.0098	6	1	20.1	20	NA	3	NA	NA	NA	0	0	0	0	1	0	0	LMIC	2	2	3	101	-2.61	-2.43	20	20.1	5	14000	14000	1	114	2	320	2	320	2	320	2	365	1	365	1	365
PB1045	1045	PROVIDE	Bangladesh	Milk	1	992.467	26.0897	11	1	23.2	30	NA	8	NA	NA	NA	0	0	0	0	1	0	1	LMIC	1	4	8	7	-3.07	-1.77	30	23.2	10	7000	4500	5	55	2	174	2	261	2	365	1	365	1	365	1	365
PB1046	1046	PROVIDE	Bangladesh	Milk	1	648.208	5.59151	10	1	27.6	21	NA	2	NA	NA	NA	0	0	0	1	0	0	0	LMIC	2	0	2	155	-0.26	-1.53	21	27.6	9	11000	11000	5	212	2	212	2	365	1	212	2	365	1	365	1	365
PB1055	1055	PROVIDE	Bangladesh	Milk	1	800.904	7.08913	3	3	21.6	23	NA	3	NA	NA	NA	0	0	1	0	0	0	0	LMIC	1	0	3	35	0.67	-0.19	23	21.6	2	4600	4600	5	271	2	365	1	271	2	271	2	365	1	365	1	365
PB1058	1058	PROVIDE	Bangladesh	Milk	1	1000.33	9.5599	9	1	18.1	19	NA	6	NA	NA	NA	0	0	0	1	0	0	0	LMIC	1	1	6	59	-1.9	-2.11	19	18.1	8	15000	15000	5	147	2	365	1	197	2	255	2	365	1	365	1	365
PB1062	1062	PROVIDE	Bangladesh	Milk	1	476.9	8.98495	1	3	21.6	24	NA	6	NA	NA	NA	0	0	0	0	0	1	0	LMIC	2	2	6	176	-0.05	-1.17	24	21.6	0	15000	11000	1	84	2	303	2	260	2	303	2	358	2	365	1	365
PB1067	1067	PROVIDE	Bangladesh	Milk	1	853.339	19.1011	1	2	21.3	23	NA	7	NA	NA	NA	0	1	0	0	0	0	0	LMIC	1	4	7	185	-0.27	-2	23	21.3	0	12000	12000	5	40	2	159	2	239	2	239	2	365	1	365	1	144
PB1103	1103	PROVIDE	Bangladesh	Milk	1	543.869	11.8377	5	2	26.2	23	NA	3	NA	NA	NA	0	1	0	0	0	1	0	LMIC	1	2	3	73	1.24	-1.9	23	26.2	4	20000	10000	5	90	2	101	2	365	1	358	2	358	2	365	1	358
PB1074	1074	PROVIDE	Bangladesh	Milk	1	654.936	31.5371	6	4	21.9	38	NA	3	NA	NA	NA	0	1	0	0	0	0	0	LMIC	1	0	3	141	-1.1	-1.16	38	21.9	5	10000	10000	1	214	2	365	1	365	1	365	1	365	1	365	1	288
PB1077	1077	PROVIDE	Bangladesh	Milk	1	696.821	8.12346	11	1	26.5	24	NA	7	NA	NA	NA	0	0	0	0	1	0	0	LMIC	1	4	7	2	0.68	-1.08	24	26.5	10	70000	50000	1	7	2	215	2	251	2	365	1	365	1	365	1	365
PB1080	1080	PROVIDE	Bangladesh	Milk	1	1209.95	18.7035	4	3	15.2	22	NA	1	NA	NA	NA	0	0	1	0	1	0	0	LMIC	2	0	1	133	-1.24	-0.81	22	15.2	3	6000	6000	1	291	2	291	2	291	2	291	2	365	1	365	1	365
PB1082	1082	PROVIDE	Bangladesh	Milk	1	507.895	13.6773	1	1	20	19	NA	5	NA	NA	NA	0	0	0	1	1	1	0	LMIC	1	0	5	148	0.39	-1.83	19	20	0	8500	8500	1	190	2	240	2	227	2	190	2	321	2	365	1	365
PB1117	1117	PROVIDE	Bangladesh	Milk	1	492.714	26.1933	3	2	19.7	23	NA	5	NA	NA	NA	0	0	0	1	1	0	0	LMIC	1	2	5	145	0.07	-0.9	23	19.7	2	5000	5000	1	27	2	177	2	286	2	286	2	365	1	365	1	177
PB1124	1124	PROVIDE	Bangladesh	Milk	1	972.183	17.7619	7	2	22.2	28	NA	4	NA	NA	NA	0	0	1	0	0	0	0	LMIC	1	0	4	170	-2.06	-1.86	28	22.2	6	15000	15000	5	203	2	203	2	203	2	365	1	365	1	365	1	275
PB1085	1085	PROVIDE	Bangladesh	Milk	1	350.695	12.7008	6	4	22.1	40	NA	9	NA	NA	NA	0	0	0	1	0	0	0	LMIC	1	4	9	148	-1.69	-3.48	40	22.1	5	15000	15000	1	49	2	213	2	326	2	326	2	365	1	365	1	365
PB1107	1107	PROVIDE	Bangladesh	Milk	1	518.191	16.332	9	1	18.3	20	NA	1	NA	NA	NA	0	0	1	0	0	0	1	LMIC	1	0	1	185	-1.37	-1.58	20	18.3	8	10000	10000	5	264	2	365	1	264	2	365	1	365	1	365	1	365
PB1138	1138	PROVIDE	Bangladesh	Milk	1	281.818	12.2946	1	2	26	27	NA	4	NA	NA	NA	0	1	0	0	0	0	0	LMIC	1	2	4	82	-1.39	-0.69	27	26	0	10000	10000	5	42	2	365	1	365	1	365	1	365	1	365	1	309
PB1111	1111	PROVIDE	Bangladesh	Milk	1	247.885	5.71875	6	3	22.8	29	NA	6	NA	NA	NA	0	0	0	0	0	0	1	LMIC	1	3	6	165	1.83	-1.13	29	22.8	5	20000	20000	5	34	2	283	2	283	2	283	2	365	1	365	1	283
PB1139	1139	PROVIDE	Bangladesh	Milk	1	295.38	9.19847	10	3	18.2	30	NA	10	NA	NA	NA	0	1	0	0	1	1	0	LMIC	1	2	10	24	0.62	-1.14	30	18.2	9	17000	17000	5	92	2	242	2	200	2	92	2	92	2	365	1	92
PB1171	1171	PROVIDE	Bangladesh	Milk	1	365.503	10.9999	6	2	25	24	NA	3	NA	NA	NA	0	0	0	0	1	0	0	LMIC	1	1	3	181	-1.56	-2.03	24	25	5	10000	10000	5	70	2	70	2	70	2	365	1	365	1	365	1	365
PB1174	1174	PROVIDE	Bangladesh	Milk	1	298.373	16.2231	9	1	19.9	23	NA	3	NA	NA	NA	0	0	0	0	1	0	0	LMIC	1	2	3	102	-1.73	-2.87	23	19.9	8	15000	15000	5	18	2	173	2	173	2	365	1	365	1	365	1	365
PB1154	1154	PROVIDE	Bangladesh	Milk	1	491.06	14.3615	5	2	21.9	25	NA	5	NA	NA	NA	0	0	0	0	0	0	1	LMIC	1	2	5	85	-0.65	-0.24	25	21.9	4	10000	10000	5	15	2	365	1	248	2	297	2	365	1	365	1	365
PB1147	1147	PROVIDE	Bangladesh	Milk	1	489.202	18.2005	6	1	19.6	23	NA	10	NA	NA	NA	0	0	1	0	0	0	1	LMIC	1	6	10	63	-1.64	-3.12	23	19.6	5	6000	6000	1	48	2	143	2	143	2	73	2	326	2	365	1	365
PB1090	1090	PROVIDE	Bangladesh	Milk	1	3502.26	22.2444	4	3	22.4	32	NA	8	NA	NA	NA	0	0	0	0	0	0	1	LMIC	1	6	8	16	-0.22	-2.39	32	22.4	3	7000	7000	1	24	2	123	2	123	2	365	1	365	1	365	1	365
PB1158	1158	PROVIDE	Bangladesh	Milk	1	453.415	9.80473	7	3	20.9	25	NA	4	NA	NA	NA	0	1	0	0	1	0	1	LMIC	1	2	4	123	0.56	-1.46	25	20.9	6	5000	5000	1	157	2	157	2	157	2	255	2	365	1	365	1	255
PB1175	1175	PROVIDE	Bangladesh	Milk	1	441.273	12.1652	5	2	20.5	25	NA	4	NA	NA	NA	0	0	1	0	0	0	0	LMIC	2	2	4	173	0.07	-0.8	25	20.5	4	15000	15000	1	70	2	365	1	237	2	365	1	365	1	365	1	168
PB1182	1182	PROVIDE	Bangladesh	Milk	1	452.136	4.87807	11	2	24.1	24	NA	6	NA	NA	NA	0	0	0	0	0	0	1	LMIC	2	3	6	160	0.48	-0.17	24	24.1	10	15000	15000	5	75	2	365	1	167	2	305	2	365	1	365	1	365
PB1127	1127	PROVIDE	Bangladesh	Milk	1	1122.86	13.4585	6	3	25.1	32	NA	4	NA	NA	NA	0	1	0	1	0	0	0	LMIC	1	2	4	178	-1.05	-1.37	32	25.1	5	17000	16200	5	75	2	172	2	217	2	172	2	365	1	365	1	322
PB1189	1189	PROVIDE	Bangladesh	Milk	1	333.449	23.5881	4	1	20.2	25	NA	6	NA	NA	NA	0	0	1	0	1	0	0	LMIC	1	3	6	19	1.29	-1.54	25	20.2	3	9000	9000	1	68	2	154	2	154	2	194	2	365	1	365	1	365
PB1159	1159	PROVIDE	Bangladesh	Milk	1	500.283	10.2082	1	2	20	22	NA	2	NA	NA	NA	0	0	0	0	0	0	1	LMIC	2	1	2	26	-0.14	-1.7	22	20	0	15000	15000	5	178	2	365	1	178	2	178	2	365	1	365	1	365
PB1215	1215	PROVIDE	Bangladesh	Milk	1	860.629	15.3826	2	1	17.6	20	NA	7	NA	NA	NA	0	0	0	0	0	0	1	LMIC	1	2	7	176	-1.72	-1.77	20	17.6	1	7500	7500	5	22	2	87	2	241	2	318	2	365	1	365	1	365
PB1095	1095	PROVIDE	Bangladesh	Milk	1	1327.35	19.7894	1	1	17.3	20	NA	4	NA	NA	NA	0	0	0	0	1	0	0	LMIC	1	2	4	202	-1.85	-2.63	20	17.3	0	7500	7500	5	64	2	243	2	243	2	365	1	365	1	365	1	365
PB1132	1132	PROVIDE	Bangladesh	Milk	1	981.612	42.0258	1	1	21.2	20	NA	9	NA	NA	NA	0	1	0	0	0	0	1	LMIC	2	3	9	79	-1.01	-2.1	20	21.2	0	10000	10000	5	20	2	286	2	286	2	286	2	365	1	365	1	247
PB1204	1204	PROVIDE	Bangladesh	Milk	1	851.601	6.51356	1	2	18.9	26	NA	3	NA	NA	NA	0	0	0	1	1	0	0	LMIC	2	1	3	193	0.27	-0.68	26	18.9	0	15000	13200	5	53	2	263	2	365	1	337	2	263	2	365	1	263
PB1212	1212	PROVIDE	Bangladesh	Milk	1	920.643	15.9781	5	1	19.6	21	NA	6	NA	NA	NA	0	0	0	1	0	0	0	LMIC	1	2	6	163	-1.11	-1.92	21	19.6	4	5000	5000	5	37	2	239	2	239	2	267	2	365	1	365	1	365
PB1228	1228	PROVIDE	Bangladesh	Milk	1	523.748	15.6697	1	2	17.2	23	NA	8	NA	NA	NA	0	0	0	1	0	0	0	LMIC	2	6	8	69	-2.09	-2	23	17.2	0	10000	10000	5	7	2	132	2	85	2	348	2	365	1	365	1	365
PB1218	1218	PROVIDE	Bangladesh	Milk	1	249.765	12.4288	1	2	19.4	30	NA	1	NA	NA	NA	0	0	0	0	1	0	1	LMIC	1	0	1	155	-0.9	-3.68	30	19.4	0	6000	6000	1	242	2	242	2	242	2	365	1	365	1	365	1	365
PB1230	1230	PROVIDE	Bangladesh	Milk	1	441.389	11.4106	1	3	18.3	23	NA	5	NA	NA	NA	0	1	0	0	0	0	0	LMIC	1	3	5	112	-1.07	-1.9	23	18.3	0	7000	7000	1	114	2	114	2	144	2	114	2	365	1	365	1	178
PB1233	1233	PROVIDE	Bangladesh	Milk	1	979.201	37.9879	9	3	27.2	32	NA	6	NA	NA	NA	0	0	0	0	0	0	1	LMIC	2	6	6	104	-1.75	-2.29	32	27.2	8	40000	40000	5	28	2	179	2	120	2	365	1	120	2	365	1	365
PB1248	1248	PROVIDE	Bangladesh	Milk	1	461.883	8.77371	6	2	28.8	27	NA	5	NA	NA	NA	0	1	0	0	0	0	0	LMIC	1	2	5	156	-1.81	-1.66	27	28.8	5	18000	18000	5	82	2	82	2	300	2	365	1	365	1	365	1	324
PB1231	1231	PROVIDE	Bangladesh	Milk	1	691.57	9.73141	8	2	20.8	23	NA	3	NA	NA	NA	0	0	0	0	1	0	0	LMIC	2	1	3	152	-1.29	-1.36	23	20.8	7	6000	6000	5	24	2	24	2	365	1	345	2	365	1	365	1	24
PB1259	1259	PROVIDE	Bangladesh	Milk	1	759.046	24.342	6	1	22	20	NA	2	NA	NA	NA	0	0	1	0	0	0	0	LMIC	2	2	2	168	-0.07	-0.76	20	22	5	12000	9400	1	25	2	365	1	365	1	365	1	365	1	365	1	365
PB1260	1260	PROVIDE	Bangladesh	Milk	1	818.452	7.72722	9	2	23.5	21	NA	8	NA	NA	NA	0	1	0	0	0	0	0	LMIC	2	6	8	179	-1.45	-2.58	21	23.5	8	10000	10000	5	21	2	365	1	164	2	155	2	365	1	365	1	21
PB1221	1221	PROVIDE	Bangladesh	Milk	1	600.758	25.7629	2	2	22.5	24	NA	5	NA	NA	NA	0	0	0	1	0	1	0	LMIC	1	2	5	23	-0.69	-0.99	24	22.5	1	6500	6500	5	111	2	262	2	262	2	262	2	205	2	365	1	365
PB1264	1264	PROVIDE	Bangladesh	Milk	1	607.48	33.7007	5	1	16.6	20	NA	2	NA	NA	NA	0	1	0	0	0	0	0	LMIC	1	1	2	76	-1.27	-3.31	20	16.6	4	6000	6000	5	17	2	365	1	365	1	263	2	365	1	365	1	263
PB1191	1191	PROVIDE	Bangladesh	Milk	1	389.268	6.69206	8	2	19.8	25	NA	1	NA	NA	NA	0	0	0	0	0	0	1	LMIC	2	0	1	16	-0.6	-1.46	25	19.8	7	10000	10000	5	303	2	365	1	303	2	365	1	365	1	365	1	365
PB1235	1235	PROVIDE	Bangladesh	Milk	1	1173.35	16.6242	8	2	21.9	24	NA	1	NA	NA	NA	0	0	0	0	0	1	0	LMIC	1	0	1	179	-2.16	-2.08	24	21.9	7	8000	8000	1	248	2	365	1	365	1	248	2	248	2	365	1	365
PB1265	1265	PROVIDE	Bangladesh	Milk	1	1162.48	23.0383	8	1	20.6	22	NA	8	NA	NA	NA	0	0	1	0	1	0	0	LMIC	1	3	8	187	-0.66	-1.01	22	20.6	7	25000	15500	5	39	2	248	2	248	2	365	1	365	1	365	1	365
PB1222	1222	PROVIDE	Bangladesh	Milk	1	1894.39	18.2808	1	1	19.9	20	NA	5	NA	NA	NA	0	0	0	1	1	0	0	LMIC	1	2	5	92	-1.63	-1.94	20	19.9	0	3000	3000	5	59	2	280	2	280	2	295	2	155	2	365	1	365
PB1100	1100	PROVIDE	Bangladesh	Milk	1	300.995	9.55583	5	3	21.4	37	NA	4	NA	NA	NA	0	0	0	0	0	0	1	LMIC	1	1	4	183	-0.69	-2.18	37	21.4	4	14300	14000	1	98	2	365	1	205	2	205	2	365	1	365	1	331
PB1135	1135	PROVIDE	Bangladesh	Milk	1	573.017	30.0959	5	5	30	37	NA	1	NA	NA	NA	0	0	1	0	0	0	0	LMIC	2	0	1	153	-0.74	-1.87	37	30	4	8000	8000	3	189	2	365	1	189	2	365	1	189	2	365	1	365
PB1162	1162	PROVIDE	Bangladesh	Milk	1	399.732	10.412	5	3	16.9	29	NA	4	NA	NA	NA	0	0	0	0	0	0	1	LMIC	2	0	4	170	-1.36	-4.1	29	16.9	4	4800	4800	1	190	2	365	1	190	2	222	2	190	2	365	1	365
PB1137	1137	PROVIDE	Bangladesh	Milk	1	478.502	41.0586	3	2	17.5	22	NA	3	NA	NA	NA	0	1	1	1	0	0	0	LMIC	2	2	3	112	-0.07	-0.51	22	17.5	2	10000	10000	1	81	2	365	1	158	2	158	2	365	1	365	1	273
PB1194	1194	PROVIDE	Bangladesh	Milk	1	316.48	14.2011	1	1	22.2	20	NA	2	NA	NA	NA	0	0	1	0	0	0	0	LMIC	2	0	2	99	-0.49	-0.83	20	22.2	0	9000	9000	5	189	2	365	1	365	1	365	1	365	1	365	1	365
PB1167	1167	PROVIDE	Bangladesh	Milk	1	385.894	13.0786	1	4	20.5	33	NA	14	NA	NA	NA	0	0	0	0	0	0	1	LMIC	1	5	14	15	-1.69	-1.45	33	20.5	0	10000	10000	1	50	2	246	2	186	2	197	2	365	1	365	1	365
PB1195	1195	PROVIDE	Bangladesh	Milk	1	728.182	12.0653	12	4	29.9	30	NA	7	NA	NA	NA	0	0	1	0	0	0	0	LMIC	2	1	7	61	-0.72	-1.24	30	29.9	12	20000	20000	5	175	2	175	2	203	2	331	2	365	1	365	1	203
PB1168	1168	PROVIDE	Bangladesh	Milk	1	565.104	15.3688	1	1	16.8	20	NA	4	NA	NA	NA	0	0	1	0	0	0	0	LMIC	2	2	4	111	-1.75	-2.23	20	16.8	0	6000	6000	1	26	2	365	1	166	2	365	1	365	1	365	1	365
PB1223	1223	PROVIDE	Bangladesh	Milk	1	381.303	6.76794	6	2	21.6	31	NA	5	NA	NA	NA	0	0	1	0	0	1	0	LMIC	1	0	5	173	-0.6	-1.58	31	21.6	5	20000	20000	5	198	2	213	2	213	2	365	1	213	2	365	1	365
PB1196	1196	PROVIDE	Bangladesh	Milk	1	368.228	14.6532	10	1	19.7	20	NA	12	NA	NA	NA	0	0	1	0	1	1	0	LMIC	2	4	12	63	-1.04	-2.82	20	19.7	9	18000	18000	1	30	2	237	2	30	2	274	2	274	2	365	1	365
PB1240	1240	PROVIDE	Bangladesh	Milk	1	446.084	15.8048	11	2	15.5	27	NA	5	NA	NA	NA	0	0	0	0	0	0	1	LMIC	1	2	5	60	-1.86	-0.75	27	15.5	10	13000	13000	1	144	2	179	2	179	2	365	1	365	1	365	1	365
PB1224	1224	PROVIDE	Bangladesh	Milk	1	1200.32	12.2779	1	3	23.8	21	NA	4	NA	NA	NA	0	1	0	0	0	0	1	LMIC	1	1	4	41	-0.98	-0.04	21	23.8	0	7000	7000	1	175	2	175	2	188	2	175	2	365	1	365	1	336
PB1268	1268	PROVIDE	Bangladesh	Milk	1	551.095	15.4192	1	3	31.2	27	NA	6	NA	NA	NA	0	0	0	1	0	0	0	LMIC	2	5	6	0	-0.03	-1.03	27	31.2	0	33000	33000	1	13	2	365	1	321	2	94	2	321	2	365	1	365
PB1242	1242	PROVIDE	Bangladesh	Milk	1	598.187	9.30967	1	5	19.8	23	NA	7	NA	NA	NA	0	0	1	0	0	0	0	LMIC	1	4	7	34	-1.66	-3.71	23	19.8	0	6000	6000	1	23	2	97	2	97	2	97	2	365	1	365	1	218
PB1227	1227	PROVIDE	Bangladesh	Milk	1	502.428	17.4465	2	3	21	35	NA	7	NA	NA	NA	0	0	0	1	1	0	0	LMIC	2	3	7	206	-1.42	-1.62	35	21	1	8000	8000	5	83	2	230	2	230	2	269	2	365	1	365	1	365
PB1246	1246	PROVIDE	Bangladesh	Milk	1	747.785	7.26442	2	3	22.1	27	NA	8	NA	NA	NA	0	0	0	1	0	0	0	LMIC	1	5	8	185	-1.01	-1.97	27	22.1	1	4000	4000	1	31	2	221	2	221	2	221	2	365	1	365	1	365
PB1243	1243	PROVIDE	Bangladesh	Milk	1	532.19	11.339	6	3	25.8	30	NA	2	NA	NA	NA	0	0	0	0	0	0	1	LMIC	1	1	2	136	-0.63	-0.93	30	25.8	5	10000	10000	1	17	2	365	1	263	2	365	1	365	1	365	1	365
PB1274	1274	PROVIDE	Bangladesh	Milk	1	607.979	8.31187	7	1	19.3	25	NA	5	NA	NA	NA	0	1	0	0	0	0	0	LMIC	1	2	5	180	-0.66	-1.78	25	19.3	6	9000	8000	5	17	2	365	1	243	2	365	1	365	1	365	1	243
PB1283	1283	PROVIDE	Bangladesh	Milk	1	355.69	12.6846	5	1	17.6	21	NA	4	NA	NA	NA	0	0	0	0	1	0	0	LMIC	2	3	4	204	-0.78	-1.17	21	17.6	4	14000	14000	5	90	2	341	2	341	2	365	1	365	1	365	1	365
PB1286	1286	PROVIDE	Bangladesh	Milk	1	457.885	8.15124	1	4	19.7	33	NA	5	NA	NA	NA	0	0	0	0	1	0	0	LMIC	2	4	5	161	-1.47	-2.12	33	19.7	0	22000	22000	5	71	2	176	2	176	2	151	2	71	2	365	1	365
PB1505	1505	PROVIDE	Bangladesh	Milk	1	657.02	17.9628	11	1	24.7	20	NA	6	NA	NA	NA	0	1	0	0	0	0	0	LMIC	1	2	6	142	-0.81	0.25	20	24.7	10	16000	14000	5	90	2	312	2	278	2	365	1	365	1	365	1	262
PB1508	1508	PROVIDE	Bangladesh	Milk	1	583.968	13.3318	6	2	22.8	26	NA	3	NA	NA	NA	0	1	0	0	0	0	0	LMIC	2	0	3	80	-0.05	-1.47	26	22.8	5	12000	12000	5	231	2	231	2	297	2	297	2	365	1	365	1	297
PB1511	1511	PROVIDE	Bangladesh	Milk	1	994.614	14.0914	1	1	19.6	19	NA	5	NA	NA	NA	0	1	0	0	0	0	0	LMIC	1	0	5	20	-2.5	-3.2	19	19.6	0	5500	5500	5	201	2	365	1	272	2	240	2	365	1	365	1	240
PB1512	1512	PROVIDE	Bangladesh	Milk	1	481.099	20.4657	8	2	20	25	NA	6	NA	NA	NA	0	0	1	0	0	0	0	LMIC	1	2	6	131	-1.14	-1.88	25	20	7	6000	6000	5	173	2	365	1	182	2	271	2	365	1	365	1	365
PB1514	1514	PROVIDE	Bangladesh	Milk	1	510.409	24.9881	6	1	18.3	18	NA	8	NA	NA	NA	0	0	1	0	1	0	1	LMIC	1	4	8	69	-1.45	-0.71	18	18.3	5	12000	9000	5	95	2	196	2	196	2	365	1	365	1	365	1	365
PB1516	1516	PROVIDE	Bangladesh	Milk	1	547.016	14.898	7	1	20.7	19	NA	5	NA	NA	NA	0	0	1	1	0	1	0	LMIC	2	2	5	126	-1.54	-2.06	19	20.7	6	12500	12000	1	161	2	365	1	365	1	259	2	356	2	365	1	365
PB1518	1518	PROVIDE	Bangladesh	Milk	1	744.537	13.1186	12	1	28.1	23	NA	1	NA	NA	NA	0	0	1	1	0	0	0	LMIC	2	0	1	179	-2.7	-1.67	23	28.1	12	40000	40000	5	303	2	365	1	303	2	303	2	365	1	365	1	365
PB1521	1521	PROVIDE	Bangladesh	Milk	1	741.085	8.18284	5	1	19.6	20	NA	4	NA	NA	NA	0	0	0	0	0	0	1	LMIC	1	1	4	29	-0.34	-1.36	20	19.6	4	27000	15000	1	167	2	167	2	314	2	365	1	365	1	365	1	365
PB1523	1523	PROVIDE	Bangladesh	Milk	1	379.616	18.866	8	1	20.7	19	NA	5	NA	NA	NA	0	0	0	1	0	0	0	LMIC	2	2	5	205	-0.67	-1.87	19	20.7	7	18000	11200	3	21	2	365	1	197	2	197	2	365	1	365	1	365
PB1525	1525	PROVIDE	Bangladesh	Milk	1	508.137	16.5448	1	1	21.3	18	NA	2	NA	NA	NA	0	0	0	0	1	0	0	LMIC	1	0	2	160	-1.16	-1.63	18	21.3	0	4000	4000	1	199	2	199	2	199	2	365	1	365	1	365	1	365
PB1526	1526	PROVIDE	Bangladesh	Milk	1	547.515	22.1229	2	2	26	28	NA	3	NA	NA	NA	0	0	0	1	0	0	1	LMIC	1	1	3	117	0.04	-0.82	28	26	1	5000	5000	1	129	2	365	1	305	2	305	2	365	1	365	1	365
PB1529	1529	PROVIDE	Bangladesh	Milk	1	254.716	36.804	1	6	23.5	35	NA	6	NA	NA	NA	0	0	0	1	0	0	0	LMIC	1	0	6	114	-1.53	-2.29	35	23.5	0	8000	8000	1	240	2	365	1	278	2	240	2	298	2	365	1	278
PB1531	1531	PROVIDE	Bangladesh	Milk	1	435.636	13.7129	9	1	23.5	20	NA	2	NA	NA	NA	0	0	0	0	0	0	1	LMIC	2	0	2	175	-1.13	-1.52	20	23.5	8	15000	14000	5	254	2	254	2	308	2	365	1	308	2	365	1	365
PB1532	1532	PROVIDE	Bangladesh	Milk	1	808.504	16.8416	1	1	18.2	20	NA	1	NA	NA	NA	0	0	0	0	1	0	0	LMIC	2	0	1	173	-1.82	-2.2	20	18.2	0	10000	10000	1	303	2	303	2	365	1	365	1	365	1	365	1	365
PB1533	1533	PROVIDE	Bangladesh	Milk	1	996.904	23.3642	7	1	20.8	22	NA	3	NA	NA	NA	0	0	0	0	0	0	1	LMIC	2	1	3	1	0.09	0.44	22	20.8	6	11000	11000	5	137	2	365	1	280	2	280	2	294	2	365	1	280
PB1535	1535	PROVIDE	Bangladesh	Milk	1	522.489	32.8849	7	3	24.4	24	NA	9	NA	NA	NA	0	0	1	1	1	0	0	LMIC	1	2	9	87	-0.22	-1.21	24	24.4	6	6000	6000	1	87	2	191	2	92	2	191	2	365	1	365	1	365
PB1537	1537	PROVIDE	Bangladesh	Milk	1	592.633	8.44764	1	1	18.7	20	NA	10	NA	NA	NA	0	0	0	0	0	1	0	LMIC	1	4	10	107	-0.24	-2.3	20	18.7	0	12000	12000	1	44	2	138	2	250	2	250	2	358	2	365	1	365
PB1540	1540	PROVIDE	Bangladesh	Milk	1	698.286	20.4933	6	3	21.3	28	NA	8	NA	NA	NA	0	0	1	0	0	1	0	LMIC	1	2	8	74	-2.54	-3.72	28	21.3	5	10000	10000	5	92	2	365	1	180	2	365	1	331	2	365	1	365
PB1541	1541	PROVIDE	Bangladesh	Milk	1	439.152	15.2825	5	2	22	30	NA	4	NA	NA	NA	0	0	0	1	0	0	0	LMIC	2	2	4	105	-2.04	-0.36	30	22	4	10500	10500	5	135	2	290	2	168	2	290	2	365	1	365	1	365
PB1543	1543	PROVIDE	Bangladesh	Milk	1	480.135	14.2581	1	1	20.2	20	NA	2	NA	NA	NA	0	1	0	0	0	0	0	LMIC	1	0	2	123	-0.06	-0.48	20	20.2	0	9500	9500	1	259	2	274	2	365	1	274	2	365	1	365	1	274
PB1545	1545	PROVIDE	Bangladesh	Milk	1	529.478	8.63473	6	3	25.3	30	NA	4	NA	NA	NA	0	0	0	0	1	0	0	LMIC	2	3	4	216	-0.32	-1.83	30	25.3	5	8000	8000	5	70	2	175	2	175	2	365	1	365	1	365	1	365
PB1553	1553	PROVIDE	Bangladesh	Milk	1	278.587	12.8075	9	1	15.2	19	NA	6	NA	NA	NA	0	1	0	1	0	0	0	LMIC	2	3	6	191	-1.81	-0.96	19	15.2	8	20000	20000	5	90	2	365	1	281	2	281	2	365	1	365	1	281
PB1556	1556	PROVIDE	Bangladesh	Milk	1	1920.9	34.2037	8	1	24.8	20	NA	3	NA	NA	NA	0	0	1	0	0	0	0	LMIC	2	0	3	173	-1.58	-1.43	20	24.8	7	15000	15000	5	235	2	341	2	354	2	354	2	365	1	365	1	354
PB1560	1560	PROVIDE	Bangladesh	Milk	1	563.628	24.6559	5	5	18.3	36	NA	4	NA	NA	NA	0	0	0	0	1	0	0	LMIC	2	2	4	103	-1.4	-2.21	36	18.3	4	11500	10000	1	121	2	347	2	165	2	273	2	121	2	365	1	365
PB1551	1551	PROVIDE	Bangladesh	Milk	1	399.508	20.438	7	1	22.6	19	NA	9	NA	NA	NA	0	0	0	0	0	1	0	LMIC	1	4	9	199	-2.06	-0.64	19	22.6	6	10000	10000	5	31	2	149	2	248	2	248	2	248	2	365	1	365
PB1548	1548	PROVIDE	Bangladesh	Milk	1	424.63	11.9993	6	1	22.6	19	NA	8	NA	NA	NA	0	0	1	1	0	0	0	LMIC	1	3	8	147	-2.49	-2.63	19	22.6	5	18000	18000	1	85	2	229	2	285	2	322	2	285	2	365	1	322
PB1544	1544	PROVIDE	Bangladesh	Milk	1	702.454	32.4759	1	4	18.7	35	NA	7	NA	NA	NA	0	0	0	1	0	0	0	LMIC	1	2	7	171	-2.24	-2.26	35	18.7	0	10000	10000	1	108	2	365	1	192	2	192	2	365	1	365	1	365
PB1571	1571	PROVIDE	Bangladesh	Milk	1	605.612	13.4681	12	2	18.2	26	NA	8	NA	NA	NA	0	1	0	1	0	0	1	LMIC	2	3	8	30	-1.29	-1.62	26	18.2	12	30000	30000	5	42	2	140	2	255	2	310	2	255	2	365	1	334
PB1575	1575	PROVIDE	Bangladesh	Milk	1	680.707	41.8197	9	1	19.1	20	NA	4	NA	NA	NA	0	0	0	0	1	0	0	LMIC	1	1	4	0	-0.36	-0.92	20	19.1	8	60000	40000	5	99	2	99	2	197	2	248	2	365	1	365	1	99
PB1577	1577	PROVIDE	Bangladesh	Milk	1	531.722	10.8837	4	2	22.5	29	NA	5	NA	NA	NA	0	1	0	0	0	0	0	LMIC	2	0	5	130	-1.41	-1.27	29	22.5	3	20000	13500	5	186	2	365	1	321	2	365	1	302	2	365	1	345
PB1580	1580	PROVIDE	Bangladesh	Milk	1	520.377	12.6737	6	2	19.9	22	NA	4	NA	NA	NA	0	0	0	0	1	0	0	LMIC	1	2	4	64	0.52	-0.17	22	19.9	5	13000	13000	1	158	2	174	2	158	2	174	2	365	1	365	1	365
PB1565	1565	PROVIDE	Bangladesh	Milk	1	637.661	15.723	5	2	18.2	20	NA	4	NA	NA	NA	0	0	0	0	1	0	0	LMIC	1	1	4	149	-0.22	-1.58	20	18.2	4	8000	7900	7	170	2	170	2	326	2	170	2	365	1	365	1	365
PB1595	1595	PROVIDE	Bangladesh	Milk	1	498.432	24.6604	1	1	19.1	19	NA	3	NA	NA	NA	0	0	0	1	0	0	0	LMIC	1	1	3	141	-1.03	-1.2	19	19.1	0	12500	12000	1	172	2	365	1	365	1	201	2	365	1	365	1	365
PB1590	1590	PROVIDE	Bangladesh	Milk	1	621.671	15.3172	1	2	23.5	28	NA	7	NA	NA	NA	0	0	0	0	0	0	1	LMIC	2	1	7	167	-1.5	-0.26	28	23.5	0	7000	7000	5	101	2	317	2	230	2	365	1	365	1	365	1	330
PB1594	1594	PROVIDE	Bangladesh	Milk	1	1537.89	105.85	3	1	20.5	19	NA	6	NA	NA	NA	0	0	1	0	0	1	0	LMIC	1	3	6	138	-2.16	-2.37	19	20.5	2	8000	7000	1	56	2	94	2	238	2	365	1	321	2	365	1	365
PB1569	1569	PROVIDE	Bangladesh	Milk	1	352.604	34.4161	1	2	19.8	28	NA	7	NA	NA	NA	0	0	0	1	0	0	0	LMIC	1	4	7	153	-2.18	-3.92	28	19.8	0	6500	6500	5	58	2	365	1	58	2	139	2	333	2	365	1	365
PB1603	1603	PROVIDE	Bangladesh	Milk	1	667.272	14.4104	9	3	25.3	25	NA	6	NA	NA	NA	0	0	1	1	0	0	1	LMIC	2	1	6	44	0.97	-0.33	25	25.3	8	6000	6000	1	91	2	365	1	239	2	304	2	239	2	365	1	365
PB1602	1602	PROVIDE	Bangladesh	Milk	1	737.002	10.7078	11	3	25.5	30	NA	2	NA	NA	NA	0	0	1	0	0	0	0	LMIC	1	1	2	176	-0.4	-0.46	30	25.5	10	55000	25000	5	148	2	365	1	309	2	365	1	365	1	365	1	309
PB1605	1605	PROVIDE	Bangladesh	Milk	1	314.916	18.391	8	2	19.7	22	NA	4	NA	NA	NA	0	0	1	0	0	1	0	LMIC	2	0	4	70	-1.33	-2.44	22	19.7	7	15000	14500	5	238	2	365	1	238	2	365	1	258	2	365	1	365
PB1601	1601	PROVIDE	Bangladesh	Milk	1	635.645	25.8213	5	1	20.3	20	NA	1	NA	NA	NA	0	0	1	0	0	0	0	LMIC	1	0	1	189	-1.35	-2.54	20	20.3	4	16000	15000	1	251	2	251	2	365	1	251	2	365	1	365	1	365
PB1625	1625	PROVIDE	Bangladesh	Milk	1	862.246	34.2508	1	3	18.9	25	NA	7	NA	NA	NA	0	0	0	1	1	1	0	LMIC	1	2	7	8	0.14	-0.66	25	18.9	0	12000	12000	1	82	2	175	2	175	2	175	2	260	2	365	1	365
PB1600	1600	PROVIDE	Bangladesh	Milk	1	430.46	9.85422	9	3	22.3	22	NA	5	NA	NA	NA	0	0	1	0	1	0	0	LMIC	1	0	5	48	-0.64	-1	22	22.3	8	40000	32000	5	197	2	345	2	281	2	281	2	365	1	365	1	365
PB1624	1624	PROVIDE	Bangladesh	Milk	1	357.485	68.0496	6	6	17.7	27	NA	5	NA	NA	NA	0	0	0	1	0	0	0	LMIC	1	3	5	15	1.08	-1.19	27	17.7	5	8000	8000	1	141	2	141	2	284	2	141	2	284	2	365	1	284
PB1599	1599	PROVIDE	Bangladesh	Milk	1	433.762	18.6153	1	1	18.5	18	NA	5	NA	NA	NA	0	0	0	0	1	1	0	LMIC	1	3	5	155	-1.83	-1.76	18	18.5	0	5000	5000	1	19	2	174	2	227	2	227	2	307	2	365	1	365
PB1621	1621	PROVIDE	Bangladesh	Milk	1	482.084	14.1228	9	3	26.9	35	NA	1	NA	NA	NA	0	0	0	0	1	0	0	LMIC	2	0	1	184	1.76	0.5	35	26.9	8	20000	20000	5	363	2	363	2	365	1	365	1	365	1	365	1	365
PB1618	1618	PROVIDE	Bangladesh	Milk	1	657.394	21.8497	1	3	21.9	26	NA	10	NA	NA	NA	0	0	0	0	0	1	1	LMIC	1	2	10	59	1.19	-1.04	26	21.9	0	12000	12000	5	38	2	365	1	192	2	192	2	253	2	365	1	266
PB1616	1616	PROVIDE	Bangladesh	Milk	1	566.343	19.6443	6	4	19.4	27	NA	2	NA	NA	NA	0	0	1	0	0	0	1	LMIC	1	0	2	59	-1.56	-1.13	27	19.4	5	20000	20000	5	214	2	365	1	214	2	365	1	365	1	365	1	365
PB1639	1639	PROVIDE	Bangladesh	Milk	1	299.313	8.88586	5	1	22.6	21	NA	6	NA	NA	NA	0	0	1	0	0	0	0	LMIC	1	4	6	147	-1.58	-2.39	21	22.6	4	13000	12800	7	52	2	68	2	176	2	106	2	365	1	365	1	365
PB1636	1636	PROVIDE	Bangladesh	Milk	1	679.041	11.0441	14	1	25.4	26	NA	14	NA	NA	NA	0	1	0	0	0	0	1	LMIC	2	6	14	0	-0.81	0.04	26	25.4	12	12000	12000	3	74	2	74	2	225	2	365	1	272	2	365	1	257
PB1635	1635	PROVIDE	Bangladesh	Milk	1	364.579	5.88037	1	1	20.1	18	NA	9	NA	NA	NA	0	0	1	1	1	0	0	LMIC	1	4	9	151	0.35	-0.27	18	20.1	0	20000	20000	5	87	2	343	2	235	2	296	2	365	1	365	1	296
PB1633	1633	PROVIDE	Bangladesh	Milk	1	259.168	21.7087	8	1	15.5	18	NA	12	NA	NA	NA	0	1	0	0	1	1	0	LMIC	2	7	12	47	-0.88	-1.06	18	15.5	7	25000	20000	1	54	2	77	2	168	2	129	2	206	2	365	1	264
PB1613	1613	PROVIDE	Bangladesh	Milk	1	669.995	28.6073	4	1	18.9	22	NA	2	NA	NA	NA	0	0	1	0	0	0	0	LMIC	2	2	2	0	-1.19	-1.21	22	18.9	3	18000	18000	5	124	2	365	1	365	1	365	1	365	1	365	1	365
PB1596	1596	PROVIDE	Bangladesh	Milk	1	328.433	12.4745	11	2	21	20	NA	3	NA	NA	NA	0	0	0	0	0	1	0	LMIC	2	1	3	78	-1.81	-2.38	20	21	10	15000	15000	1	176	2	230	2	307	2	176	2	307	2	365	1	176
PB1610	1610	PROVIDE	Bangladesh	Milk	1	521.446	14.8163	1	2	22.5	30	NA	5	NA	NA	NA	0	0	0	0	0	1	0	LMIC	1	1	5	110	-2.33	-2.38	30	22.5	0	8000	8000	1	156	2	365	1	211	2	156	2	254	2	365	1	365
PB1597	1597	PROVIDE	Bangladesh	Milk	1	364.632	15.0331	12	1	28.5	25	NA	1	NA	NA	NA	0	0	0	1	0	1	0	LMIC	1	0	1	45	-0.59	0.15	25	28.5	12	77000	45000	5	270	2	365	1	365	1	270	2	270	2	365	1	365
PB1598	1598	PROVIDE	Bangladesh	Milk	1	553.885	10.2802	7	2	24.6	25	NA	3	NA	NA	NA	0	1	0	0	0	0	0	LMIC	1	1	3	138	-0.44	-0.43	25	24.6	6	12000	11000	5	113	2	365	1	262	2	273	2	365	1	365	1	262
PB1628	1628	PROVIDE	Bangladesh	Milk	1	516.912	66.2617	6	1	18	19	NA	7	NA	NA	NA	0	0	1	1	0	0	0	LMIC	2	3	7	204	-1.71	-1.07	19	18	5	6500	6500	5	86	2	365	1	315	2	272	2	272	2	365	1	272
PB1611	1611	PROVIDE	Bangladesh	Milk	1	522.004	19.9954	5	1	18.3	19	NA	2	NA	NA	NA	0	1	0	1	0	0	0	LMIC	1	1	2	126	-1.02	-1.46	19	18.3	4	9000	8500	5	125	2	125	2	232	2	232	2	365	1	365	1	232
PB1640	1640	PROVIDE	Bangladesh	Milk	1	364.424	11.963	1	2	20.7	25	NA	8	NA	NA	NA	0	1	0	0	0	0	0	LMIC	1	3	8	170	-1.11	-2.29	25	20.7	0	6000	6000	1	115	2	123	2	123	2	123	2	297	2	365	1	123
PB1612	1612	PROVIDE	Bangladesh	Milk	1	661.658	16.7469	1	2	22	27	NA	1	NA	NA	NA	0	0	0	0	0	0	1	LMIC	2	0	1	180	0.18	-1.41	27	22	0	7000	7000	1	358	2	365	1	358	2	365	1	358	2	365	1	365
PB1663	1663	PROVIDE	Bangladesh	Milk	1	723.368	39.2275	1	1	18.4	20	NA	6	NA	NA	NA	0	0	0	0	0	1	1	LMIC	2	2	6	198	-0.35	-1.07	20	18.4	0	6000	6000	1	146	2	278	2	207	2	207	2	146	2	365	1	365
PB1629	1629	PROVIDE	Bangladesh	Milk	1	391.87	9.13071	1	3	23.6	30	NA	7	NA	NA	NA	0	0	0	1	0	0	0	LMIC	2	3	7	148	-0.81	-0.98	30	23.6	0	15000	15000	5	40	2	365	1	212	2	212	2	212	2	365	1	256
PB1642	1642	PROVIDE	Bangladesh	Milk	1	664.279	20.1702	5	3	18.2	28	NA	3	NA	NA	NA	0	1	1	0	0	0	0	LMIC	2	1	3	106	0.01	0.12	28	18.2	4	7000	7000	5	70	2	365	1	184	2	365	1	365	1	365	1	210
PB1630	1630	PROVIDE	Bangladesh	Milk	1	987.143	29.223	1	2	21.9	22	NA	6	NA	NA	NA	0	0	0	0	1	0	1	LMIC	1	2	6	69	0.65	-0.38	22	21.9	0	11000	11000	1	96	2	285	2	173	2	285	2	365	1	365	1	285
PB1631	1631	PROVIDE	Bangladesh	Milk	1	377.861	9.56383	6	2	18.7	22	NA	3	NA	NA	NA	0	0	0	0	1	0	0	LMIC	1	1	3	146	-1.19	-2.71	22	18.7	5	8000	8000	5	87	2	280	2	280	2	365	1	365	1	365	1	365
PB1664	1664	PROVIDE	Bangladesh	Milk	1	409.174	12.1822	1	2	14.2	24	NA	3	NA	NA	NA	0	0	0	0	0	1	0	LMIC	2	0	3	95	-2.32	-3.12	24	14.2	0	6000	6000	1	192	2	326	2	192	2	365	1	234	2	365	1	365
PB1645	1645	PROVIDE	Bangladesh	Milk	1	268.197	16.351	14	1	25.9	25	NA	4	NA	NA	NA	0	0	0	0	1	0	0	LMIC	1	3	4	168	0.56	-0.16	25	25.9	12	26000	14000	5	95	2	102	2	347	2	365	1	365	1	365	1	365
PB1668	1668	PROVIDE	Bangladesh	Milk	1	746.485	14.1467	6	1	26.1	25	NA	2	NA	NA	NA	0	1	0	0	1	0	0	LMIC	1	1	2	169	-0.86	-1.67	25	26.1	5	20000	16600	5	41	2	252	2	252	2	365	1	365	1	365	1	252
PB1634	1634	PROVIDE	Bangladesh	Milk	1	417.992	17.2059	1	2	20.8	22	NA	16	NA	NA	NA	0	1	1	0	0	1	1	LMIC	1	6	16	52	-0.98	-2.29	22	20.8	0	10000	10000	1	58	2	306	2	241	2	82	2	344	2	154	2	297
PB1648	1648	PROVIDE	Bangladesh	Milk	1	350.648	22.0767	6	3	28.1	30	NA	8	NA	NA	NA	0	0	0	0	0	0	1	LMIC	1	3	8	167	-0.9	-2.32	30	28.1	5	11000	11000	5	67	2	67	2	148	2	252	2	365	1	365	1	293
PB1670	1670	PROVIDE	Bangladesh	Milk	1	316.429	9.40903	1	4	26.1	32	NA	3	NA	NA	NA	0	0	1	0	0	0	0	LMIC	2	1	3	110	-0.14	-2.61	32	26.1	0	9000	9000	1	149	2	149	2	338	2	365	1	260	2	365	1	260
PB1650	1650	PROVIDE	Bangladesh	Milk	1	907.956	15.1472	9	2	25.7	26	NA	3	NA	NA	NA	0	0	0	1	0	0	0	LMIC	1	1	3	11	-2.56	-1.87	26	25.7	8	9000	9000	1	149	2	149	2	212	2	149	2	365	1	365	1	365
PB1671	1671	PROVIDE	Bangladesh	Milk	1	673.545	13.6782	7	1	20.1	22	NA	6	NA	NA	NA	0	0	1	0	0	0	1	LMIC	1	2	6	178	-1.39	-2.28	22	20.1	6	3000	2500	1	120	2	184	2	184	2	184	2	365	1	365	1	365
PB1672	1672	PROVIDE	Bangladesh	Milk	1	564.833	13.0939	1	3	24.5	27	NA	7	NA	NA	NA	0	0	0	1	0	0	1	LMIC	1	2	7	34	-0.85	-1.17	27	24.5	0	9500	9500	1	164	2	365	1	193	2	200	2	356	2	365	1	365
PB1651	1651	PROVIDE	Bangladesh	Milk	1	510.53	17.5117	1	1	19.5	20	NA	3	NA	NA	NA	0	0	0	0	1	0	0	LMIC	2	3	3	179	-0.62	-0.33	20	19.5	0	5000	5000	5	102	2	124	2	365	1	365	1	365	1	365	1	365
PB1655	1655	PROVIDE	Bangladesh	Milk	1	448.77	11.8285	6	2	20	26	NA	8	NA	NA	NA	0	1	0	0	0	0	0	LMIC	2	1	8	160	-1.5	-1.78	26	20	5	8000	8000	1	138	2	245	2	193	2	217	2	206	2	365	1	245
PB1674	1674	PROVIDE	Bangladesh	Milk	1	832.997	5.57803	10	2	30.8	25	NA	10	NA	NA	NA	0	0	1	0	1	1	0	LMIC	2	4	10	174	0.45	0.08	25	30.8	9	34000	32000	7	99	2	99	2	208	2	274	2	208	2	365	1	365
PB1659	1659	PROVIDE	Bangladesh	Milk	1	521.654	16.6185	10	2	18.6	21	NA	4	NA	NA	NA	0	1	0	0	0	0	0	LMIC	2	1	4	0	-0.39	-1.52	21	18.6	9	40000	28500	5	170	2	170	2	170	2	170	2	365	1	365	1	276
PB1676	1676	PROVIDE	Bangladesh	Milk	1	581.148	10.3708	4	2	19.8	30	NA	2	NA	NA	NA	0	0	0	1	0	0	0	LMIC	2	2	2	139	-1.42	-1.34	30	19.8	3	12000	12000	5	142	2	365	1	142	2	142	2	365	1	365	1	365
PB1677	1677	PROVIDE	Bangladesh	Milk	1	605.742	13.8437	3	1	17.7	19	NA	2	NA	NA	NA	0	0	1	0	0	0	0	LMIC	2	1	2	121	-1.15	-2.22	19	17.7	2	4000	4000	1	142	2	365	1	332	2	142	2	365	1	365	1	365
PB1662	1662	PROVIDE	Bangladesh	Milk	1	654.559	16.1657	1	3	19	33	NA	8	NA	NA	NA	0	0	0	0	0	0	1	LMIC	2	2	8	186	-1.36	-2.18	33	19	0	9000	8500	5	106	2	365	1	172	2	274	2	217	2	365	1	316
PB1287	1287	PROVIDE	Bangladesh	Milk	1	289.058	17.5668	5	4	22.6	25	NA	5	NA	NA	NA	0	0	0	0	1	0	0	LMIC	2	2	5	84	1.03	0.66	25	22.6	4	15000	15000	5	15	2	193	2	147	2	280	2	365	1	365	1	365
PB1294	1294	PROVIDE	Bangladesh	Milk	1	543.872	23.5564	10	2	17.9	28	NA	5	NA	NA	NA	0	0	1	1	0	0	0	LMIC	2	1	5	74	-1.04	-1.37	28	17.9	9	13000	13000	1	183	2	183	2	183	2	183	2	365	1	365	1	331
PB1295	1295	PROVIDE	Bangladesh	Milk	1	755.132	19.6329	1	2	18.7	28	NA	1	NA	NA	NA	0	0	1	0	0	0	0	LMIC	2	0	1	188	-0.87	0.8	28	18.7	0	12000	12000	5	276	2	365	1	365	1	276	2	365	1	365	1	365
PB1298	1298	PROVIDE	Bangladesh	Milk	1	559.21	16.9133	1	3	19.6	30	NA	5	NA	NA	NA	0	0	0	0	0	0	1	LMIC	1	1	5	28	-1.6	-2.3	30	19.6	0	11000	11000	5	141	2	220	2	220	2	220	2	365	1	365	1	253
PB1299	1299	PROVIDE	Bangladesh	Milk	1	559.523	8.59321	3	3	24.6	29	NA	9	NA	NA	NA	0	1	0	0	0	1	0	LMIC	2	4	9	153	0.71	-1.73	29	24.6	2	12000	12000	1	93	2	365	1	119	2	170	2	218	2	365	1	218
PB1305	1305	PROVIDE	Bangladesh	Milk	1	533.607	25.0224	5	2	26.6	32	NA	5	NA	NA	NA	0	0	0	1	0	0	0	LMIC	2	2	5	154	-2.43	-1.1	32	26.6	4	15000	15000	5	112	2	365	1	170	2	201	2	170	2	365	1	365
PB1309	1309	PROVIDE	Bangladesh	Milk	1	894.81	19.4932	1	2	20.3	25	NA	5	NA	NA	NA	0	0	0	1	0	1	1	LMIC	1	4	5	102	-1.28	-2.4	25	20.3	0	5000	5000	1	127	2	169	2	169	2	127	2	169	2	365	1	365
PB1313	1313	PROVIDE	Bangladesh	Milk	1	498.263	15.562	9	3	18.9	22	NA	2	NA	NA	NA	0	0	0	1	0	0	1	LMIC	2	1	2	148	-0.72	-1.4	22	18.9	8	10000	10000	5	126	2	365	1	330	2	126	2	365	1	365	1	126
PB1314	1314	PROVIDE	Bangladesh	Milk	1	527.261	15.1677	9	3	22.5	35	NA	2	NA	NA	NA	0	1	0	0	0	0	0	LMIC	2	1	2	81	-1.36	-2.67	35	22.5	8	8000	8000	5	180	2	365	1	365	1	365	1	365	1	365	1	180
PB1316	1316	PROVIDE	Bangladesh	Milk	1	557.335	17.5668	1	4	20.5	34	NA	5	NA	NA	NA	0	0	0	0	1	0	0	LMIC	1	4	5	131	-1.06	-1.92	34	20.5	0	14500	8400	5	83	2	171	2	257	2	171	2	365	1	365	1	257
PB1315	1315	PROVIDE	Bangladesh	Milk	1	2096.74	17.743	5	1	22.7	26	NA	5	NA	NA	NA	0	0	1	0	0	0	0	LMIC	1	1	5	173	0.03	-0.13	26	22.7	4	17000	13300	5	91	2	91	2	91	2	365	1	365	1	365	1	365
PB1319	1319	PROVIDE	Bangladesh	Milk	1	620.192	14.774	1	2	23	28	NA	7	NA	NA	NA	0	0	1	1	0	0	0	LMIC	2	2	7	0	-0.18	0.12	28	23	0	30000	29000	5	52	2	365	1	329	2	52	2	365	1	365	1	365
PB1331	1331	PROVIDE	Bangladesh	Milk	1	530.822	14.5735	9	2	26.1	28	NA	4	NA	NA	NA	0	0	0	0	1	0	0	LMIC	2	4	4	49	-0.39	-1.75	28	26.1	8	16000	16000	5	13	2	164	2	365	1	365	1	365	1	365	1	365
PB1323	1323	PROVIDE	Bangladesh	Milk	1	5721.59	175.725	1	1	21.9	23	NA	7	NA	NA	NA	0	1	0	0	0	0	0	LMIC	1	1	7	96	-1.83	-1.88	23	21.9	0	23000	23000	5	65	2	244	2	365	1	290	2	365	1	365	1	321
PB1317	1317	PROVIDE	Bangladesh	Milk	1	440.961	34.9365	1	1	16.7	20	NA	4	NA	NA	NA	0	0	1	1	0	0	1	LMIC	1	2	4	26	-1.6	-3.2	20	16.7	0	14000	14000	1	76	2	313	2	159	2	76	2	365	1	365	1	365
PB1352	1352	PROVIDE	Bangladesh	Milk	1	1112.02	12.2087	1	5	25.6	34	NA	8	NA	NA	NA	0	1	1	0	0	0	0	LMIC	2	4	8	116	0.18	-0.58	34	25.6	0	15000	15000	5	85	2	333	2	365	1	365	1	289	2	365	1	333
PB1327	1327	PROVIDE	Bangladesh	Milk	1	465.701	24.8754	4	1	17	23	NA	4	NA	NA	NA	0	1	0	0	1	0	1	LMIC	2	2	4	113	0.02	-0.37	23	17	3	25000	25000	1	117	2	167	2	167	2	167	2	365	1	365	1	266
PB1325	1325	PROVIDE	Bangladesh	Milk	1	401.13	9.3111	8	1	20.2	19	NA	2	NA	NA	NA	0	0	0	0	0	0	1	LMIC	2	0	2	126	-0.95	-1.63	19	20.2	7	6000	5000	5	244	2	365	1	244	2	244	2	244	2	365	1	365
PB1324	1324	PROVIDE	Bangladesh	Milk	1	952.581	27.715	1	1	17.8	25	NA	5	NA	NA	NA	0	1	1	0	0	0	0	LMIC	2	2	5	129	-1.88	-2.64	25	17.8	0	5000	5000	1	153	2	248	2	153	2	153	2	365	1	365	1	153
PB1342	1342	PROVIDE	Bangladesh	Milk	1	695.512	16.1964	4	2	20.3	28	NA	9	NA	NA	NA	0	0	0	0	0	0	1	LMIC	1	4	9	0	-1.12	-2.56	28	20.3	3	14000	14000	1	21	2	191	2	81	2	191	2	365	1	365	1	365
PB1341	1341	PROVIDE	Bangladesh	Milk	1	NA	NA	6	1	17.1	19	NA	8	NA	NA	NA	0	0	0	0	0	1	0	LMIC	1	4	8	68	-1.44	-2.53	19	17.1	5	6000	6000	5	16	2	16	2	109	2	109	2	236	2	365	1	365
PB1346	1346	PROVIDE	Bangladesh	Milk	1	334.649	11.8083	4	4	22.1	28	NA	4	NA	NA	NA	0	0	0	1	1	0	0	LMIC	1	0	4	48	-0.32	-1.91	28	22.1	3	11000	9000	5	230	2	230	2	365	1	230	2	365	1	365	1	331
PB1347	1347	PROVIDE	Bangladesh	Milk	1	624.955	36.3254	6	2	19.4	33	NA	7	NA	NA	NA	0	0	0	0	1	0	1	LMIC	2	4	7	170	-2.08	-3.76	33	19.4	5	8000	8000	1	28	2	101	2	101	2	365	1	365	1	365	1	365
PB1349	1349	PROVIDE	Bangladesh	Milk	1	305.39	23.5865	7	1	16.5	19	NA	3	NA	NA	NA	0	1	0	0	0	0	0	LMIC	1	2	3	239	-2.22	-2.54	19	16.5	6	24000	18800	1	20	2	365	1	258	2	258	2	258	2	365	1	258
PB1384	1384	PROVIDE	Bangladesh	Milk	1	550.205	15.9289	13	2	27.5	26	NA	2	NA	NA	NA	0	0	0	1	0	0	0	LMIC	2	1	2	1	-0.1	-0.55	26	27.5	12	50000	40000	5	138	2	365	1	138	2	195	2	365	1	365	1	365
PB1333	1333	PROVIDE	Bangladesh	Milk	1	796.577	19.5703	3	1	20.7	20	NA	6	NA	NA	NA	0	0	0	1	0	0	1	LMIC	2	3	6	128	-1.56	-3.11	20	20.7	2	5000	5000	1	83	2	360	2	178	2	178	2	365	1	365	1	360
PB1339	1339	PROVIDE	Bangladesh	Milk	1	427.713	13.1784	6	2	21.5	24	NA	11	NA	NA	NA	0	1	0	1	0	0	0	LMIC	1	4	11	132	0.24	-0.12	24	21.5	5	11000	11000	5	22	2	365	1	325	2	22	2	365	1	365	1	22
PB1340	1340	PROVIDE	Bangladesh	Milk	1	494.996	19.1459	9	1	24.8	24	NA	6	NA	NA	NA	0	1	1	0	0	0	0	LMIC	2	2	6	49	-0.94	-1.05	24	24.8	8	9000	9000	5	19	2	33	2	19	2	19	2	220	2	365	1	19
PB1355	1355	PROVIDE	Bangladesh	Milk	1	877.243	18.9397	5	5	21.9	28	NA	2	NA	NA	NA	0	0	0	1	0	0	0	LMIC	2	1	2	82	-0.24	-1.13	28	21.9	4	8000	6500	1	110	2	110	2	110	2	110	2	365	1	365	1	110
PB1372	1372	PROVIDE	Bangladesh	Milk	1	412.322	9.41179	5	2	23.8	32	NA	8	NA	NA	NA	0	0	0	1	0	1	0	LMIC	1	4	8	195	-0.23	-0.66	32	23.8	4	7000	7000	5	27	2	260	2	283	2	283	2	171	2	365	1	365
PB1373	1373	PROVIDE	Bangladesh	Milk	1	308.218	10.0852	1	2	27.1	26	NA	5	NA	NA	NA	0	0	0	1	0	0	0	LMIC	1	0	5	174	-0.52	-0.67	26	27.1	0	6000	6000	1	212	2	212	2	212	2	212	2	365	1	365	1	365
PB1375	1375	PROVIDE	Bangladesh	Milk	1	442.978	11.5907	1	2	23.5	23	NA	1	NA	NA	NA	0	1	0	1	0	0	0	LMIC	2	0	1	186	-1.63	-1.53	23	23.5	0	13000	9900	5	285	2	365	1	285	2	285	2	365	1	365	1	285
PB1366	1366	PROVIDE	Bangladesh	Milk	1	408.063	27.393	3	4	20.7	28	NA	5	NA	NA	NA	0	0	1	0	0	0	0	LMIC	2	1	5	120	-0.48	-1.25	28	20.7	2	9000	9000	1	103	2	271	2	349	2	271	2	365	1	365	1	365
PB1381	1381	PROVIDE	Bangladesh	Milk	1	633.646	14.189	8	1	19.1	19	NA	3	NA	NA	NA	0	0	0	0	1	0	0	LMIC	2	0	3	139	-1.61	-2.27	19	19.1	7	16000	16000	5	230	2	307	2	365	1	365	1	365	1	365	1	365
PB1382	1382	PROVIDE	Bangladesh	Milk	1	522.37	8.95168	1	5	20.5	30	NA	4	NA	NA	NA	0	0	0	0	0	0	1	LMIC	2	3	4	64	-1.22	-2.22	30	20.5	0	8500	8500	1	50	2	228	2	50	2	171	2	365	1	365	1	365
PB1409	1409	PROVIDE	Bangladesh	Milk	1	483.777	13.8446	6	2	23.7	30	NA	2	NA	NA	NA	0	1	0	0	0	0	0	LMIC	2	0	2	56	-0.53	0.21	30	23.7	5	8000	7800	1	258	2	365	1	258	2	335	2	365	1	365	1	258
PB1399	1399	PROVIDE	Bangladesh	Milk	1	365.327	15.9149	5	1	21.2	20	NA	4	NA	NA	NA	0	0	1	0	0	0	0	LMIC	1	2	4	40	-1.1	-1.09	20	21.2	4	10000	10000	5	93	2	93	2	93	2	365	1	365	1	365	1	365
PB1353	1353	PROVIDE	Bangladesh	Milk	1	456.179	28.0047	1	4	20.8	35	NA	9	NA	NA	NA	0	0	0	1	0	0	0	LMIC	2	3	9	198	-0.96	-1.23	35	20.8	0	6500	6500	5	76	2	273	2	169	2	76	2	365	1	365	1	365
PB1390	1390	PROVIDE	Bangladesh	Milk	1	1366.78	28.5897	8	2	26.8	28	NA	7	NA	NA	NA	0	0	0	0	1	0	0	LMIC	1	3	7	34	-0.07	0.61	28	26.8	7	12000	11000	5	36	2	36	2	207	2	365	1	288	2	365	1	365
PB1392	1392	PROVIDE	Bangladesh	Milk	1	352.1	39.5298	1	4	15.4	30	NA	8	NA	NA	NA	0	0	0	0	1	0	0	LMIC	1	3	8	103	-1.48	-4.22	30	15.4	0	5000	5000	1	90	2	272	2	365	1	356	2	365	1	365	1	365
PB1391	1391	PROVIDE	Bangladesh	Milk	1	1689.9	24.8522	1	2	31.6	24	NA	6	NA	NA	NA	0	0	0	0	1	0	0	LMIC	2	4	6	198	-0.56	-0.6	24	31.6	0	6000	6000	5	17	2	97	2	97	2	272	2	365	1	365	1	365
PB1427	1427	PROVIDE	Bangladesh	Milk	1	282.103	18.8297	1	1	19.4	20	NA	2	NA	NA	NA	0	0	0	0	1	0	0	LMIC	2	1	2	122	-1.98	-2.86	20	19.4	0	7000	7000	1	92	2	268	2	268	2	365	1	365	1	365	1	365
PB1400	1400	PROVIDE	Bangladesh	Milk	1	506.454	22.8298	5	1	17.9	18	NA	3	NA	NA	NA	0	1	0	0	0	1	0	LMIC	1	1	3	111	-2.85	-4.25	18	17.9	4	10000	10000	1	141	2	251	2	349	2	349	2	251	2	365	1	251
PB1405	1405	PROVIDE	Bangladesh	Milk	1	440.076	12.0475	9	2	20.4	23	NA	4	NA	NA	NA	0	0	0	0	0	0	1	LMIC	1	1	4	60	-1.26	-1.41	23	20.4	8	8000	7500	5	119	2	365	1	234	2	365	1	365	1	365	1	365
PB1407	1407	PROVIDE	Bangladesh	Milk	1	318.073	41.6854	12	2	21.2	25	NA	5	NA	NA	NA	0	0	0	0	1	0	0	LMIC	1	4	5	101	0.41	1.6	25	21.2	12	13000	13000	5	49	2	249	2	143	2	49	2	365	1	365	1	365
PB1387	1387	PROVIDE	Bangladesh	Milk	1	164.439	16.377	1	3	18.2	24	NA	5	NA	NA	NA	0	0	0	1	0	0	0	LMIC	1	2	5	180	-0.3	-1.17	24	18.2	0	20000	13000	1	111	2	271	2	365	1	130	2	365	1	365	1	365
PB1415	1415	PROVIDE	Bangladesh	Milk	1	535.293	15.936	1	2	22.9	27	NA	10	NA	NA	NA	0	0	0	1	0	1	0	LMIC	2	5	10	156	-0.65	-2.21	27	22.9	0	8000	8000	1	31	2	255	2	88	2	45	2	45	2	365	1	365
PB1424	1424	PROVIDE	Bangladesh	Milk	1	450.647	7.2281	5	2	23	26	NA	11	NA	NA	NA	0	0	0	0	0	0	1	LMIC	1	4	11	134	0.08	0.34	26	23	4	7000	7000	5	23	2	119	2	119	2	244	2	119	2	365	1	163
PB1439	1439	PROVIDE	Bangladesh	Milk	1	463.114	7.88844	5	1	19.6	19	NA	2	NA	NA	NA	0	0	0	1	0	0	0	LMIC	1	1	2	137	0.32	0.21	19	19.6	4	8000	8000	5	88	2	365	1	365	1	272	2	365	1	365	1	365
PB1435	1435	PROVIDE	Bangladesh	Milk	1	290.747	27.3588	1	2	22.8	25	NA	5	NA	NA	NA	0	0	1	0	0	0	0	LMIC	1	2	5	212	-1.7	-2.03	25	22.8	0	10000	10000	5	90	2	251	2	90	2	251	2	365	1	365	1	365
PB1425	1425	PROVIDE	Bangladesh	Milk	1	475.45	11.0905	5	2	18.4	20	NA	5	NA	NA	NA	0	1	0	0	0	0	0	LMIC	1	2	5	187	0.38	0.28	20	18.4	4	12000	11200	5	28	2	264	2	120	2	120	2	365	1	365	1	264
PB1431	1431	PROVIDE	Bangladesh	Milk	1	556.565	21.2533	4	1	25.5	24	NA	6	NA	NA	NA	0	0	0	0	0	1	0	LMIC	2	3	6	0	-0.35	-0.96	24	25.5	3	7000	7000	5	69	2	365	1	365	1	365	1	346	2	365	1	365
PB1452	1452	PROVIDE	Bangladesh	Milk	1	422.21	16.2217	10	2	17.8	21	NA	5	NA	NA	NA	0	1	1	0	0	0	0	LMIC	1	5	5	79	-1.51	-1.79	21	17.8	9	8500	8100	1	66	2	365	1	162	2	162	2	365	1	162	2	162
PB1434	1434	PROVIDE	Bangladesh	Milk	1	598.803	17.428	11	2	26.9	25	NA	5	NA	NA	NA	0	1	0	0	0	0	0	LMIC	1	3	5	188	0.52	0.54	25	26.9	10	20000	18000	5	88	2	365	1	357	2	166	2	365	1	365	1	357
PB1413	1413	PROVIDE	Bangladesh	Milk	1	235.402	34.2549	5	2	21.1	28	NA	3	NA	NA	NA	0	0	0	0	0	0	1	LMIC	1	1	3	85	-0.85	-0.99	28	21.1	4	6000	5800	5	176	2	365	1	176	2	365	1	365	1	365	1	365
PB1446	1446	PROVIDE	Bangladesh	Milk	1	564.517	24.3464	14	1	21.1	23	NA	3	NA	NA	NA	0	0	0	0	1	0	0	LMIC	2	3	3	1	-1.43	-0.45	23	21.1	12	28250	17000	5	10	2	10	2	55	2	365	1	365	1	365	1	365
PB1445	1445	PROVIDE	Bangladesh	Milk	1	420.014	39.008	6	3	21.9	24	NA	6	NA	NA	NA	0	1	0	0	1	0	1	LMIC	2	3	6	17	-0.07	-0.68	24	21.9	5	70000	69000	5	39	2	146	2	39	2	365	1	365	1	365	1	233
PB1448	1448	PROVIDE	Bangladesh	Milk	1	896.699	30.6639	4	1	21	26	NA	3	NA	NA	NA	0	1	0	0	0	0	0	LMIC	2	3	3	162	-1.66	-0.99	26	21	3	17000	16000	5	84	2	102	2	365	1	365	1	365	1	365	1	183
PB1440	1440	PROVIDE	Bangladesh	Milk	1	949.225	35.1482	6	1	22.4	20	NA	7	NA	NA	NA	0	0	1	1	0	0	0	LMIC	1	5	7	181	-0.74	1.08	20	22.4	5	17000	13000	5	50	2	50	2	50	2	190	2	365	1	365	1	365
PB1454	1454	PROVIDE	Bangladesh	Milk	1	400.007	17.4687	3	1	19.1	22	NA	3	NA	NA	NA	0	1	0	0	0	0	0	LMIC	1	0	3	36	-0.32	-1.07	22	19.1	2	6000	6000	5	252	2	365	1	252	2	279	2	365	1	365	1	279
PB1455	1455	PROVIDE	Bangladesh	Milk	1	657.67	13.4095	1	1	21.2	25	NA	9	NA	NA	NA	0	1	0	0	0	1	0	LMIC	2	3	9	169	-1.43	-3.08	25	21.2	0	4000	4000	5	28	2	274	2	162	2	162	2	228	2	365	1	253
PB1476	1476	PROVIDE	Bangladesh	Milk	1	267.597	17.1898	9	1	16.8	19	NA	4	NA	NA	NA	0	1	0	0	0	0	0	LMIC	1	1	4	51	-1.87	-1.53	19	16.8	8	7000	7000	5	177	2	177	2	177	2	254	2	365	1	365	1	254
PB1462	1462	PROVIDE	Bangladesh	Milk	1	658.507	18.7848	1	3	22.5	32	NA	2	NA	NA	NA	0	1	0	0	0	0	0	LMIC	1	0	2	165	-1.38	-1.78	32	22.5	0	12000	12000	5	305	2	365	1	305	2	365	1	365	1	365	1	352
PB1463	1463	PROVIDE	Bangladesh	Milk	1	674.463	14.0584	4	3	21.2	28	NA	4	NA	NA	NA	0	1	0	0	0	0	0	LMIC	2	1	4	54	0.13	-1.42	28	21.2	3	6000	6000	1	171	2	171	2	211	2	211	2	365	1	365	1	171
PB1477	1477	PROVIDE	Bangladesh	Milk	1	238.287	12.6641	7	1	15.4	18	NA	6	NA	NA	NA	0	1	0	1	0	0	0	LMIC	2	2	6	73	-1.15	-1.28	18	15.4	6	9000	8000	5	71	2	365	1	357	2	263	2	365	1	365	1	357
PB1504	1504	PROVIDE	Bangladesh	Milk	1	1206.93	14.0914	1	2	21	26	NA	3	NA	NA	NA	0	1	0	0	0	0	0	LMIC	1	0	3	155	-0.47	-1.83	26	21	0	7300	7300	5	202	2	365	1	325	2	365	1	365	1	365	1	325
PB1503	1503	PROVIDE	Bangladesh	Milk	1	218.945	12.0681	6	1	16.9	19	NA	10	NA	NA	NA	0	0	1	0	0	1	0	LMIC	1	0	10	149	-1.85	-2.57	19	16.9	5	5000	5000	1	210	2	365	1	339	2	346	2	346	2	365	1	365
PB1498	1498	PROVIDE	Bangladesh	Milk	1	480.031	13.5129	11	1	29.2	24	NA	8	NA	NA	NA	0	0	1	0	0	0	0	LMIC	2	3	8	137	-0.23	0.15	24	29.2	10	15000	15000	5	119	2	173	2	338	2	239	2	338	2	365	1	365
PB1473	1473	PROVIDE	Bangladesh	Milk	1	610.643	25.6431	9	1	18.5	20	NA	3	NA	NA	NA	0	0	1	0	1	0	0	LMIC	2	0	3	121	-1.17	-1.39	20	18.5	8	7000	6000	5	204	2	267	2	267	2	204	2	365	1	365	1	365
PB1495	1495	PROVIDE	Bangladesh	Milk	1	237.869	10.7558	3	1	19.5	22	NA	5	NA	NA	NA	0	0	0	0	0	0	1	LMIC	1	1	5	171	-1.8	-1.31	22	19.5	2	30000	28000	5	114	2	365	1	114	2	365	1	365	1	365	1	319
PB1472	1472	PROVIDE	Bangladesh	Milk	1	760.058	10.6544	6	2	30.6	25	NA	1	NA	NA	NA	0	0	0	1	0	0	1	LMIC	2	0	1	134	0.27	-0.51	25	30.6	5	15000	8000	1	334	2	365	1	334	2	334	2	365	1	365	1	365
PB1471	1471	PROVIDE	Bangladesh	Milk	1	1163.41	26.6506	10	1	22.1	19	NA	7	NA	NA	NA	0	1	0	0	0	0	1	LMIC	1	2	7	39	-0.48	0.84	19	22.1	9	30000	30000	1	19	2	132	2	245	2	280	2	365	1	365	1	318
PB1493	1493	PROVIDE	Bangladesh	Milk	1	522.088	11.5558	7	2	18.2	30	NA	6	NA	NA	NA	0	1	0	0	0	0	0	LMIC	2	3	6	130	0.32	-0.65	30	18.2	6	4000	4000	5	89	2	365	1	308	2	365	1	365	1	365	1	344
PB1489	1489	PROVIDE	Bangladesh	Milk	1	1636.68	17.8365	5	3	26	31	NA	10	NA	NA	NA	0	1	0	0	0	0	0	LMIC	2	4	10	137	0.36	-1.1	31	26	4	10000	10000	1	53	2	153	2	365	1	153	2	365	1	365	1	351
PB1470	1470	PROVIDE	Bangladesh	Milk	1	716.836	8.9516	8	1	20.6	20	NA	2	NA	NA	NA	0	0	0	0	1	0	0	LMIC	2	1	2	0	-0.18	-2.01	20	20.6	7	8000	8000	5	48	2	48	2	307	2	365	1	365	1	365	1	365
PB1469	1469	PROVIDE	Bangladesh	Milk	1	1276.3	28.5418	8	1	21.8	21	NA	5	NA	NA	NA	0	0	0	0	1	0	0	LMIC	1	2	5	188	-0.76	-2.13	21	21.8	7	7000	7000	1	78	2	78	2	78	2	365	1	365	1	365	1	365
PB1487	1487	PROVIDE	Bangladesh	Milk	1	279.668	19.0855	1	2	18.1	21	NA	6	NA	NA	NA	0	0	1	0	1	1	0	LMIC	2	3	6	148	-0.46	-0.53	21	18.1	0	14000	14000	1	103	2	147	2	103	2	365	1	336	2	365	1	336
PB1482	1482	PROVIDE	Bangladesh	Milk	1	830.849	18.0274	9	3	20.7	23	NA	1	NA	NA	NA	0	0	0	0	0	0	1	LMIC	1	0	1	63	-1.45	-2.36	23	20.7	8	16000	6000	5	255	2	255	2	255	2	365	1	365	1	365	1	365
PB1468	1468	PROVIDE	Bangladesh	Milk	1	316.831	10.5704	3	2	22.6	26	NA	9	NA	NA	NA	0	0	0	1	0	0	1	LMIC	1	4	9	101	-0.3	-1.52	26	22.6	2	7000	7000	5	77	2	77	2	77	2	352	2	352	2	365	1	365
PB1481	1481	PROVIDE	Bangladesh	Milk	1	691.584	25.6876	1	2	18.3	22	NA	10	NA	NA	NA	0	0	0	0	0	0	1	LMIC	2	4	10	159	-1.54	-1.14	22	18.3	0	6000	6000	1	25	2	208	2	298	2	208	2	365	1	365	1	240
PB1465	1465	PROVIDE	Bangladesh	Milk	1	703.849	29.477	5	2	24.4	26	NA	3	NA	NA	NA	0	0	0	0	0	0	1	LMIC	1	0	3	57	-2.64	-3.07	26	24.4	4	20000	20000	1	326	2	365	1	344	2	344	2	357	2	365	1	365
PB1678	1678	PROVIDE	Bangladesh	Milk	1	384.216	13.1915	9	2	22.4	25	NA	10	NA	NA	NA	0	0	0	0	0	0	1	LMIC	1	4	10	162	-2.37	-0.77	25	22.4	8	10000	10000	1	90	2	187	2	292	2	278	2	365	1	365	1	278
PB1681	1681	PROVIDE	Bangladesh	Milk	1	819.349	10.4094	7	3	32.3	32	NA	2	NA	NA	NA	0	1	0	0	0	0	0	LMIC	2	0	2	133	-0.81	-1.72	32	32.3	6	8000	8000	5	307	2	365	1	365	1	365	1	365	1	365	1	313
PB1682	1682	PROVIDE	Bangladesh	Milk	1	283.942	16.4232	10	2	19.8	23	NA	5	NA	NA	NA	0	1	0	1	0	1	0	LMIC	2	1	5	181	-1.69	-1.24	23	19.8	9	13000	11300	5	168	2	168	2	321	2	217	2	263	2	365	1	263
PB1696	1696	PROVIDE	Bangladesh	Milk	1	532.81	22.5029	3	1	20.1	21	NA	19	NA	NA	NA	0	0	0	0	0	1	0	LMIC	1	8	19	165	-1.06	-2.29	21	20.1	2	9000	9000	1	63	2	227	2	135	2	170	2	170	2	365	1	275
PB1698	1698	PROVIDE	Bangladesh	Milk	1	1618.81	18.3399	1	2	20	20	NA	3	NA	NA	NA	0	0	1	0	0	0	0	LMIC	2	1	3	141	-0.4	-2.5	20	20	0	11000	11000	5	73	2	365	1	236	2	236	2	365	1	365	1	365
PB1700	1700	PROVIDE	Bangladesh	Milk	1	515.362	19.4239	5	2	19.7	24	NA	10	NA	NA	NA	0	0	0	1	0	0	0	LMIC	1	5	10	141	-0.66	-1.23	24	19.7	4	15000	15000	5	68	2	162	2	173	2	243	2	365	1	365	1	183
PB1683	1683	PROVIDE	Bangladesh	Milk	1	509.22	14.273	6	2	21.6	25	NA	4	NA	NA	NA	0	0	1	1	0	0	0	LMIC	2	2	4	164	-1.7	-1.69	25	21.6	5	9000	9000	1	118	2	365	1	237	2	237	2	365	1	365	1	118
PB1685	1685	PROVIDE	Bangladesh	Milk	1	298.713	20.854	1	4	23.8	31	NA	5	NA	NA	NA	0	1	1	0	0	1	1	LMIC	2	2	5	71	-0.44	NA	31	23.8	0	10000	10000	1	158	2	294	2	158	2	158	2	158	2	365	1	158
PB1686	1686	PROVIDE	Bangladesh	Milk	1	622.6	12.9598	6	2	23.7	25	NA	11	NA	NA	NA	0	1	1	0	0	0	0	LMIC	1	4	11	105	-0.06	-2.3	25	23.7	5	6000	6000	5	75	2	266	2	151	2	266	2	206	2	365	1	266
PB1688	1688	PROVIDE	Bangladesh	Milk	1	269.982	18.9425	6	2	19.8	28	NA	8	NA	NA	NA	0	0	0	0	0	1	0	LMIC	2	3	8	189	-1.68	-1.78	28	19.8	5	9000	9000	1	34	2	365	1	159	2	265	2	159	2	365	1	365
PB1690	1690	PROVIDE	Bangladesh	Milk	1	642.822	20.2872	1	2	20.1	24	NA	9	NA	NA	NA	0	0	0	0	1	0	0	LMIC	1	5	9	155	-0.82	-0.76	24	20.1	0	6000	6000	5	78	2	285	2	142	2	365	1	365	1	365	1	306
PB1691	1691	PROVIDE	Bangladesh	Milk	1	3599.93	6.5869	1	2	22.7	22	NA	3	NA	NA	NA	0	0	0	0	1	0	0	LMIC	2	2	3	177	-0.44	-1.03	22	22.7	0	10000	10000	1	145	2	263	2	161	2	365	1	365	1	365	1	365
PB1694	1694	PROVIDE	Bangladesh	Milk	1	388.73	27.243	5	1	24.1	20	NA	11	NA	NA	NA	0	0	0	0	1	0	0	LMIC	2	5	11	2	-1.4	-1.09	20	24.1	4	12000	12000	1	32	2	32	2	55	2	269	2	365	1	365	1	150
JR415	415	ZOOM pilot	U.S.	Milk	6	123.096	11.0984	NA	1	22.2401	27	NA	NA	NA	NA	NA	0	NA	NA	NA	NA	NA	NA	HIC	NA	NA	NA	NA	NA	NA	NA	NA	NA	NA	NA	NA	NA	NA	NA	NA	NA	NA	NA	NA	NA	NA	NA	NA	NA
JR414	414	ZOOM pilot	U.S.	Milk	6	367.585	28.0556	NA	4	28.7884	33	NA	NA	NA	NA	NA	0	NA	NA	NA	NA	NA	NA	HIC	NA	NA	NA	NA	NA	NA	NA	NA	NA	NA	NA	NA	NA	NA	NA	NA	NA	NA	NA	NA	NA	NA	NA	NA	NA
JR428	428	ZOOM pilot	U.S.	Milk	6	111.588	23.4194	NA	5	33.128	29	NA	NA	NA	NA	NA	0	NA	NA	NA	NA	NA	NA	HIC	NA	NA	NA	NA	NA	NA	NA	NA	NA	NA	NA	NA	NA	NA	NA	NA	NA	NA	NA	NA	NA	NA	NA	NA	NA
JR411	411	ZOOM pilot	U.S.	Milk	6	343.335	13.6114	NA	3	21.3004	29	NA	NA	NA	NA	NA	0	NA	NA	NA	NA	NA	NA	HIC	NA	NA	NA	NA	NA	NA	NA	NA	NA	NA	NA	NA	NA	NA	NA	NA	NA	NA	NA	NA	NA	NA	NA	NA	NA
RB0006	6	MDIG/MDARI	Bangladesh	Milk	12	223.16	13.4863	8	2	24.3606	20	3	0	0	0	0	0	NA	NA	NA	NA	NA	NA	LMIC	NA	NA	NA	NA	NA	NA	NA	NA	NA	NA	NA	NA	NA	NA	NA	NA	NA	NA	NA	NA	NA	NA	NA	NA	NA
RB0024	24	MDIG/MDARI	Bangladesh	Milk	12	291.343	13.8844	0	2	21.1044	21	1	0	0	0	0	0	NA	NA	NA	NA	NA	NA	LMIC	NA	NA	NA	NA	NA	NA	NA	NA	NA	NA	NA	NA	NA	NA	NA	NA	NA	NA	NA	NA	NA	NA	NA	NA	NA
RB0028	28	MDIG/MDARI	Bangladesh	Milk	12	214.513	10.1792	6	1	20.4622	18	1	0	0	0	0	0	NA	NA	NA	NA	NA	NA	LMIC	NA	NA	NA	NA	NA	NA	NA	NA	NA	NA	NA	NA	NA	NA	NA	NA	NA	NA	NA	NA	NA	NA	NA	NA	NA
RB0032	32	MDIG/MDARI	Bangladesh	Milk	12	325.713	14.5174	9	1	17.808	18	1	0	0	0	0	0	NA	NA	NA	NA	NA	NA	LMIC	NA	NA	NA	NA	NA	NA	NA	NA	NA	NA	NA	NA	NA	NA	NA	NA	NA	NA	NA	NA	NA	NA	NA	NA	NA
RB0034	34	MDIG/MDARI	Bangladesh	Milk	12	217.796	17.0745	8	2	25.7143	21	1	1	0	0	0	0	NA	NA	NA	NA	NA	NA	LMIC	NA	NA	NA	NA	NA	NA	NA	NA	NA	NA	NA	NA	NA	NA	NA	NA	NA	NA	NA	NA	NA	NA	NA	NA	NA
RB0035	35	MDIG/MDARI	Bangladesh	Milk	12	142.951	15.9226	4	1	17.3153	20	1	0	0	0	0	0	NA	NA	NA	NA	NA	NA	LMIC	NA	NA	NA	NA	NA	NA	NA	NA	NA	NA	NA	NA	NA	NA	NA	NA	NA	NA	NA	NA	NA	NA	NA	NA	NA
RB0051	51	MDIG/MDARI	Bangladesh	Milk	12	206.498	8.35885	11	1	20.1145	19	3	0	0	0	0	0	NA	NA	NA	NA	NA	NA	LMIC	NA	NA	NA	NA	NA	NA	NA	NA	NA	NA	NA	NA	NA	NA	NA	NA	NA	NA	NA	NA	NA	NA	NA	NA	NA
RB0053	53	MDIG/MDARI	Bangladesh	Milk	12	279.536	18.017	11	1	24.0371	23	1	0	0	0	0	0	NA	NA	NA	NA	NA	NA	LMIC	NA	NA	NA	NA	NA	NA	NA	NA	NA	NA	NA	NA	NA	NA	NA	NA	NA	NA	NA	NA	NA	NA	NA	NA	NA
RB0058	58	MDIG/MDARI	Bangladesh	Milk	12	349.097	11.112	8	3	19.8688	30	1	0	0	0	0	0	NA	NA	NA	NA	NA	NA	LMIC	NA	NA	NA	NA	NA	NA	NA	NA	NA	NA	NA	NA	NA	NA	NA	NA	NA	NA	NA	NA	NA	NA	NA	NA	NA
RB0067	67	MDIG/MDARI	Bangladesh	Milk	12	403.457	14.2972	5	5	28.4899	32	3	1	0	0	0	0	NA	NA	NA	NA	NA	NA	LMIC	NA	NA	NA	NA	NA	NA	NA	NA	NA	NA	NA	NA	NA	NA	NA	NA	NA	NA	NA	NA	NA	NA	NA	NA	NA
RB0071	71	MDIG/MDARI	Bangladesh	Milk	12	230.692	13.0718	5	2	24.8434	21	2	0	0	0	0	0	NA	NA	NA	NA	NA	NA	LMIC	NA	NA	NA	NA	NA	NA	NA	NA	NA	NA	NA	NA	NA	NA	NA	NA	NA	NA	NA	NA	NA	NA	NA	NA	NA
RB0084	84	MDIG/MDARI	Bangladesh	Milk	12	365.862	10.6987	5	2	25.1843	28	3	0	0	0	0	0	NA	NA	NA	NA	NA	NA	LMIC	NA	NA	NA	NA	NA	NA	NA	NA	NA	NA	NA	NA	NA	NA	NA	NA	NA	NA	NA	NA	NA	NA	NA	NA	NA
RB0103	103	MDIG/MDARI	Bangladesh	Milk	12	396.267	19.1498	2	4	22.5928	32	3	0	0	0	0	0	NA	NA	NA	NA	NA	NA	LMIC	NA	NA	NA	NA	NA	NA	NA	NA	NA	NA	NA	NA	NA	NA	NA	NA	NA	NA	NA	NA	NA	NA	NA	NA	NA
RB0105	105	MDIG/MDARI	Bangladesh	Milk	12	482.792	14.3704	10	1	28.1374	18	1	0	0	0	0	0	NA	NA	NA	NA	NA	NA	LMIC	NA	NA	NA	NA	NA	NA	NA	NA	NA	NA	NA	NA	NA	NA	NA	NA	NA	NA	NA	NA	NA	NA	NA	NA	NA
RB0112	112	MDIG/MDARI	Bangladesh	Milk	12	296.762	10.4083	8	2	19.3169	24	3	0	0	0	0	0	NA	NA	NA	NA	NA	NA	LMIC	NA	NA	NA	NA	NA	NA	NA	NA	NA	NA	NA	NA	NA	NA	NA	NA	NA	NA	NA	NA	NA	NA	NA	NA	NA
RB0115	115	MDIG/MDARI	Bangladesh	Milk	12	277.499	12.2906	10	1	21.7176	18	1	0	0	0	0	0	NA	NA	NA	NA	NA	NA	LMIC	NA	NA	NA	NA	NA	NA	NA	NA	NA	NA	NA	NA	NA	NA	NA	NA	NA	NA	NA	NA	NA	NA	NA	NA	NA
RB0152	152	MDIG/MDARI	Bangladesh	Milk	12	548.361	22.5489	0	4	26.3626	40	1	0	0	0	0	0	NA	NA	NA	NA	NA	NA	LMIC	NA	NA	NA	NA	NA	NA	NA	NA	NA	NA	NA	NA	NA	NA	NA	NA	NA	NA	NA	NA	NA	NA	NA	NA	NA
RB0161	161	MDIG/MDARI	Bangladesh	Milk	12	348.929	13.5174	1	3	32.4038	26	1	0	0	0	0	0	NA	NA	NA	NA	NA	NA	LMIC	NA	NA	NA	NA	NA	NA	NA	NA	NA	NA	NA	NA	NA	NA	NA	NA	NA	NA	NA	NA	NA	NA	NA	NA	NA
RB0165	165	MDIG/MDARI	Bangladesh	Milk	12	339.079	12.9713	9	1	23.4501	21	3	0	0	0	0	0	NA	NA	NA	NA	NA	NA	LMIC	NA	NA	NA	NA	NA	NA	NA	NA	NA	NA	NA	NA	NA	NA	NA	NA	NA	NA	NA	NA	NA	NA	NA	NA	NA
RB0167	167	MDIG/MDARI	Bangladesh	Milk	12	256.482	14.2927	0	2	24.1333	25	3	0	0	0	0	0	NA	NA	NA	NA	NA	NA	LMIC	NA	NA	NA	NA	NA	NA	NA	NA	NA	NA	NA	NA	NA	NA	NA	NA	NA	NA	NA	NA	NA	NA	NA	NA	NA
RB0171	171	MDIG/MDARI	Bangladesh	Milk	12	367.526	10.2107	9	1	15.3015	19	3	0	0	0	0	0	NA	NA	NA	NA	NA	NA	LMIC	NA	NA	NA	NA	NA	NA	NA	NA	NA	NA	NA	NA	NA	NA	NA	NA	NA	NA	NA	NA	NA	NA	NA	NA	NA
RB0179	179	MDIG/MDARI	Bangladesh	Milk	12	213.898	26.1643	10	2	24.8768	24	1	0	0	0	0	0	NA	NA	NA	NA	NA	NA	LMIC	NA	NA	NA	NA	NA	NA	NA	NA	NA	NA	NA	NA	NA	NA	NA	NA	NA	NA	NA	NA	NA	NA	NA	NA	NA
RB0189	189	MDIG/MDARI	Bangladesh	Milk	12	566.477	8.05733	8	1	22.639	19	1	0	0	0	0	0	NA	NA	NA	NA	NA	NA	LMIC	NA	NA	NA	NA	NA	NA	NA	NA	NA	NA	NA	NA	NA	NA	NA	NA	NA	NA	NA	NA	NA	NA	NA	NA	NA
RB0207	207	MDIG/MDARI	Bangladesh	Milk	12	367.82	19.4625	0	2	24.3103	26	1	0	0	0	0	0	NA	NA	NA	NA	NA	NA	LMIC	NA	NA	NA	NA	NA	NA	NA	NA	NA	NA	NA	NA	NA	NA	NA	NA	NA	NA	NA	NA	NA	NA	NA	NA	NA
RB0218	218	MDIG/MDARI	Bangladesh	Milk	12	2703.79	23.1347	7	2	28.9622	26	1	0	0	0	0	0	NA	NA	NA	NA	NA	NA	LMIC	NA	NA	NA	NA	NA	NA	NA	NA	NA	NA	NA	NA	NA	NA	NA	NA	NA	NA	NA	NA	NA	NA	NA	NA	NA
RB0219	219	MDIG/MDARI	Bangladesh	Milk	12	273.296	11.5919	9	2	28.9069	25	1	0	0	0	0	0	NA	NA	NA	NA	NA	NA	LMIC	NA	NA	NA	NA	NA	NA	NA	NA	NA	NA	NA	NA	NA	NA	NA	NA	NA	NA	NA	NA	NA	NA	NA	NA	NA
RB0239	239	MDIG/MDARI	Bangladesh	Milk	12	393.091	13.517	11	2	28.4109	27	3	1	0	0	0	0	NA	NA	NA	NA	NA	NA	LMIC	NA	NA	NA	NA	NA	NA	NA	NA	NA	NA	NA	NA	NA	NA	NA	NA	NA	NA	NA	NA	NA	NA	NA	NA	NA
RB0250	250	MDIG/MDARI	Bangladesh	Milk	12	362.008	7.05646	11	1	23.765	22	1	0	0	0	0	0	NA	NA	NA	NA	NA	NA	LMIC	NA	NA	NA	NA	NA	NA	NA	NA	NA	NA	NA	NA	NA	NA	NA	NA	NA	NA	NA	NA	NA	NA	NA	NA	NA
RB0267	267	MDIG/MDARI	Bangladesh	Milk	12	233.893	13.3357	5	2	28.4226	28	3	0	1	0	0	1	NA	NA	NA	NA	NA	NA	LMIC	NA	NA	NA	NA	NA	NA	NA	NA	NA	NA	NA	NA	NA	NA	NA	NA	NA	NA	NA	NA	NA	NA	NA	NA	NA
RB0283	283	MDIG/MDARI	Bangladesh	Milk	12	514.247	19.2788	11	1	19.6352	22	1	0	0	0	0	0	NA	NA	NA	NA	NA	NA	LMIC	NA	NA	NA	NA	NA	NA	NA	NA	NA	NA	NA	NA	NA	NA	NA	NA	NA	NA	NA	NA	NA	NA	NA	NA	NA
RB0290	290	MDIG/MDARI	Bangladesh	Milk	12	380.548	24.9666	11	1	21.836	21	1	0	0	0	0	0	NA	NA	NA	NA	NA	NA	LMIC	NA	NA	NA	NA	NA	NA	NA	NA	NA	NA	NA	NA	NA	NA	NA	NA	NA	NA	NA	NA	NA	NA	NA	NA	NA
RB0295	295	MDIG/MDARI	Bangladesh	Milk	12	363.965	17.0412	0	1	19.3834	20	1	0	0	0	0	0	NA	NA	NA	NA	NA	NA	LMIC	NA	NA	NA	NA	NA	NA	NA	NA	NA	NA	NA	NA	NA	NA	NA	NA	NA	NA	NA	NA	NA	NA	NA	NA	NA
RB0309	309	MDIG/MDARI	Bangladesh	Milk	12	288.617	20.7283	6	1	29.435	21	1	0	0	0	0	0	NA	NA	NA	NA	NA	NA	LMIC	NA	NA	NA	NA	NA	NA	NA	NA	NA	NA	NA	NA	NA	NA	NA	NA	NA	NA	NA	NA	NA	NA	NA	NA	NA
RB0315	315	MDIG/MDARI	Bangladesh	Milk	12	331.412	7.30435	9	1	20.6222	18	3	0	0	0	0	0	NA	NA	NA	NA	NA	NA	LMIC	NA	NA	NA	NA	NA	NA	NA	NA	NA	NA	NA	NA	NA	NA	NA	NA	NA	NA	NA	NA	NA	NA	NA	NA	NA
RB0319	319	MDIG/MDARI	Bangladesh	Milk	12	258.825	8.93693	4	1	17.9271	23	1	0	0	0	0	0	NA	NA	NA	NA	NA	NA	LMIC	NA	NA	NA	NA	NA	NA	NA	NA	NA	NA	NA	NA	NA	NA	NA	NA	NA	NA	NA	NA	NA	NA	NA	NA	NA
RB0334	334	MDIG/MDARI	Bangladesh	Milk	12	320.1	13.8059	9	1	21.1986	24	3	0	0	0	0	0	NA	NA	NA	NA	NA	NA	LMIC	NA	NA	NA	NA	NA	NA	NA	NA	NA	NA	NA	NA	NA	NA	NA	NA	NA	NA	NA	NA	NA	NA	NA	NA	NA
RB0336	336	MDIG/MDARI	Bangladesh	Milk	12	256.02	6.044	10	1	21.0274	18	3	1	0	0	0	0	NA	NA	NA	NA	NA	NA	LMIC	NA	NA	NA	NA	NA	NA	NA	NA	NA	NA	NA	NA	NA	NA	NA	NA	NA	NA	NA	NA	NA	NA	NA	NA	NA
RB0338	338	MDIG/MDARI	Bangladesh	Milk	12	284.955	16.622	5	2	27.914	25	1	0	0	0	0	0	NA	NA	NA	NA	NA	NA	LMIC	NA	NA	NA	NA	NA	NA	NA	NA	NA	NA	NA	NA	NA	NA	NA	NA	NA	NA	NA	NA	NA	NA	NA	NA	NA
RB0342	342	MDIG/MDARI	Bangladesh	Milk	12	217.951	15.6199	5	2	27.5833	23	2	0	0	0	0	0	NA	NA	NA	NA	NA	NA	LMIC	NA	NA	NA	NA	NA	NA	NA	NA	NA	NA	NA	NA	NA	NA	NA	NA	NA	NA	NA	NA	NA	NA	NA	NA	NA
RB0351	351	MDIG/MDARI	Bangladesh	Milk	12	193.863	7.38481	9	2	18.4685	25	1	0	0	0	0	0	NA	NA	NA	NA	NA	NA	LMIC	NA	NA	NA	NA	NA	NA	NA	NA	NA	NA	NA	NA	NA	NA	NA	NA	NA	NA	NA	NA	NA	NA	NA	NA	NA
RB0364	364	MDIG/MDARI	Bangladesh	Milk	12	324.975	10.6275	9	1	17.0008	18	1	0	0	0	0	0	NA	NA	NA	NA	NA	NA	LMIC	NA	NA	NA	NA	NA	NA	NA	NA	NA	NA	NA	NA	NA	NA	NA	NA	NA	NA	NA	NA	NA	NA	NA	NA	NA
RB0369	369	MDIG/MDARI	Bangladesh	Milk	12	236.262	13.8304	2	2	25.348	22	1	0	0	0	0	0	NA	NA	NA	NA	NA	NA	LMIC	NA	NA	NA	NA	NA	NA	NA	NA	NA	NA	NA	NA	NA	NA	NA	NA	NA	NA	NA	NA	NA	NA	NA	NA	NA
RB0373	373	MDIG/MDARI	Bangladesh	Milk	12	710.85	11.564	11	1	29.3138	20	3	1	0	0	0	0	NA	NA	NA	NA	NA	NA	LMIC	NA	NA	NA	NA	NA	NA	NA	NA	NA	NA	NA	NA	NA	NA	NA	NA	NA	NA	NA	NA	NA	NA	NA	NA	NA
RB0380	380	MDIG/MDARI	Bangladesh	Milk	12	172.114	15.6056	9	2	25.9196	23	1	0	0	0	0	0	NA	NA	NA	NA	NA	NA	LMIC	NA	NA	NA	NA	NA	NA	NA	NA	NA	NA	NA	NA	NA	NA	NA	NA	NA	NA	NA	NA	NA	NA	NA	NA	NA
RB0383	383	MDIG/MDARI	Bangladesh	Milk	12	243.763	8.70497	6	2	24.474	20	2	0	0	0	0	0	NA	NA	NA	NA	NA	NA	LMIC	NA	NA	NA	NA	NA	NA	NA	NA	NA	NA	NA	NA	NA	NA	NA	NA	NA	NA	NA	NA	NA	NA	NA	NA	NA
RB0391	391	MDIG/MDARI	Bangladesh	Milk	12	259.496	8.01405	9	3	34.1335	26	1	0	1	0	0	1	NA	NA	NA	NA	NA	NA	LMIC	NA	NA	NA	NA	NA	NA	NA	NA	NA	NA	NA	NA	NA	NA	NA	NA	NA	NA	NA	NA	NA	NA	NA	NA	NA
RB0412	412	MDIG/MDARI	Bangladesh	Milk	12	232.385	15.6621	9	1	17.9495	19	3	0	0	0	0	0	NA	NA	NA	NA	NA	NA	LMIC	NA	NA	NA	NA	NA	NA	NA	NA	NA	NA	NA	NA	NA	NA	NA	NA	NA	NA	NA	NA	NA	NA	NA	NA	NA
RB0423	423	MDIG/MDARI	Bangladesh	Milk	12	273.732	8.31502	11	1	20.9242	23	3	0	0	0	0	0	NA	NA	NA	NA	NA	NA	LMIC	NA	NA	NA	NA	NA	NA	NA	NA	NA	NA	NA	NA	NA	NA	NA	NA	NA	NA	NA	NA	NA	NA	NA	NA	NA
RB0428	428	MDIG/MDARI	Bangladesh	Milk	12	267.482	9.92099	2	2	17.4964	18	1	0	0	0	0	0	NA	NA	NA	NA	NA	NA	LMIC	NA	NA	NA	NA	NA	NA	NA	NA	NA	NA	NA	NA	NA	NA	NA	NA	NA	NA	NA	NA	NA	NA	NA	NA	NA
RB0430	430	MDIG/MDARI	Bangladesh	Milk	12	152.312	8.01629	5	3	26.7573	22	1	0	0	0	0	0	NA	NA	NA	NA	NA	NA	LMIC	NA	NA	NA	NA	NA	NA	NA	NA	NA	NA	NA	NA	NA	NA	NA	NA	NA	NA	NA	NA	NA	NA	NA	NA	NA
RB0435	435	MDIG/MDARI	Bangladesh	Milk	12	375.9	10.5915	9	3	22.4969	25	1	0	0	0	0	0	NA	NA	NA	NA	NA	NA	LMIC	NA	NA	NA	NA	NA	NA	NA	NA	NA	NA	NA	NA	NA	NA	NA	NA	NA	NA	NA	NA	NA	NA	NA	NA	NA
RB0446	446	MDIG/MDARI	Bangladesh	Milk	12	260.154	12.3791	4	3	30.4327	27	1	0	0	0	0	0	NA	NA	NA	NA	NA	NA	LMIC	NA	NA	NA	NA	NA	NA	NA	NA	NA	NA	NA	NA	NA	NA	NA	NA	NA	NA	NA	NA	NA	NA	NA	NA	NA
RB0457	457	MDIG/MDARI	Bangladesh	Milk	12	434.231	15.2798	9	1	19.0725	18	1	0	1	0	0	1	NA	NA	NA	NA	NA	NA	LMIC	NA	NA	NA	NA	NA	NA	NA	NA	NA	NA	NA	NA	NA	NA	NA	NA	NA	NA	NA	NA	NA	NA	NA	NA	NA
RB0462	462	MDIG/MDARI	Bangladesh	Milk	12	431.504	12.6455	5	3	26.0917	27	1	0	1	0	0	1	NA	NA	NA	NA	NA	NA	LMIC	NA	NA	NA	NA	NA	NA	NA	NA	NA	NA	NA	NA	NA	NA	NA	NA	NA	NA	NA	NA	NA	NA	NA	NA	NA
RB0466	466	MDIG/MDARI	Bangladesh	Milk	12	265.552	6.66383	6	2	21.6448	22	3	0	0	0	0	0	NA	NA	NA	NA	NA	NA	LMIC	NA	NA	NA	NA	NA	NA	NA	NA	NA	NA	NA	NA	NA	NA	NA	NA	NA	NA	NA	NA	NA	NA	NA	NA	NA
RB0471	471	MDIG/MDARI	Bangladesh	Milk	12	386.383	8.28925	9	2	24.5557	23	3	0	1	0	0	1	NA	NA	NA	NA	NA	NA	LMIC	NA	NA	NA	NA	NA	NA	NA	NA	NA	NA	NA	NA	NA	NA	NA	NA	NA	NA	NA	NA	NA	NA	NA	NA	NA
RB0478	478	MDIG/MDARI	Bangladesh	Milk	12	181.311	8.62028	10	1	19.2197	18	1	0	0	0	0	0	NA	NA	NA	NA	NA	NA	LMIC	NA	NA	NA	NA	NA	NA	NA	NA	NA	NA	NA	NA	NA	NA	NA	NA	NA	NA	NA	NA	NA	NA	NA	NA	NA
RB0486	486	MDIG/MDARI	Bangladesh	Milk	12	349.951	15.8814	10	1	31.0044	19	1	0	1	0	0	1	NA	NA	NA	NA	NA	NA	LMIC	NA	NA	NA	NA	NA	NA	NA	NA	NA	NA	NA	NA	NA	NA	NA	NA	NA	NA	NA	NA	NA	NA	NA	NA	NA
RB0500	500	MDIG/MDARI	Bangladesh	Milk	12	235.417	13.7568	0	1	19.4507	21	1	0	1	0	0	1	NA	NA	NA	NA	NA	NA	LMIC	NA	NA	NA	NA	NA	NA	NA	NA	NA	NA	NA	NA	NA	NA	NA	NA	NA	NA	NA	NA	NA	NA	NA	NA	NA
RB0501	501	MDIG/MDARI	Bangladesh	Milk	12	394.686	14.353	11	1	25.7092	19	1	0	0	0	0	0	NA	NA	NA	NA	NA	NA	LMIC	NA	NA	NA	NA	NA	NA	NA	NA	NA	NA	NA	NA	NA	NA	NA	NA	NA	NA	NA	NA	NA	NA	NA	NA	NA
RB0510	510	MDIG/MDARI	Bangladesh	Milk	12	113.194	5.59348	10	1	26.839	27	1	0	1	0	0	1	NA	NA	NA	NA	NA	NA	LMIC	NA	NA	NA	NA	NA	NA	NA	NA	NA	NA	NA	NA	NA	NA	NA	NA	NA	NA	NA	NA	NA	NA	NA	NA	NA
RB0517	517	MDIG/MDARI	Bangladesh	Milk	12	949.569	23.2904	0	2	29.0552	24	3	0	0	0	0	0	NA	NA	NA	NA	NA	NA	LMIC	NA	NA	NA	NA	NA	NA	NA	NA	NA	NA	NA	NA	NA	NA	NA	NA	NA	NA	NA	NA	NA	NA	NA	NA	NA
RB0526	526	MDIG/MDARI	Bangladesh	Milk	12	612.241	17.1706	5	2	25.464	30	1	1	0	0	0	0	NA	NA	NA	NA	NA	NA	LMIC	NA	NA	NA	NA	NA	NA	NA	NA	NA	NA	NA	NA	NA	NA	NA	NA	NA	NA	NA	NA	NA	NA	NA	NA	NA
RB0527	527	MDIG/MDARI	Bangladesh	Milk	12	280.359	19.4911	10	1	25.3889	26	3	0	1	0	0	1	NA	NA	NA	NA	NA	NA	LMIC	NA	NA	NA	NA	NA	NA	NA	NA	NA	NA	NA	NA	NA	NA	NA	NA	NA	NA	NA	NA	NA	NA	NA	NA	NA
RB0529	529	MDIG/MDARI	Bangladesh	Milk	12	347.606	20.5973	0	1	22.0765	19	3	1	0	0	0	0	NA	NA	NA	NA	NA	NA	LMIC	NA	NA	NA	NA	NA	NA	NA	NA	NA	NA	NA	NA	NA	NA	NA	NA	NA	NA	NA	NA	NA	NA	NA	NA	NA
RB0534	534	MDIG/MDARI	Bangladesh	Milk	12	622.446	13.8372	0	2	21.8593	25	1	0	1	0	0	1	NA	NA	NA	NA	NA	NA	LMIC	NA	NA	NA	NA	NA	NA	NA	NA	NA	NA	NA	NA	NA	NA	NA	NA	NA	NA	NA	NA	NA	NA	NA	NA	NA
RB0539	539	MDIG/MDARI	Bangladesh	Milk	12	312.12	14.5109	3	1	24.6596	24	1	0	0	0	0	0	NA	NA	NA	NA	NA	NA	LMIC	NA	NA	NA	NA	NA	NA	NA	NA	NA	NA	NA	NA	NA	NA	NA	NA	NA	NA	NA	NA	NA	NA	NA	NA	NA
RB0540	540	MDIG/MDARI	Bangladesh	Milk	12	331.029	12.1054	5	1	21.871	23	3	0	1	0	0	1	NA	NA	NA	NA	NA	NA	LMIC	NA	NA	NA	NA	NA	NA	NA	NA	NA	NA	NA	NA	NA	NA	NA	NA	NA	NA	NA	NA	NA	NA	NA	NA	NA
RB0541	541	MDIG/MDARI	Bangladesh	Milk	12	272.598	10.0825	8	2	24.2853	23	1	0	0	0	0	0	NA	NA	NA	NA	NA	NA	LMIC	NA	NA	NA	NA	NA	NA	NA	NA	NA	NA	NA	NA	NA	NA	NA	NA	NA	NA	NA	NA	NA	NA	NA	NA	NA
RB0556	556	MDIG/MDARI	Bangladesh	Milk	12	185.703	17.7288	8	2	24.7574	26	1	0	0	0	0	0	NA	NA	NA	NA	NA	NA	LMIC	NA	NA	NA	NA	NA	NA	NA	NA	NA	NA	NA	NA	NA	NA	NA	NA	NA	NA	NA	NA	NA	NA	NA	NA	NA
RB0558	558	MDIG/MDARI	Bangladesh	Milk	12	217.071	11.0673	7	1	16.9882	18	1	0	0	0	0	0	NA	NA	NA	NA	NA	NA	LMIC	NA	NA	NA	NA	NA	NA	NA	NA	NA	NA	NA	NA	NA	NA	NA	NA	NA	NA	NA	NA	NA	NA	NA	NA	NA
RB0562	562	MDIG/MDARI	Bangladesh	Milk	12	206.732	5.25434	9	3	23.1781	27	2	0	0	0	1	1	NA	NA	NA	NA	NA	NA	LMIC	NA	NA	NA	NA	NA	NA	NA	NA	NA	NA	NA	NA	NA	NA	NA	NA	NA	NA	NA	NA	NA	NA	NA	NA	NA
RB0569	569	MDIG/MDARI	Bangladesh	Milk	12	539.732	15.6716	7	1	25.96	19	1	0	0	0	0	0	NA	NA	NA	NA	NA	NA	LMIC	NA	NA	NA	NA	NA	NA	NA	NA	NA	NA	NA	NA	NA	NA	NA	NA	NA	NA	NA	NA	NA	NA	NA	NA	NA
RB0570	570	MDIG/MDARI	Bangladesh	Milk	12	684.16	28.2894	5	2	22.9946	20	3	0	0	0	0	0	NA	NA	NA	NA	NA	NA	LMIC	NA	NA	NA	NA	NA	NA	NA	NA	NA	NA	NA	NA	NA	NA	NA	NA	NA	NA	NA	NA	NA	NA	NA	NA	NA
RB0576	576	MDIG/MDARI	Bangladesh	Milk	12	179.154	14.9486	5	1	22.3943	18	1	1	0	0	0	0	NA	NA	NA	NA	NA	NA	LMIC	NA	NA	NA	NA	NA	NA	NA	NA	NA	NA	NA	NA	NA	NA	NA	NA	NA	NA	NA	NA	NA	NA	NA	NA	NA
RB0584	584	MDIG/MDARI	Bangladesh	Milk	12	296.76	13.9581	10	2	34.855	26	3	0	0	0	0	0	NA	NA	NA	NA	NA	NA	LMIC	NA	NA	NA	NA	NA	NA	NA	NA	NA	NA	NA	NA	NA	NA	NA	NA	NA	NA	NA	NA	NA	NA	NA	NA	NA
RB0588	588	MDIG/MDARI	Bangladesh	Milk	12	298.286	9.96544	8	2	25.1707	25	3	0	0	0	1	1	NA	NA	NA	NA	NA	NA	LMIC	NA	NA	NA	NA	NA	NA	NA	NA	NA	NA	NA	NA	NA	NA	NA	NA	NA	NA	NA	NA	NA	NA	NA	NA	NA
RB0611	611	MDIG/MDARI	Bangladesh	Milk	12	180.23	12.5683	5	2	21.3924	22	1	0	0	0	0	0	NA	NA	NA	NA	NA	NA	LMIC	NA	NA	NA	NA	NA	NA	NA	NA	NA	NA	NA	NA	NA	NA	NA	NA	NA	NA	NA	NA	NA	NA	NA	NA	NA
RB0615	615	MDIG/MDARI	Bangladesh	Milk	12	350.41	35.2997	5	3	23.0996	30	3	0	0	0	0	0	NA	NA	NA	NA	NA	NA	LMIC	NA	NA	NA	NA	NA	NA	NA	NA	NA	NA	NA	NA	NA	NA	NA	NA	NA	NA	NA	NA	NA	NA	NA	NA	NA
RB0624	624	MDIG/MDARI	Bangladesh	Milk	12	136.442	6.31476	12	1	22.0865	27	1	1	0	0	0	0	NA	NA	NA	NA	NA	NA	LMIC	NA	NA	NA	NA	NA	NA	NA	NA	NA	NA	NA	NA	NA	NA	NA	NA	NA	NA	NA	NA	NA	NA	NA	NA	NA
RB0648	648	MDIG/MDARI	Bangladesh	Milk	12	250.463	9.04045	0	1	25.4365	20	1	0	0	0	0	0	NA	NA	NA	NA	NA	NA	LMIC	NA	NA	NA	NA	NA	NA	NA	NA	NA	NA	NA	NA	NA	NA	NA	NA	NA	NA	NA	NA	NA	NA	NA	NA	NA
RB0649	649	MDIG/MDARI	Bangladesh	Milk	12	196.739	8.2368	7	3	23.7598	26	1	0	0	0	0	0	NA	NA	NA	NA	NA	NA	LMIC	NA	NA	NA	NA	NA	NA	NA	NA	NA	NA	NA	NA	NA	NA	NA	NA	NA	NA	NA	NA	NA	NA	NA	NA	NA
RB0651	651	MDIG/MDARI	Bangladesh	Milk	12	228.677	8.98544	11	1	25.6921	20	1	0	0	0	1	1	NA	NA	NA	NA	NA	NA	LMIC	NA	NA	NA	NA	NA	NA	NA	NA	NA	NA	NA	NA	NA	NA	NA	NA	NA	NA	NA	NA	NA	NA	NA	NA	NA
RB0667	667	MDIG/MDARI	Bangladesh	Milk	12	238.047	21.9826	9	4	26.7419	32	1	0	0	0	0	0	NA	NA	NA	NA	NA	NA	LMIC	NA	NA	NA	NA	NA	NA	NA	NA	NA	NA	NA	NA	NA	NA	NA	NA	NA	NA	NA	NA	NA	NA	NA	NA	NA
RB0672	672	MDIG/MDARI	Bangladesh	Milk	12	737.428	45.3497	8	1	17.6253	20	1	0	0	0	0	0	NA	NA	NA	NA	NA	NA	LMIC	NA	NA	NA	NA	NA	NA	NA	NA	NA	NA	NA	NA	NA	NA	NA	NA	NA	NA	NA	NA	NA	NA	NA	NA	NA
RB0673	673	MDIG/MDARI	Bangladesh	Milk	12	313.487	21.3734	7	1	19.2748	22	1	0	0	0	1	1	NA	NA	NA	NA	NA	NA	LMIC	NA	NA	NA	NA	NA	NA	NA	NA	NA	NA	NA	NA	NA	NA	NA	NA	NA	NA	NA	NA	NA	NA	NA	NA	NA
RB0683	683	MDIG/MDARI	Bangladesh	Milk	12	291.032	20.0776	6	1	16.8914	20	3	0	0	0	0	0	NA	NA	NA	NA	NA	NA	LMIC	NA	NA	NA	NA	NA	NA	NA	NA	NA	NA	NA	NA	NA	NA	NA	NA	NA	NA	NA	NA	NA	NA	NA	NA	NA
RB0685	685	MDIG/MDARI	Bangladesh	Milk	12	764.196	26.1921	5	2	23.1314	20	3	0	0	0	1	1	NA	NA	NA	NA	NA	NA	LMIC	NA	NA	NA	NA	NA	NA	NA	NA	NA	NA	NA	NA	NA	NA	NA	NA	NA	NA	NA	NA	NA	NA	NA	NA	NA
RB0689	689	MDIG/MDARI	Bangladesh	Milk	12	271.439	20.3032	5	3	22.9221	28	1	0	0	0	1	1	NA	NA	NA	NA	NA	NA	LMIC	NA	NA	NA	NA	NA	NA	NA	NA	NA	NA	NA	NA	NA	NA	NA	NA	NA	NA	NA	NA	NA	NA	NA	NA	NA
RB0709	709	MDIG/MDARI	Bangladesh	Milk	12	432.204	34.7435	6	1	23.0283	20	3	0	0	0	0	0	NA	NA	NA	NA	NA	NA	LMIC	NA	NA	NA	NA	NA	NA	NA	NA	NA	NA	NA	NA	NA	NA	NA	NA	NA	NA	NA	NA	NA	NA	NA	NA	NA
RB0711	711	MDIG/MDARI	Bangladesh	Milk	12	430.12	8.11922	10	1	26.2852	20	3	0	0	0	0	0	NA	NA	NA	NA	NA	NA	LMIC	NA	NA	NA	NA	NA	NA	NA	NA	NA	NA	NA	NA	NA	NA	NA	NA	NA	NA	NA	NA	NA	NA	NA	NA	NA
RB0713	713	MDIG/MDARI	Bangladesh	Milk	12	297.937	5.74478	11	1	NA	22	1	0	0	0	1	1	NA	NA	NA	NA	NA	NA	LMIC	NA	NA	NA	NA	NA	NA	NA	NA	NA	NA	NA	NA	NA	NA	NA	NA	NA	NA	NA	NA	NA	NA	NA	NA	NA
RB0717	717	MDIG/MDARI	Bangladesh	Milk	12	276.939	11.5984	0	3	18.9529	25	1	0	0	0	0	0	NA	NA	NA	NA	NA	NA	LMIC	NA	NA	NA	NA	NA	NA	NA	NA	NA	NA	NA	NA	NA	NA	NA	NA	NA	NA	NA	NA	NA	NA	NA	NA	NA
RB0721	721	MDIG/MDARI	Bangladesh	Milk	12	449.077	11.2359	8	1	22.6936	18	1	0	0	0	1	1	NA	NA	NA	NA	NA	NA	LMIC	NA	NA	NA	NA	NA	NA	NA	NA	NA	NA	NA	NA	NA	NA	NA	NA	NA	NA	NA	NA	NA	NA	NA	NA	NA
RB0722	722	MDIG/MDARI	Bangladesh	Milk	12	201.864	7.41115	0	1	22.9273	18	2	1	0	0	1	1	NA	NA	NA	NA	NA	NA	LMIC	NA	NA	NA	NA	NA	NA	NA	NA	NA	NA	NA	NA	NA	NA	NA	NA	NA	NA	NA	NA	NA	NA	NA	NA	NA
RB0725	725	MDIG/MDARI	Bangladesh	Milk	12	144.344	8.459	5	1	21.5097	20	1	0	0	0	0	0	NA	NA	NA	NA	NA	NA	LMIC	NA	NA	NA	NA	NA	NA	NA	NA	NA	NA	NA	NA	NA	NA	NA	NA	NA	NA	NA	NA	NA	NA	NA	NA	NA
RB0729	729	MDIG/MDARI	Bangladesh	Milk	12	911.807	14.5163	6	2	23.3291	22	3	0	0	0	0	0	NA	NA	NA	NA	NA	NA	LMIC	NA	NA	NA	NA	NA	NA	NA	NA	NA	NA	NA	NA	NA	NA	NA	NA	NA	NA	NA	NA	NA	NA	NA	NA	NA
RB0732	732	MDIG/MDARI	Bangladesh	Milk	12	264.55	11.2465	4	2	18.381	20	1	0	0	0	1	1	NA	NA	NA	NA	NA	NA	LMIC	NA	NA	NA	NA	NA	NA	NA	NA	NA	NA	NA	NA	NA	NA	NA	NA	NA	NA	NA	NA	NA	NA	NA	NA	NA
RB0736	736	MDIG/MDARI	Bangladesh	Milk	12	308.039	13.0649	4	2	19.559	25	3	0	0	0	0	0	NA	NA	NA	NA	NA	NA	LMIC	NA	NA	NA	NA	NA	NA	NA	NA	NA	NA	NA	NA	NA	NA	NA	NA	NA	NA	NA	NA	NA	NA	NA	NA	NA
RB0737	737	MDIG/MDARI	Bangladesh	Milk	12	137.384	5.27692	10	3	19.7874	26	1	0	0	0	0	0	NA	NA	NA	NA	NA	NA	LMIC	NA	NA	NA	NA	NA	NA	NA	NA	NA	NA	NA	NA	NA	NA	NA	NA	NA	NA	NA	NA	NA	NA	NA	NA	NA
RB0739	739	MDIG/MDARI	Bangladesh	Milk	12	488.633	9.70135	9	2	26.2895	28	3	0	0	0	1	1	NA	NA	NA	NA	NA	NA	LMIC	NA	NA	NA	NA	NA	NA	NA	NA	NA	NA	NA	NA	NA	NA	NA	NA	NA	NA	NA	NA	NA	NA	NA	NA	NA
RB0742	742	MDIG/MDARI	Bangladesh	Milk	12	292.601	12.2829	5	2	21.9427	25	1	0	0	0	1	1	NA	NA	NA	NA	NA	NA	LMIC	NA	NA	NA	NA	NA	NA	NA	NA	NA	NA	NA	NA	NA	NA	NA	NA	NA	NA	NA	NA	NA	NA	NA	NA	NA
RB0745	745	MDIG/MDARI	Bangladesh	Milk	12	382.758	24.1165	10	3	26.6461	32	3	0	0	0	1	1	NA	NA	NA	NA	NA	NA	LMIC	NA	NA	NA	NA	NA	NA	NA	NA	NA	NA	NA	NA	NA	NA	NA	NA	NA	NA	NA	NA	NA	NA	NA	NA	NA
RB0757	757	MDIG/MDARI	Bangladesh	Milk	12	247.114	6.52177	9	2	20.161	18	1	0	0	0	0	0	NA	NA	NA	NA	NA	NA	LMIC	NA	NA	NA	NA	NA	NA	NA	NA	NA	NA	NA	NA	NA	NA	NA	NA	NA	NA	NA	NA	NA	NA	NA	NA	NA
RB0761	761	MDIG/MDARI	Bangladesh	Milk	12	221.917	18.0702	1	2	27.0883	27	1	0	0	0	1	1	NA	NA	NA	NA	NA	NA	LMIC	NA	NA	NA	NA	NA	NA	NA	NA	NA	NA	NA	NA	NA	NA	NA	NA	NA	NA	NA	NA	NA	NA	NA	NA	NA
RB0763	763	MDIG/MDARI	Bangladesh	Milk	12	1111.41	54.9342	8	1	18.4791	19	3	0	0	0	1	1	NA	NA	NA	NA	NA	NA	LMIC	NA	NA	NA	NA	NA	NA	NA	NA	NA	NA	NA	NA	NA	NA	NA	NA	NA	NA	NA	NA	NA	NA	NA	NA	NA
RB0764	764	MDIG/MDARI	Bangladesh	Milk	12	391.801	22.3719	11	1	18.3615	18	3	1	0	0	1	1	NA	NA	NA	NA	NA	NA	LMIC	NA	NA	NA	NA	NA	NA	NA	NA	NA	NA	NA	NA	NA	NA	NA	NA	NA	NA	NA	NA	NA	NA	NA	NA	NA
RB0773	773	MDIG/MDARI	Bangladesh	Milk	12	228.888	13.1753	5	2	20.1579	18	1	0	0	0	1	1	NA	NA	NA	NA	NA	NA	LMIC	NA	NA	NA	NA	NA	NA	NA	NA	NA	NA	NA	NA	NA	NA	NA	NA	NA	NA	NA	NA	NA	NA	NA	NA	NA
RB0776	776	MDIG/MDARI	Bangladesh	Milk	12	247.469	9.68754	0	3	19.8953	23	1	0	0	0	1	1	NA	NA	NA	NA	NA	NA	LMIC	NA	NA	NA	NA	NA	NA	NA	NA	NA	NA	NA	NA	NA	NA	NA	NA	NA	NA	NA	NA	NA	NA	NA	NA	NA
RB0779	779	MDIG/MDARI	Bangladesh	Milk	12	345.956	6.46661	0	3	27.0491	30	1	0	0	0	1	1	NA	NA	NA	NA	NA	NA	LMIC	NA	NA	NA	NA	NA	NA	NA	NA	NA	NA	NA	NA	NA	NA	NA	NA	NA	NA	NA	NA	NA	NA	NA	NA	NA
RB0784	784	MDIG/MDARI	Bangladesh	Milk	12	188.115	23.7903	6	1	17.083	20	1	0	0	0	0	0	NA	NA	NA	NA	NA	NA	LMIC	NA	NA	NA	NA	NA	NA	NA	NA	NA	NA	NA	NA	NA	NA	NA	NA	NA	NA	NA	NA	NA	NA	NA	NA	NA
RB0793	793	MDIG/MDARI	Bangladesh	Milk	12	307.991	6.1824	5	2	20.0963	19	1	0	0	0	0	0	NA	NA	NA	NA	NA	NA	LMIC	NA	NA	NA	NA	NA	NA	NA	NA	NA	NA	NA	NA	NA	NA	NA	NA	NA	NA	NA	NA	NA	NA	NA	NA	NA
RB0803	803	MDIG/MDARI	Bangladesh	Milk	12	235.993	13.8342	0	2	17.7891	25	1	0	0	0	1	1	NA	NA	NA	NA	NA	NA	LMIC	NA	NA	NA	NA	NA	NA	NA	NA	NA	NA	NA	NA	NA	NA	NA	NA	NA	NA	NA	NA	NA	NA	NA	NA	NA
RB0807	807	MDIG/MDARI	Bangladesh	Milk	12	196.958	10.7877	5	2	30.0668	26	1	0	0	0	1	1	NA	NA	NA	NA	NA	NA	LMIC	NA	NA	NA	NA	NA	NA	NA	NA	NA	NA	NA	NA	NA	NA	NA	NA	NA	NA	NA	NA	NA	NA	NA	NA	NA
RB0815	815	MDIG/MDARI	Bangladesh	Milk	12	398.136	19.1749	8	1	31.3015	23	1	0	0	0	0	0	NA	NA	NA	NA	NA	NA	LMIC	NA	NA	NA	NA	NA	NA	NA	NA	NA	NA	NA	NA	NA	NA	NA	NA	NA	NA	NA	NA	NA	NA	NA	NA	NA
RB0818	818	MDIG/MDARI	Bangladesh	Milk	12	268.326	10.3784	5	2	25.5721	24	2	0	0	0	1	1	NA	NA	NA	NA	NA	NA	LMIC	NA	NA	NA	NA	NA	NA	NA	NA	NA	NA	NA	NA	NA	NA	NA	NA	NA	NA	NA	NA	NA	NA	NA	NA	NA
RB0819	819	MDIG/MDARI	Bangladesh	Milk	12	149.054	15.6937	5	1	22.4356	18	3	0	0	0	0	0	NA	NA	NA	NA	NA	NA	LMIC	NA	NA	NA	NA	NA	NA	NA	NA	NA	NA	NA	NA	NA	NA	NA	NA	NA	NA	NA	NA	NA	NA	NA	NA	NA
RB0820	820	MDIG/MDARI	Bangladesh	Milk	12	425.447	12.2335	11	3	28.2271	36	3	0	0	0	1	1	NA	NA	NA	NA	NA	NA	LMIC	NA	NA	NA	NA	NA	NA	NA	NA	NA	NA	NA	NA	NA	NA	NA	NA	NA	NA	NA	NA	NA	NA	NA	NA	NA
RB0831	831	MDIG/MDARI	Bangladesh	Milk	12	436.94	19.8363	5	1	25.5265	22	1	0	0	0	0	0	NA	NA	NA	NA	NA	NA	LMIC	NA	NA	NA	NA	NA	NA	NA	NA	NA	NA	NA	NA	NA	NA	NA	NA	NA	NA	NA	NA	NA	NA	NA	NA	NA
RB0835	835	MDIG/MDARI	Bangladesh	Milk	12	181.708	14.3911	4	1	28.7396	18	1	0	0	0	1	1	NA	NA	NA	NA	NA	NA	LMIC	NA	NA	NA	NA	NA	NA	NA	NA	NA	NA	NA	NA	NA	NA	NA	NA	NA	NA	NA	NA	NA	NA	NA	NA	NA
RB0839	839	MDIG/MDARI	Bangladesh	Milk	12	281.342	14.288	11	3	28.157	29	1	0	0	0	1	1	NA	NA	NA	NA	NA	NA	LMIC	NA	NA	NA	NA	NA	NA	NA	NA	NA	NA	NA	NA	NA	NA	NA	NA	NA	NA	NA	NA	NA	NA	NA	NA	NA
RB0842	842	MDIG/MDARI	Bangladesh	Milk	12	156.316	15.1058	8	3	29.0478	22	1	0	0	0	0	0	NA	NA	NA	NA	NA	NA	LMIC	NA	NA	NA	NA	NA	NA	NA	NA	NA	NA	NA	NA	NA	NA	NA	NA	NA	NA	NA	NA	NA	NA	NA	NA	NA
RB0847	847	MDIG/MDARI	Bangladesh	Milk	12	1269.18	9.76509	0	1	30.6258	20	3	0	0	0	0	0	NA	NA	NA	NA	NA	NA	LMIC	NA	NA	NA	NA	NA	NA	NA	NA	NA	NA	NA	NA	NA	NA	NA	NA	NA	NA	NA	NA	NA	NA	NA	NA	NA
RB0854	854	MDIG/MDARI	Bangladesh	Milk	12	497.811	16.9217	10	1	17.9662	19	3	0	0	0	0	0	NA	NA	NA	NA	NA	NA	LMIC	NA	NA	NA	NA	NA	NA	NA	NA	NA	NA	NA	NA	NA	NA	NA	NA	NA	NA	NA	NA	NA	NA	NA	NA	NA
RB0860	860	MDIG/MDARI	Bangladesh	Milk	12	483.714	13.7861	7	1	22.551	22	1	0	0	0	1	1	NA	NA	NA	NA	NA	NA	LMIC	NA	NA	NA	NA	NA	NA	NA	NA	NA	NA	NA	NA	NA	NA	NA	NA	NA	NA	NA	NA	NA	NA	NA	NA	NA
RB0864	864	MDIG/MDARI	Bangladesh	Milk	12	219.227	12.2733	1	2	21.3462	25	3	0	0	0	1	1	NA	NA	NA	NA	NA	NA	LMIC	NA	NA	NA	NA	NA	NA	NA	NA	NA	NA	NA	NA	NA	NA	NA	NA	NA	NA	NA	NA	NA	NA	NA	NA	NA
RB0866	866	MDIG/MDARI	Bangladesh	Milk	12	322.969	12.5421	7	2	19.1207	25	3	0	0	0	1	1	NA	NA	NA	NA	NA	NA	LMIC	NA	NA	NA	NA	NA	NA	NA	NA	NA	NA	NA	NA	NA	NA	NA	NA	NA	NA	NA	NA	NA	NA	NA	NA	NA
RB0878	878	MDIG/MDARI	Bangladesh	Milk	12	364.091	13.2142	8	2	22.6801	25	3	0	0	0	1	1	NA	NA	NA	NA	NA	NA	LMIC	NA	NA	NA	NA	NA	NA	NA	NA	NA	NA	NA	NA	NA	NA	NA	NA	NA	NA	NA	NA	NA	NA	NA	NA	NA
RB0881	881	MDIG/MDARI	Bangladesh	Milk	12	341.689	14.9471	5	1	24.3806	22	3	0	0	0	1	1	NA	NA	NA	NA	NA	NA	LMIC	NA	NA	NA	NA	NA	NA	NA	NA	NA	NA	NA	NA	NA	NA	NA	NA	NA	NA	NA	NA	NA	NA	NA	NA	NA
RB0885	885	MDIG/MDARI	Bangladesh	Milk	12	242.138	16.8457	7	2	25.5744	22	3	0	0	0	1	1	NA	NA	NA	NA	NA	NA	LMIC	NA	NA	NA	NA	NA	NA	NA	NA	NA	NA	NA	NA	NA	NA	NA	NA	NA	NA	NA	NA	NA	NA	NA	NA	NA
RB0895	895	MDIG/MDARI	Bangladesh	Milk	12	658.281	37.6362	5	2	19.4135	28	3	0	0	0	0	0	NA	NA	NA	NA	NA	NA	LMIC	NA	NA	NA	NA	NA	NA	NA	NA	NA	NA	NA	NA	NA	NA	NA	NA	NA	NA	NA	NA	NA	NA	NA	NA	NA
RB0910	910	MDIG/MDARI	Bangladesh	Milk	12	293.503	20.4062	5	1	21.7958	18	3	0	0	0	0	0	NA	NA	NA	NA	NA	NA	LMIC	NA	NA	NA	NA	NA	NA	NA	NA	NA	NA	NA	NA	NA	NA	NA	NA	NA	NA	NA	NA	NA	NA	NA	NA	NA
RB0925	925	MDIG/MDARI	Bangladesh	Milk	12	434.753	13.3048	7	2	23.5934	25	1	0	0	0	1	1	NA	NA	NA	NA	NA	NA	LMIC	NA	NA	NA	NA	NA	NA	NA	NA	NA	NA	NA	NA	NA	NA	NA	NA	NA	NA	NA	NA	NA	NA	NA	NA	NA
RB0926	926	MDIG/MDARI	Bangladesh	Milk	12	1967.14	30.0274	5	2	25.7776	20	3	0	0	0	0	0	NA	NA	NA	NA	NA	NA	LMIC	NA	NA	NA	NA	NA	NA	NA	NA	NA	NA	NA	NA	NA	NA	NA	NA	NA	NA	NA	NA	NA	NA	NA	NA	NA
RB0929	929	MDIG/MDARI	Bangladesh	Milk	12	261.685	13.9278	1	3	28.3321	30	3	0	0	0	0	0	NA	NA	NA	NA	NA	NA	LMIC	NA	NA	NA	NA	NA	NA	NA	NA	NA	NA	NA	NA	NA	NA	NA	NA	NA	NA	NA	NA	NA	NA	NA	NA	NA
RB0931	931	MDIG/MDARI	Bangladesh	Milk	12	393.817	26.7272	5	2	22.7662	25	1	1	0	0	0	0	NA	NA	NA	NA	NA	NA	LMIC	NA	NA	NA	NA	NA	NA	NA	NA	NA	NA	NA	NA	NA	NA	NA	NA	NA	NA	NA	NA	NA	NA	NA	NA	NA
RB0935	935	MDIG/MDARI	Bangladesh	Milk	12	487.706	21.1247	6	3	23.4897	24	1	0	0	0	1	1	NA	NA	NA	NA	NA	NA	LMIC	NA	NA	NA	NA	NA	NA	NA	NA	NA	NA	NA	NA	NA	NA	NA	NA	NA	NA	NA	NA	NA	NA	NA	NA	NA
RB0943	943	MDIG/MDARI	Bangladesh	Milk	12	289.457	12.9378	0	4	30.7347	30	1	0	0	0	0	0	NA	NA	NA	NA	NA	NA	LMIC	NA	NA	NA	NA	NA	NA	NA	NA	NA	NA	NA	NA	NA	NA	NA	NA	NA	NA	NA	NA	NA	NA	NA	NA	NA
RB0945	945	MDIG/MDARI	Bangladesh	Milk	12	200.2	14.2087	1	2	21.2889	24	1	0	0	0	1	1	NA	NA	NA	NA	NA	NA	LMIC	NA	NA	NA	NA	NA	NA	NA	NA	NA	NA	NA	NA	NA	NA	NA	NA	NA	NA	NA	NA	NA	NA	NA	NA	NA
RB0948	948	MDIG/MDARI	Bangladesh	Milk	12	361.496	12.77	10	2	25.6295	24	1	0	0	0	0	0	NA	NA	NA	NA	NA	NA	LMIC	NA	NA	NA	NA	NA	NA	NA	NA	NA	NA	NA	NA	NA	NA	NA	NA	NA	NA	NA	NA	NA	NA	NA	NA	NA
RB0949	949	MDIG/MDARI	Bangladesh	Milk	12	433.194	22.9701	0	1	17.2185	18	1	0	0	0	1	1	NA	NA	NA	NA	NA	NA	LMIC	NA	NA	NA	NA	NA	NA	NA	NA	NA	NA	NA	NA	NA	NA	NA	NA	NA	NA	NA	NA	NA	NA	NA	NA	NA
RB0950	950	MDIG/MDARI	Bangladesh	Milk	12	338.833	21.0505	4	1	22.6209	25	1	0	0	0	0	0	NA	NA	NA	NA	NA	NA	LMIC	NA	NA	NA	NA	NA	NA	NA	NA	NA	NA	NA	NA	NA	NA	NA	NA	NA	NA	NA	NA	NA	NA	NA	NA	NA
RB0958	958	MDIG/MDARI	Bangladesh	Milk	12	205.79	7.69604	9	2	20.931	29	1	0	0	0	1	1	NA	NA	NA	NA	NA	NA	LMIC	NA	NA	NA	NA	NA	NA	NA	NA	NA	NA	NA	NA	NA	NA	NA	NA	NA	NA	NA	NA	NA	NA	NA	NA	NA
RB0979	979	MDIG/MDARI	Bangladesh	Milk	12	218.48	14.489	4	1	18.9338	18	1	0	0	0	1	1	NA	NA	NA	NA	NA	NA	LMIC	NA	NA	NA	NA	NA	NA	NA	NA	NA	NA	NA	NA	NA	NA	NA	NA	NA	NA	NA	NA	NA	NA	NA	NA	NA
RB0980	980	MDIG/MDARI	Bangladesh	Milk	12	278.491	4.14025	5	2	25.3148	26	1	0	0	0	1	1	NA	NA	NA	NA	NA	NA	LMIC	NA	NA	NA	NA	NA	NA	NA	NA	NA	NA	NA	NA	NA	NA	NA	NA	NA	NA	NA	NA	NA	NA	NA	NA	NA
RB0985	985	MDIG/MDARI	Bangladesh	Milk	12	93.318	11.3094	8	1	19.9103	19	1	0	0	0	1	1	NA	NA	NA	NA	NA	NA	LMIC	NA	NA	NA	NA	NA	NA	NA	NA	NA	NA	NA	NA	NA	NA	NA	NA	NA	NA	NA	NA	NA	NA	NA	NA	NA
RB0986	986	MDIG/MDARI	Bangladesh	Milk	12	432.291	23.105	4	2	22.0903	19	1	0	0	0	1	1	NA	NA	NA	NA	NA	NA	LMIC	NA	NA	NA	NA	NA	NA	NA	NA	NA	NA	NA	NA	NA	NA	NA	NA	NA	NA	NA	NA	NA	NA	NA	NA	NA
RB0987	987	MDIG/MDARI	Bangladesh	Milk	12	358.636	15.9273	5	4	26.9348	33	3	0	0	0	1	1	NA	NA	NA	NA	NA	NA	LMIC	NA	NA	NA	NA	NA	NA	NA	NA	NA	NA	NA	NA	NA	NA	NA	NA	NA	NA	NA	NA	NA	NA	NA	NA	NA
RB0988	988	MDIG/MDARI	Bangladesh	Milk	12	209.18	14.1518	7	1	22.3518	19	3	1	0	0	0	0	NA	NA	NA	NA	NA	NA	LMIC	NA	NA	NA	NA	NA	NA	NA	NA	NA	NA	NA	NA	NA	NA	NA	NA	NA	NA	NA	NA	NA	NA	NA	NA	NA
RB0990	990	MDIG/MDARI	Bangladesh	Milk	12	305.753	22.8883	0	1	23.8359	19	1	0	0	0	1	1	NA	NA	NA	NA	NA	NA	LMIC	NA	NA	NA	NA	NA	NA	NA	NA	NA	NA	NA	NA	NA	NA	NA	NA	NA	NA	NA	NA	NA	NA	NA	NA	NA
RB1005	1005	MDIG/MDARI	Bangladesh	Milk	12	224.033	20.2576	3	1	23.3426	25	1	0	0	0	0	0	NA	NA	NA	NA	NA	NA	LMIC	NA	NA	NA	NA	NA	NA	NA	NA	NA	NA	NA	NA	NA	NA	NA	NA	NA	NA	NA	NA	NA	NA	NA	NA	NA
RB1010	1010	MDIG/MDARI	Bangladesh	Milk	12	236.358	8.46734	0	3	26.4813	30	3	0	0	0	0	0	NA	NA	NA	NA	NA	NA	LMIC	NA	NA	NA	NA	NA	NA	NA	NA	NA	NA	NA	NA	NA	NA	NA	NA	NA	NA	NA	NA	NA	NA	NA	NA	NA
RB1011	1011	MDIG/MDARI	Bangladesh	Milk	12	378.843	14.5513	6	2	22.9655	25	1	0	0	0	1	1	NA	NA	NA	NA	NA	NA	LMIC	NA	NA	NA	NA	NA	NA	NA	NA	NA	NA	NA	NA	NA	NA	NA	NA	NA	NA	NA	NA	NA	NA	NA	NA	NA
RB1012	1012	MDIG/MDARI	Bangladesh	Milk	12	207.51	17.4823	6	2	25.4667	25	3	0	0	0	0	0	NA	NA	NA	NA	NA	NA	LMIC	NA	NA	NA	NA	NA	NA	NA	NA	NA	NA	NA	NA	NA	NA	NA	NA	NA	NA	NA	NA	NA	NA	NA	NA	NA
RB1016	1016	MDIG/MDARI	Bangladesh	Milk	12	396.237	23.8647	10	1	16.4849	20	3	0	0	0	1	1	NA	NA	NA	NA	NA	NA	LMIC	NA	NA	NA	NA	NA	NA	NA	NA	NA	NA	NA	NA	NA	NA	NA	NA	NA	NA	NA	NA	NA	NA	NA	NA	NA
RB1019	1019	MDIG/MDARI	Bangladesh	Milk	12	446.7	15.6444	7	1	22.4657	24	1	0	0	0	1	1	NA	NA	NA	NA	NA	NA	LMIC	NA	NA	NA	NA	NA	NA	NA	NA	NA	NA	NA	NA	NA	NA	NA	NA	NA	NA	NA	NA	NA	NA	NA	NA	NA
RB1026	1026	MDIG/MDARI	Bangladesh	Milk	12	210.844	6.70843	6	2	22.1847	24	1	0	0	0	0	0	NA	NA	NA	NA	NA	NA	LMIC	NA	NA	NA	NA	NA	NA	NA	NA	NA	NA	NA	NA	NA	NA	NA	NA	NA	NA	NA	NA	NA	NA	NA	NA	NA
RB1030	1030	MDIG/MDARI	Bangladesh	Milk	12	175.354	21.2795	11	1	24.8541	20	3	0	0	1	0	1	NA	NA	NA	NA	NA	NA	LMIC	NA	NA	NA	NA	NA	NA	NA	NA	NA	NA	NA	NA	NA	NA	NA	NA	NA	NA	NA	NA	NA	NA	NA	NA	NA
RB1031	1031	MDIG/MDARI	Bangladesh	Milk	12	776.366	23.1169	11	1	24.099	24	3	0	0	1	0	1	NA	NA	NA	NA	NA	NA	LMIC	NA	NA	NA	NA	NA	NA	NA	NA	NA	NA	NA	NA	NA	NA	NA	NA	NA	NA	NA	NA	NA	NA	NA	NA	NA
RB1032	1032	MDIG/MDARI	Bangladesh	Milk	12	352.281	11.8547	10	1	NA	23	1	0	0	0	0	0	NA	NA	NA	NA	NA	NA	LMIC	NA	NA	NA	NA	NA	NA	NA	NA	NA	NA	NA	NA	NA	NA	NA	NA	NA	NA	NA	NA	NA	NA	NA	NA	NA
RB1039	1039	MDIG/MDARI	Bangladesh	Milk	12	261.696	18.3639	6	2	22.4044	26	1	0	0	0	0	0	NA	NA	NA	NA	NA	NA	LMIC	NA	NA	NA	NA	NA	NA	NA	NA	NA	NA	NA	NA	NA	NA	NA	NA	NA	NA	NA	NA	NA	NA	NA	NA	NA
RB1043	1043	MDIG/MDARI	Bangladesh	Milk	12	116.457	5.22968	2	2	19.3844	22	3	0	0	1	0	1	NA	NA	NA	NA	NA	NA	LMIC	NA	NA	NA	NA	NA	NA	NA	NA	NA	NA	NA	NA	NA	NA	NA	NA	NA	NA	NA	NA	NA	NA	NA	NA	NA
RB1045	1045	MDIG/MDARI	Bangladesh	Milk	12	329.944	19.7213	5	2	28.1141	28	1	0	0	0	1	1	NA	NA	NA	NA	NA	NA	LMIC	NA	NA	NA	NA	NA	NA	NA	NA	NA	NA	NA	NA	NA	NA	NA	NA	NA	NA	NA	NA	NA	NA	NA	NA	NA
RB1046	1046	MDIG/MDARI	Bangladesh	Milk	12	290.864	18.527	0	2	22.5528	35	3	0	0	0	0	0	NA	NA	NA	NA	NA	NA	LMIC	NA	NA	NA	NA	NA	NA	NA	NA	NA	NA	NA	NA	NA	NA	NA	NA	NA	NA	NA	NA	NA	NA	NA	NA	NA
RB1050	1050	MDIG/MDARI	Bangladesh	Milk	12	322.681	13.612	7	3	22.3806	26	3	0	0	0	0	0	NA	NA	NA	NA	NA	NA	LMIC	NA	NA	NA	NA	NA	NA	NA	NA	NA	NA	NA	NA	NA	NA	NA	NA	NA	NA	NA	NA	NA	NA	NA	NA	NA
RB1054	1054	MDIG/MDARI	Bangladesh	Milk	12	216.712	13.3634	9	2	24.6611	30	3	0	0	0	1	1	NA	NA	NA	NA	NA	NA	LMIC	NA	NA	NA	NA	NA	NA	NA	NA	NA	NA	NA	NA	NA	NA	NA	NA	NA	NA	NA	NA	NA	NA	NA	NA	NA
RB1058	1058	MDIG/MDARI	Bangladesh	Milk	12	154.882	5.9057	5	2	19.1519	22	3	0	0	1	0	1	NA	NA	NA	NA	NA	NA	LMIC	NA	NA	NA	NA	NA	NA	NA	NA	NA	NA	NA	NA	NA	NA	NA	NA	NA	NA	NA	NA	NA	NA	NA	NA	NA
RB1065	1065	MDIG/MDARI	Bangladesh	Milk	12	316.251	17.3453	2	2	24.7666	23	3	0	0	0	1	1	NA	NA	NA	NA	NA	NA	LMIC	NA	NA	NA	NA	NA	NA	NA	NA	NA	NA	NA	NA	NA	NA	NA	NA	NA	NA	NA	NA	NA	NA	NA	NA	NA
RB1069	1069	MDIG/MDARI	Bangladesh	Milk	12	198.871	16.215	10	2	22.1065	25	3	0	0	0	0	0	NA	NA	NA	NA	NA	NA	LMIC	NA	NA	NA	NA	NA	NA	NA	NA	NA	NA	NA	NA	NA	NA	NA	NA	NA	NA	NA	NA	NA	NA	NA	NA	NA
RB1071	1071	MDIG/MDARI	Bangladesh	Milk	12	166.761	10.4106	8	3	31.0107	30	2	0	0	1	0	1	NA	NA	NA	NA	NA	NA	LMIC	NA	NA	NA	NA	NA	NA	NA	NA	NA	NA	NA	NA	NA	NA	NA	NA	NA	NA	NA	NA	NA	NA	NA	NA	NA
RB1073	1073	MDIG/MDARI	Bangladesh	Milk	12	346.217	18.3579	5	2	28.2797	28	3	0	0	0	0	0	NA	NA	NA	NA	NA	NA	LMIC	NA	NA	NA	NA	NA	NA	NA	NA	NA	NA	NA	NA	NA	NA	NA	NA	NA	NA	NA	NA	NA	NA	NA	NA	NA
RB1075	1075	MDIG/MDARI	Bangladesh	Milk	12	271.065	21.077	6	2	26.2106	22	3	0	0	0	0	0	NA	NA	NA	NA	NA	NA	LMIC	NA	NA	NA	NA	NA	NA	NA	NA	NA	NA	NA	NA	NA	NA	NA	NA	NA	NA	NA	NA	NA	NA	NA	NA	NA
RB1079	1079	MDIG/MDARI	Bangladesh	Milk	12	178.266	17.0504	4	3	24.4255	30	1	0	0	0	1	1	NA	NA	NA	NA	NA	NA	LMIC	NA	NA	NA	NA	NA	NA	NA	NA	NA	NA	NA	NA	NA	NA	NA	NA	NA	NA	NA	NA	NA	NA	NA	NA	NA
RB1088	1088	MDIG/MDARI	Bangladesh	Milk	12	287.258	13.6322	8	2	21.4903	20	1	1	0	0	1	1	NA	NA	NA	NA	NA	NA	LMIC	NA	NA	NA	NA	NA	NA	NA	NA	NA	NA	NA	NA	NA	NA	NA	NA	NA	NA	NA	NA	NA	NA	NA	NA	NA
RB1092	1092	MDIG/MDARI	Bangladesh	Milk	12	277.723	16.8762	3	2	17.8167	20	3	0	0	0	1	1	NA	NA	NA	NA	NA	NA	LMIC	NA	NA	NA	NA	NA	NA	NA	NA	NA	NA	NA	NA	NA	NA	NA	NA	NA	NA	NA	NA	NA	NA	NA	NA	NA
RB1096	1096	MDIG/MDARI	Bangladesh	Milk	12	187.695	11.9817	9	2	28.2756	28	1	0	0	1	0	1	NA	NA	NA	NA	NA	NA	LMIC	NA	NA	NA	NA	NA	NA	NA	NA	NA	NA	NA	NA	NA	NA	NA	NA	NA	NA	NA	NA	NA	NA	NA	NA	NA
RB1104	1104	MDIG/MDARI	Bangladesh	Milk	12	410.019	13.043	12	3	29.7779	30	1	0	0	1	1	1	NA	NA	NA	NA	NA	NA	LMIC	NA	NA	NA	NA	NA	NA	NA	NA	NA	NA	NA	NA	NA	NA	NA	NA	NA	NA	NA	NA	NA	NA	NA	NA	NA
RB1105	1105	MDIG/MDARI	Bangladesh	Milk	12	298.361	10.1914	0	3	31.753	30	1	0	0	1	0	1	NA	NA	NA	NA	NA	NA	LMIC	NA	NA	NA	NA	NA	NA	NA	NA	NA	NA	NA	NA	NA	NA	NA	NA	NA	NA	NA	NA	NA	NA	NA	NA	NA
RB1107	1107	MDIG/MDARI	Bangladesh	Milk	12	117.787	9.55575	7	2	19.3143	22	3	0	0	0	0	0	NA	NA	NA	NA	NA	NA	LMIC	NA	NA	NA	NA	NA	NA	NA	NA	NA	NA	NA	NA	NA	NA	NA	NA	NA	NA	NA	NA	NA	NA	NA	NA	NA
RB1117	1117	MDIG/MDARI	Bangladesh	Milk	12	238.71	14.7983	8	2	25.3562	23	1	0	0	0	1	1	NA	NA	NA	NA	NA	NA	LMIC	NA	NA	NA	NA	NA	NA	NA	NA	NA	NA	NA	NA	NA	NA	NA	NA	NA	NA	NA	NA	NA	NA	NA	NA	NA
RB1121	1121	MDIG/MDARI	Bangladesh	Milk	12	265.267	13.3302	5	2	20.9519	25	1	0	0	0	1	1	NA	NA	NA	NA	NA	NA	LMIC	NA	NA	NA	NA	NA	NA	NA	NA	NA	NA	NA	NA	NA	NA	NA	NA	NA	NA	NA	NA	NA	NA	NA	NA	NA
RB1122	1122	MDIG/MDARI	Bangladesh	Milk	12	233.381	16.8756	2	2	18.4089	20	1	0	0	0	1	1	NA	NA	NA	NA	NA	NA	LMIC	NA	NA	NA	NA	NA	NA	NA	NA	NA	NA	NA	NA	NA	NA	NA	NA	NA	NA	NA	NA	NA	NA	NA	NA	NA
RB1127	1127	MDIG/MDARI	Bangladesh	Milk	12	506.401	8.52304	9	4	22.7568	38	3	0	1	0	1	1	NA	NA	NA	NA	NA	NA	LMIC	NA	NA	NA	NA	NA	NA	NA	NA	NA	NA	NA	NA	NA	NA	NA	NA	NA	NA	NA	NA	NA	NA	NA	NA	NA
RB1130	1130	MDIG/MDARI	Bangladesh	Milk	12	278.738	16.1239	7	2	25.1625	28	1	0	0	0	1	1	NA	NA	NA	NA	NA	NA	LMIC	NA	NA	NA	NA	NA	NA	NA	NA	NA	NA	NA	NA	NA	NA	NA	NA	NA	NA	NA	NA	NA	NA	NA	NA	NA
RB1131	1131	MDIG/MDARI	Bangladesh	Milk	12	199.842	12.4338	1	3	29.7022	25	1	0	1	1	1	1	NA	NA	NA	NA	NA	NA	LMIC	NA	NA	NA	NA	NA	NA	NA	NA	NA	NA	NA	NA	NA	NA	NA	NA	NA	NA	NA	NA	NA	NA	NA	NA	NA
RB1134	1134	MDIG/MDARI	Bangladesh	Milk	12	260.48	12.2785	10	1	17.6862	19	1	0	0	0	0	0	NA	NA	NA	NA	NA	NA	LMIC	NA	NA	NA	NA	NA	NA	NA	NA	NA	NA	NA	NA	NA	NA	NA	NA	NA	NA	NA	NA	NA	NA	NA	NA	NA
RB1137	1137	MDIG/MDARI	Bangladesh	Milk	12	262.882	15.66	4	2	28.5306	24	1	0	0	0	1	1	NA	NA	NA	NA	NA	NA	LMIC	NA	NA	NA	NA	NA	NA	NA	NA	NA	NA	NA	NA	NA	NA	NA	NA	NA	NA	NA	NA	NA	NA	NA	NA	NA
RB1138	1138	MDIG/MDARI	Bangladesh	Milk	12	389.612	16.123	10	1	19.6321	19	2	0	0	1	0	1	NA	NA	NA	NA	NA	NA	LMIC	NA	NA	NA	NA	NA	NA	NA	NA	NA	NA	NA	NA	NA	NA	NA	NA	NA	NA	NA	NA	NA	NA	NA	NA	NA
RB1139	1139	MDIG/MDARI	Bangladesh	Milk	12	264.456	15.1607	0	1	23.4601	20	1	0	0	0	0	0	NA	NA	NA	NA	NA	NA	LMIC	NA	NA	NA	NA	NA	NA	NA	NA	NA	NA	NA	NA	NA	NA	NA	NA	NA	NA	NA	NA	NA	NA	NA	NA	NA
RB1145	1145	MDIG/MDARI	Bangladesh	Milk	12	337.668	15.8548	7	3	23.6538	25	1	0	0	0	0	0	NA	NA	NA	NA	NA	NA	LMIC	NA	NA	NA	NA	NA	NA	NA	NA	NA	NA	NA	NA	NA	NA	NA	NA	NA	NA	NA	NA	NA	NA	NA	NA	NA
RB1147	1147	MDIG/MDARI	Bangladesh	Milk	12	193.674	14.9272	10	1	27.0126	18	3	0	0	1	0	1	NA	NA	NA	NA	NA	NA	LMIC	NA	NA	NA	NA	NA	NA	NA	NA	NA	NA	NA	NA	NA	NA	NA	NA	NA	NA	NA	NA	NA	NA	NA	NA	NA
RB1149	1149	MDIG/MDARI	Bangladesh	Milk	12	258.472	16.0091	5	1	24.0432	22	2	0	0	0	0	0	NA	NA	NA	NA	NA	NA	LMIC	NA	NA	NA	NA	NA	NA	NA	NA	NA	NA	NA	NA	NA	NA	NA	NA	NA	NA	NA	NA	NA	NA	NA	NA	NA
RB1150	1150	MDIG/MDARI	Bangladesh	Milk	12	333.874	11.6216	2	2	29.8818	25	1	0	0	0	0	0	NA	NA	NA	NA	NA	NA	LMIC	NA	NA	NA	NA	NA	NA	NA	NA	NA	NA	NA	NA	NA	NA	NA	NA	NA	NA	NA	NA	NA	NA	NA	NA	NA
RB1151	1151	MDIG/MDARI	Bangladesh	Milk	12	343.008	17.3122	8	1	20.057	20	1	0	0	0	1	1	NA	NA	NA	NA	NA	NA	LMIC	NA	NA	NA	NA	NA	NA	NA	NA	NA	NA	NA	NA	NA	NA	NA	NA	NA	NA	NA	NA	NA	NA	NA	NA	NA
RB1152	1152	MDIG/MDARI	Bangladesh	Milk	12	368.684	19.9144	8	1	23.341	21	3	0	0	0	0	0	NA	NA	NA	NA	NA	NA	LMIC	NA	NA	NA	NA	NA	NA	NA	NA	NA	NA	NA	NA	NA	NA	NA	NA	NA	NA	NA	NA	NA	NA	NA	NA	NA
RB1153	1153	MDIG/MDARI	Bangladesh	Milk	12	635.776	14.6496	11	1	18.2615	25	3	0	0	1	0	1	NA	NA	NA	NA	NA	NA	LMIC	NA	NA	NA	NA	NA	NA	NA	NA	NA	NA	NA	NA	NA	NA	NA	NA	NA	NA	NA	NA	NA	NA	NA	NA	NA
RB1156	1156	MDIG/MDARI	Bangladesh	Milk	12	299.875	10.9385	8	4	27.3729	28	3	0	0	1	1	1	NA	NA	NA	NA	NA	NA	LMIC	NA	NA	NA	NA	NA	NA	NA	NA	NA	NA	NA	NA	NA	NA	NA	NA	NA	NA	NA	NA	NA	NA	NA	NA	NA
RB1161	1161	MDIG/MDARI	Bangladesh	Milk	12	452.019	15.3585	4	2	29.0377	20	1	0	0	1	0	1	NA	NA	NA	NA	NA	NA	LMIC	NA	NA	NA	NA	NA	NA	NA	NA	NA	NA	NA	NA	NA	NA	NA	NA	NA	NA	NA	NA	NA	NA	NA	NA	NA
RB1164	1164	MDIG/MDARI	Bangladesh	Milk	12	268.07	6.16668	5	2	23.6295	27	2	0	0	1	0	1	NA	NA	NA	NA	NA	NA	LMIC	NA	NA	NA	NA	NA	NA	NA	NA	NA	NA	NA	NA	NA	NA	NA	NA	NA	NA	NA	NA	NA	NA	NA	NA	NA
RB1168	1168	MDIG/MDARI	Bangladesh	Milk	12	323.871	11.9732	9	2	23.8417	24	1	0	0	1	0	1	NA	NA	NA	NA	NA	NA	LMIC	NA	NA	NA	NA	NA	NA	NA	NA	NA	NA	NA	NA	NA	NA	NA	NA	NA	NA	NA	NA	NA	NA	NA	NA	NA
RB1169	1169	MDIG/MDARI	Bangladesh	Milk	12	244.814	5.85545	5	2	17.4728	20	1	0	1	0	0	1	NA	NA	NA	NA	NA	NA	LMIC	NA	NA	NA	NA	NA	NA	NA	NA	NA	NA	NA	NA	NA	NA	NA	NA	NA	NA	NA	NA	NA	NA	NA	NA	NA
RB1172	1172	MDIG/MDARI	Bangladesh	Milk	12	297.599	16.5469	10	2	25.2007	22	3	0	1	0	0	1	NA	NA	NA	NA	NA	NA	LMIC	NA	NA	NA	NA	NA	NA	NA	NA	NA	NA	NA	NA	NA	NA	NA	NA	NA	NA	NA	NA	NA	NA	NA	NA	NA
RB1175	1175	MDIG/MDARI	Bangladesh	Milk	12	262.176	16.4354	0	1	20.8611	21	3	0	0	1	0	1	NA	NA	NA	NA	NA	NA	LMIC	NA	NA	NA	NA	NA	NA	NA	NA	NA	NA	NA	NA	NA	NA	NA	NA	NA	NA	NA	NA	NA	NA	NA	NA	NA
RB1180	1180	MDIG/MDARI	Bangladesh	Milk	12	193.652	5.94095	8	3	21.3782	30	3	0	0	1	0	1	NA	NA	NA	NA	NA	NA	LMIC	NA	NA	NA	NA	NA	NA	NA	NA	NA	NA	NA	NA	NA	NA	NA	NA	NA	NA	NA	NA	NA	NA	NA	NA	NA
RB1183	1183	MDIG/MDARI	Bangladesh	Milk	12	202.214	13.7958	4	2	22.0036	26	1	0	0	0	0	0	NA	NA	NA	NA	NA	NA	LMIC	NA	NA	NA	NA	NA	NA	NA	NA	NA	NA	NA	NA	NA	NA	NA	NA	NA	NA	NA	NA	NA	NA	NA	NA	NA
RB1189	1189	MDIG/MDARI	Bangladesh	Milk	12	414.904	14.2178	9	1	22.5764	21	3	0	1	1	0	1	NA	NA	NA	NA	NA	NA	LMIC	NA	NA	NA	NA	NA	NA	NA	NA	NA	NA	NA	NA	NA	NA	NA	NA	NA	NA	NA	NA	NA	NA	NA	NA	NA
RB1194	1194	MDIG/MDARI	Bangladesh	Milk	12	343.353	8.3258	7	2	22.2814	22	2	0	1	0	0	1	NA	NA	NA	NA	NA	NA	LMIC	NA	NA	NA	NA	NA	NA	NA	NA	NA	NA	NA	NA	NA	NA	NA	NA	NA	NA	NA	NA	NA	NA	NA	NA	NA
RB1196	1196	MDIG/MDARI	Bangladesh	Milk	12	143.038	6.06432	11	1	22.5369	18	3	0	0	0	1	1	NA	NA	NA	NA	NA	NA	LMIC	NA	NA	NA	NA	NA	NA	NA	NA	NA	NA	NA	NA	NA	NA	NA	NA	NA	NA	NA	NA	NA	NA	NA	NA	NA
RB1197	1197	MDIG/MDARI	Bangladesh	Milk	12	183.461	13.172	8	2	30.442	21	3	0	0	1	1	1	NA	NA	NA	NA	NA	NA	LMIC	NA	NA	NA	NA	NA	NA	NA	NA	NA	NA	NA	NA	NA	NA	NA	NA	NA	NA	NA	NA	NA	NA	NA	NA	NA
RB1198	1198	MDIG/MDARI	Bangladesh	Milk	12	953.381	17.7645	9	2	26.6948	28	3	1	1	1	0	1	NA	NA	NA	NA	NA	NA	LMIC	NA	NA	NA	NA	NA	NA	NA	NA	NA	NA	NA	NA	NA	NA	NA	NA	NA	NA	NA	NA	NA	NA	NA	NA	NA
RB1199	1199	MDIG/MDARI	Bangladesh	Milk	12	320.367	13.954	2	2	25.8226	24	1	0	0	0	1	1	NA	NA	NA	NA	NA	NA	LMIC	NA	NA	NA	NA	NA	NA	NA	NA	NA	NA	NA	NA	NA	NA	NA	NA	NA	NA	NA	NA	NA	NA	NA	NA	NA
RB1200	1200	MDIG/MDARI	Bangladesh	Milk	12	341.758	31.5259	10	2	22.722	27	3	0	0	0	1	1	NA	NA	NA	NA	NA	NA	LMIC	NA	NA	NA	NA	NA	NA	NA	NA	NA	NA	NA	NA	NA	NA	NA	NA	NA	NA	NA	NA	NA	NA	NA	NA	NA
RB1201	1201	MDIG/MDARI	Bangladesh	Milk	12	119.296	13.0722	10	1	24.717	22	1	1	1	0	0	1	NA	NA	NA	NA	NA	NA	LMIC	NA	NA	NA	NA	NA	NA	NA	NA	NA	NA	NA	NA	NA	NA	NA	NA	NA	NA	NA	NA	NA	NA	NA	NA	NA
RB1203	1203	MDIG/MDARI	Bangladesh	Milk	12	211.202	12.8118	5	3	23.9621	26	1	0	0	0	1	1	NA	NA	NA	NA	NA	NA	LMIC	NA	NA	NA	NA	NA	NA	NA	NA	NA	NA	NA	NA	NA	NA	NA	NA	NA	NA	NA	NA	NA	NA	NA	NA	NA
RB1204	1204	MDIG/MDARI	Bangladesh	Milk	12	324.821	7.27493	8	3	32.4662	24	3	0	0	1	0	1	NA	NA	NA	NA	NA	NA	LMIC	NA	NA	NA	NA	NA	NA	NA	NA	NA	NA	NA	NA	NA	NA	NA	NA	NA	NA	NA	NA	NA	NA	NA	NA	NA
RB1206	1206	MDIG/MDARI	Bangladesh	Milk	12	212.142	8.18873	9	3	24.7464	26	3	0	1	0	0	1	NA	NA	NA	NA	NA	NA	LMIC	NA	NA	NA	NA	NA	NA	NA	NA	NA	NA	NA	NA	NA	NA	NA	NA	NA	NA	NA	NA	NA	NA	NA	NA	NA
RB1208	1208	MDIG/MDARI	Bangladesh	Milk	12	221.365	5.10153	7	1	22.12	20	1	0	0	0	0	0	NA	NA	NA	NA	NA	NA	LMIC	NA	NA	NA	NA	NA	NA	NA	NA	NA	NA	NA	NA	NA	NA	NA	NA	NA	NA	NA	NA	NA	NA	NA	NA	NA
RB1218	1218	MDIG/MDARI	Bangladesh	Milk	12	133.607	5.4251	10	2	17.8519	20	2	0	1	0	0	1	NA	NA	NA	NA	NA	NA	LMIC	NA	NA	NA	NA	NA	NA	NA	NA	NA	NA	NA	NA	NA	NA	NA	NA	NA	NA	NA	NA	NA	NA	NA	NA	NA
RB1220	1220	MDIG/MDARI	Bangladesh	Milk	12	283.138	18.3185	5	1	26.43	23	3	0	0	1	0	1	NA	NA	NA	NA	NA	NA	LMIC	NA	NA	NA	NA	NA	NA	NA	NA	NA	NA	NA	NA	NA	NA	NA	NA	NA	NA	NA	NA	NA	NA	NA	NA	NA
RB1221	1221	MDIG/MDARI	Bangladesh	Milk	12	206.553	18.6036	0	2	17.1587	26	1	0	0	1	0	1	NA	NA	NA	NA	NA	NA	LMIC	NA	NA	NA	NA	NA	NA	NA	NA	NA	NA	NA	NA	NA	NA	NA	NA	NA	NA	NA	NA	NA	NA	NA	NA	NA
RB1223	1223	MDIG/MDARI	Bangladesh	Milk	12	256.447	11.5902	10	2	20.8333	21	3	0	1	0	1	1	NA	NA	NA	NA	NA	NA	LMIC	NA	NA	NA	NA	NA	NA	NA	NA	NA	NA	NA	NA	NA	NA	NA	NA	NA	NA	NA	NA	NA	NA	NA	NA	NA
RB1227	1227	MDIG/MDARI	Bangladesh	Milk	12	286.68	15.5476	0	1	24.2561	19	1	0	0	1	0	1	NA	NA	NA	NA	NA	NA	LMIC	NA	NA	NA	NA	NA	NA	NA	NA	NA	NA	NA	NA	NA	NA	NA	NA	NA	NA	NA	NA	NA	NA	NA	NA	NA
RB1229	1229	MDIG/MDARI	Bangladesh	Milk	12	266.127	6.71507	10	2	26.7825	24	3	0	0	0	0	0	NA	NA	NA	NA	NA	NA	LMIC	NA	NA	NA	NA	NA	NA	NA	NA	NA	NA	NA	NA	NA	NA	NA	NA	NA	NA	NA	NA	NA	NA	NA	NA	NA
RB1230	1230	MDIG/MDARI	Bangladesh	Milk	12	201.63	5.53922	0	2	23.9818	19	2	0	0	0	1	1	NA	NA	NA	NA	NA	NA	LMIC	NA	NA	NA	NA	NA	NA	NA	NA	NA	NA	NA	NA	NA	NA	NA	NA	NA	NA	NA	NA	NA	NA	NA	NA	NA
RB1231	1231	MDIG/MDARI	Bangladesh	Milk	12	272.624	16.6948	5	2	24.2561	25	1	0	0	1	0	1	NA	NA	NA	NA	NA	NA	LMIC	NA	NA	NA	NA	NA	NA	NA	NA	NA	NA	NA	NA	NA	NA	NA	NA	NA	NA	NA	NA	NA	NA	NA	NA	NA
RB1234	1234	MDIG/MDARI	Bangladesh	Milk	12	225.62	8.5746	5	2	25.6026	28	1	0	0	0	0	0	NA	NA	NA	NA	NA	NA	LMIC	NA	NA	NA	NA	NA	NA	NA	NA	NA	NA	NA	NA	NA	NA	NA	NA	NA	NA	NA	NA	NA	NA	NA	NA	NA
RB1235	1235	MDIG/MDARI	Bangladesh	Milk	12	240.038	8.48099	11	1	NA	20	3	0	0	0	1	1	NA	NA	NA	NA	NA	NA	LMIC	NA	NA	NA	NA	NA	NA	NA	NA	NA	NA	NA	NA	NA	NA	NA	NA	NA	NA	NA	NA	NA	NA	NA	NA	NA
RB1240	1240	MDIG/MDARI	Bangladesh	Milk	12	230.997	11.5902	5	3	18.0488	21	2	0	0	0	0	0	NA	NA	NA	NA	NA	NA	LMIC	NA	NA	NA	NA	NA	NA	NA	NA	NA	NA	NA	NA	NA	NA	NA	NA	NA	NA	NA	NA	NA	NA	NA	NA	NA
RB1245	1245	MDIG/MDARI	Bangladesh	Milk	12	243.177	10.0437	10	1	25.4707	20	3	0	0	0	1	1	NA	NA	NA	NA	NA	NA	LMIC	NA	NA	NA	NA	NA	NA	NA	NA	NA	NA	NA	NA	NA	NA	NA	NA	NA	NA	NA	NA	NA	NA	NA	NA	NA
RB1253	1253	MDIG/MDARI	Bangladesh	Milk	12	319.502	19.8991	3	3	24.7945	28	1	0	1	0	0	1	NA	NA	NA	NA	NA	NA	LMIC	NA	NA	NA	NA	NA	NA	NA	NA	NA	NA	NA	NA	NA	NA	NA	NA	NA	NA	NA	NA	NA	NA	NA	NA	NA
RB1255	1255	MDIG/MDARI	Bangladesh	Milk	12	192.469	9.7025	6	1	15.5622	19	1	0	0	0	1	1	NA	NA	NA	NA	NA	NA	LMIC	NA	NA	NA	NA	NA	NA	NA	NA	NA	NA	NA	NA	NA	NA	NA	NA	NA	NA	NA	NA	NA	NA	NA	NA	NA
RB1257	1257	MDIG/MDARI	Bangladesh	Milk	12	219.092	12.7995	5	1	23.3242	20	3	0	0	0	1	1	NA	NA	NA	NA	NA	NA	LMIC	NA	NA	NA	NA	NA	NA	NA	NA	NA	NA	NA	NA	NA	NA	NA	NA	NA	NA	NA	NA	NA	NA	NA	NA	NA
RB1258	1258	MDIG/MDARI	Bangladesh	Milk	12	184.058	26.2467	10	1	NA	19	3	0	0	0	0	0	NA	NA	NA	NA	NA	NA	LMIC	NA	NA	NA	NA	NA	NA	NA	NA	NA	NA	NA	NA	NA	NA	NA	NA	NA	NA	NA	NA	NA	NA	NA	NA	NA
RB1259	1259	MDIG/MDARI	Bangladesh	Milk	12	313.51	15.9082	5	4	26.4	30	3	0	0	0	0	0	NA	NA	NA	NA	NA	NA	LMIC	NA	NA	NA	NA	NA	NA	NA	NA	NA	NA	NA	NA	NA	NA	NA	NA	NA	NA	NA	NA	NA	NA	NA	NA	NA
RB1268	1268	MDIG/MDARI	Bangladesh	Milk	12	262.354	11.8031	5	2	27.481	20	1	0	0	0	1	1	NA	NA	NA	NA	NA	NA	LMIC	NA	NA	NA	NA	NA	NA	NA	NA	NA	NA	NA	NA	NA	NA	NA	NA	NA	NA	NA	NA	NA	NA	NA	NA	NA
RB1271	1271	MDIG/MDARI	Bangladesh	Milk	12	364.738	15.5871	7	2	27.9312	27	1	0	0	0	1	1	NA	NA	NA	NA	NA	NA	LMIC	NA	NA	NA	NA	NA	NA	NA	NA	NA	NA	NA	NA	NA	NA	NA	NA	NA	NA	NA	NA	NA	NA	NA	NA	NA
RB1273	1273	MDIG/MDARI	Bangladesh	Milk	12	275.333	7.70204	8	2	19.3484	21	1	0	0	0	1	1	NA	NA	NA	NA	NA	NA	LMIC	NA	NA	NA	NA	NA	NA	NA	NA	NA	NA	NA	NA	NA	NA	NA	NA	NA	NA	NA	NA	NA	NA	NA	NA	NA
RB1276	1276	MDIG/MDARI	Bangladesh	Milk	12	376.964	20.5509	5	2	28.6109	21	3	0	0	0	0	0	NA	NA	NA	NA	NA	NA	LMIC	NA	NA	NA	NA	NA	NA	NA	NA	NA	NA	NA	NA	NA	NA	NA	NA	NA	NA	NA	NA	NA	NA	NA	NA	NA
RB1286	1286	MDIG/MDARI	Bangladesh	Milk	12	287.14	13.0265	0	2	31.1182	27	1	0	0	0	1	1	NA	NA	NA	NA	NA	NA	LMIC	NA	NA	NA	NA	NA	NA	NA	NA	NA	NA	NA	NA	NA	NA	NA	NA	NA	NA	NA	NA	NA	NA	NA	NA	NA
RB1287	1287	MDIG/MDARI	Bangladesh	Milk	12	214.54	14.2428	10	1	18.013	19	3	0	0	0	1	1	NA	NA	NA	NA	NA	NA	LMIC	NA	NA	NA	NA	NA	NA	NA	NA	NA	NA	NA	NA	NA	NA	NA	NA	NA	NA	NA	NA	NA	NA	NA	NA	NA
RB1292	1292	MDIG/MDARI	Bangladesh	Milk	12	278.701	13.8394	2	3	23.7812	20	2	0	0	0	1	1	NA	NA	NA	NA	NA	NA	LMIC	NA	NA	NA	NA	NA	NA	NA	NA	NA	NA	NA	NA	NA	NA	NA	NA	NA	NA	NA	NA	NA	NA	NA	NA	NA
RB1293	1293	MDIG/MDARI	Bangladesh	Milk	12	358.661	8.2195	11	1	20.3182	24	1	1	0	0	0	0	NA	NA	NA	NA	NA	NA	LMIC	NA	NA	NA	NA	NA	NA	NA	NA	NA	NA	NA	NA	NA	NA	NA	NA	NA	NA	NA	NA	NA	NA	NA	NA	NA
RB1295	1295	MDIG/MDARI	Bangladesh	Milk	12	138.767	10.0843	5	2	21.745	30	1	0	0	0	1	1	NA	NA	NA	NA	NA	NA	LMIC	NA	NA	NA	NA	NA	NA	NA	NA	NA	NA	NA	NA	NA	NA	NA	NA	NA	NA	NA	NA	NA	NA	NA	NA	NA
RB1296	1296	MDIG/MDARI	Bangladesh	Milk	12	225.743	12.4402	9	2	26.1429	20	3	0	0	1	1	1	NA	NA	NA	NA	NA	NA	LMIC	NA	NA	NA	NA	NA	NA	NA	NA	NA	NA	NA	NA	NA	NA	NA	NA	NA	NA	NA	NA	NA	NA	NA	NA	NA
RB1300	1300	MDIG/MDARI	Bangladesh	Milk	12	238.892	9.12297	10	2	24.6896	25	1	1	0	0	1	1	NA	NA	NA	NA	NA	NA	LMIC	NA	NA	NA	NA	NA	NA	NA	NA	NA	NA	NA	NA	NA	NA	NA	NA	NA	NA	NA	NA	NA	NA	NA	NA	NA
RB1118	1118	MDIG/MDARI	Bangladesh	Milk	12	149.156	14.8559	5	1	22.7376	18	1	0	0	0	0	0	NA	NA	NA	NA	NA	NA	LMIC	NA	NA	NA	NA	NA	NA	NA	NA	NA	NA	NA	NA	NA	NA	NA	NA	NA	NA	NA	NA	NA	NA	NA	NA	NA
S181	13	Flora	Finland	Milk	12	1785.33	8.96438	NA	2	NA	NA	NA	NA	NA	NA	NA	0	NA	NA	NA	NA	NA	NA	HIC	NA	NA	NA	NA	NA	NA	NA	NA	NA	NA	NA	NA	NA	NA	NA	NA	NA	NA	NA	NA	NA	NA	NA	NA	NA
S057	639	Flora	Finland	Milk	0	10420.5	27.1499	NA	1	NA	NA	NA	NA	NA	NA	NA	0	NA	NA	NA	NA	NA	NA	HIC	NA	NA	NA	NA	NA	NA	NA	NA	NA	NA	NA	NA	NA	NA	NA	NA	NA	NA	NA	NA	NA	NA	NA	NA	NA
R278	851	Flora	Finland	Milk	12	277.22	9.69098	NA	2	NA	NA	NA	NA	NA	NA	NA	0	NA	NA	NA	NA	NA	NA	HIC	NA	NA	NA	NA	NA	NA	NA	NA	NA	NA	NA	NA	NA	NA	NA	NA	NA	NA	NA	NA	NA	NA	NA	NA	NA
R324	271	Flora	Finland	Milk	12	335.339	21.8321	NA	2	NA	NA	NA	NA	NA	NA	NA	0	NA	NA	NA	NA	NA	NA	HIC	NA	NA	NA	NA	NA	NA	NA	NA	NA	NA	NA	NA	NA	NA	NA	NA	NA	NA	NA	NA	NA	NA	NA	NA	NA
R303	447	Flora	Finland	Milk	12	183.176	8.73879	NA	1	NA	NA	NA	NA	NA	NA	NA	0	NA	NA	NA	NA	NA	NA	HIC	NA	NA	NA	NA	NA	NA	NA	NA	NA	NA	NA	NA	NA	NA	NA	NA	NA	NA	NA	NA	NA	NA	NA	NA	NA
S308	805	Flora	Finland	Milk	0	1052.01	4.91617	NA	2	NA	NA	NA	NA	NA	NA	NA	0	NA	NA	NA	NA	NA	NA	HIC	NA	NA	NA	NA	NA	NA	NA	NA	NA	NA	NA	NA	NA	NA	NA	NA	NA	NA	NA	NA	NA	NA	NA	NA	NA
S283	866	Flora	Finland	Milk	0	771.399	6.54393	NA	1	NA	NA	NA	NA	NA	NA	NA	0	NA	NA	NA	NA	NA	NA	HIC	NA	NA	NA	NA	NA	NA	NA	NA	NA	NA	NA	NA	NA	NA	NA	NA	NA	NA	NA	NA	NA	NA	NA	NA	NA
S278	851	Flora	Finland	Milk	0	1033.89	11.5465	NA	2	NA	NA	NA	NA	NA	NA	NA	0	NA	NA	NA	NA	NA	NA	HIC	NA	NA	NA	NA	NA	NA	NA	NA	NA	NA	NA	NA	NA	NA	NA	NA	NA	NA	NA	NA	NA	NA	NA	NA	NA
R308	805	Flora	Finland	Milk	12	248.18	7.36254	NA	2	NA	NA	NA	NA	NA	NA	NA	0	NA	NA	NA	NA	NA	NA	HIC	NA	NA	NA	NA	NA	NA	NA	NA	NA	NA	NA	NA	NA	NA	NA	NA	NA	NA	NA	NA	NA	NA	NA	NA	NA
R263	825	Flora	Finland	Milk	12	210.926	5.89702	NA	2	NA	NA	NA	NA	NA	NA	NA	0	NA	NA	NA	NA	NA	NA	HIC	NA	NA	NA	NA	NA	NA	NA	NA	NA	NA	NA	NA	NA	NA	NA	NA	NA	NA	NA	NA	NA	NA	NA	NA	NA
R305	474	Flora	Finland	Milk	12	487.051	7.82707	NA	2	NA	NA	NA	NA	NA	NA	NA	0	NA	NA	NA	NA	NA	NA	HIC	NA	NA	NA	NA	NA	NA	NA	NA	NA	NA	NA	NA	NA	NA	NA	NA	NA	NA	NA	NA	NA	NA	NA	NA	NA
R264	827	Flora	Finland	Milk	12	300.718	16.8903	NA	1	NA	NA	NA	NA	NA	NA	NA	0	NA	NA	NA	NA	NA	NA	HIC	NA	NA	NA	NA	NA	NA	NA	NA	NA	NA	NA	NA	NA	NA	NA	NA	NA	NA	NA	NA	NA	NA	NA	NA	NA
S326	276	Flora	Finland	Milk	0	528.926	9.68674	NA	1	NA	NA	NA	NA	NA	NA	NA	0	NA	NA	NA	NA	NA	NA	HIC	NA	NA	NA	NA	NA	NA	NA	NA	NA	NA	NA	NA	NA	NA	NA	NA	NA	NA	NA	NA	NA	NA	NA	NA	NA
R271	876	Flora	Finland	Milk	12	326.093	6.09429	NA	1	NA	NA	NA	NA	NA	NA	NA	0	NA	NA	NA	NA	NA	NA	HIC	NA	NA	NA	NA	NA	NA	NA	NA	NA	NA	NA	NA	NA	NA	NA	NA	NA	NA	NA	NA	NA	NA	NA	NA	NA
R293	797	Flora	Finland	Milk	12	239.23	7.04369	NA	2	NA	NA	NA	NA	NA	NA	NA	0	NA	NA	NA	NA	NA	NA	HIC	NA	NA	NA	NA	NA	NA	NA	NA	NA	NA	NA	NA	NA	NA	NA	NA	NA	NA	NA	NA	NA	NA	NA	NA	NA
R287	768	Flora	Finland	Milk	12	596.274	11.832	NA	2	NA	NA	NA	NA	NA	NA	NA	0	NA	NA	NA	NA	NA	NA	HIC	NA	NA	NA	NA	NA	NA	NA	NA	NA	NA	NA	NA	NA	NA	NA	NA	NA	NA	NA	NA	NA	NA	NA	NA	NA
R283	866	Flora	Finland	Milk	12	215.652	6.56914	NA	1	NA	NA	NA	NA	NA	NA	NA	0	NA	NA	NA	NA	NA	NA	HIC	NA	NA	NA	NA	NA	NA	NA	NA	NA	NA	NA	NA	NA	NA	NA	NA	NA	NA	NA	NA	NA	NA	NA	NA	NA
R322	262	Flora	Finland	Milk	12	228.237	12.1788	NA	2	NA	NA	NA	NA	NA	NA	NA	0	NA	NA	NA	NA	NA	NA	HIC	NA	NA	NA	NA	NA	NA	NA	NA	NA	NA	NA	NA	NA	NA	NA	NA	NA	NA	NA	NA	NA	NA	NA	NA	NA
R325	272	Flora	Finland	Milk	12	186.425	6.76842	NA	1	NA	NA	NA	NA	NA	NA	NA	0	NA	NA	NA	NA	NA	NA	HIC	NA	NA	NA	NA	NA	NA	NA	NA	NA	NA	NA	NA	NA	NA	NA	NA	NA	NA	NA	NA	NA	NA	NA	NA	NA
R323	264	Flora	Finland	Milk	12	860.491	21.28	NA	2	NA	NA	NA	NA	NA	NA	NA	0	NA	NA	NA	NA	NA	NA	HIC	NA	NA	NA	NA	NA	NA	NA	NA	NA	NA	NA	NA	NA	NA	NA	NA	NA	NA	NA	NA	NA	NA	NA	NA	NA
R288	770	Flora	Finland	Milk	12	453.605	9.31706	NA	1	NA	NA	NA	NA	NA	NA	NA	0	NA	NA	NA	NA	NA	NA	HIC	NA	NA	NA	NA	NA	NA	NA	NA	NA	NA	NA	NA	NA	NA	NA	NA	NA	NA	NA	NA	NA	NA	NA	NA	NA
R310	819	Flora	Finland	Milk	12	6468.25	40.3683	NA	1	NA	NA	NA	NA	NA	NA	NA	0	NA	NA	NA	NA	NA	NA	HIC	NA	NA	NA	NA	NA	NA	NA	NA	NA	NA	NA	NA	NA	NA	NA	NA	NA	NA	NA	NA	NA	NA	NA	NA	NA
R326	276	Flora	Finland	Milk	12	152.05	9.87847	NA	1	NA	NA	NA	NA	NA	NA	NA	0	NA	NA	NA	NA	NA	NA	HIC	NA	NA	NA	NA	NA	NA	NA	NA	NA	NA	NA	NA	NA	NA	NA	NA	NA	NA	NA	NA	NA	NA	NA	NA	NA
R275	895	Flora	Finland	Milk	12	233.738	8.53177	NA	1	NA	NA	NA	NA	NA	NA	NA	0	NA	NA	NA	NA	NA	NA	HIC	NA	NA	NA	NA	NA	NA	NA	NA	NA	NA	NA	NA	NA	NA	NA	NA	NA	NA	NA	NA	NA	NA	NA	NA	NA
R317	226	Flora	Finland	Milk	12	276.025	11.5233	NA	1	NA	NA	NA	NA	NA	NA	NA	0	NA	NA	NA	NA	NA	NA	HIC	NA	NA	NA	NA	NA	NA	NA	NA	NA	NA	NA	NA	NA	NA	NA	NA	NA	NA	NA	NA	NA	NA	NA	NA	NA
R292	796	Flora	Finland	Milk	12	310.868	13.5144	NA	3	NA	NA	NA	NA	NA	NA	NA	0	NA	NA	NA	NA	NA	NA	HIC	NA	NA	NA	NA	NA	NA	NA	NA	NA	NA	NA	NA	NA	NA	NA	NA	NA	NA	NA	NA	NA	NA	NA	NA	NA
R296	239	Flora	Finland	Milk	12	314.276	10.5599	NA	3	NA	NA	NA	NA	NA	NA	NA	0	NA	NA	NA	NA	NA	NA	HIC	NA	NA	NA	NA	NA	NA	NA	NA	NA	NA	NA	NA	NA	NA	NA	NA	NA	NA	NA	NA	NA	NA	NA	NA	NA
R281	864	Flora	Finland	Milk	12	297.359	5.81733	NA	2	NA	NA	NA	NA	NA	NA	NA	0	NA	NA	NA	NA	NA	NA	HIC	NA	NA	NA	NA	NA	NA	NA	NA	NA	NA	NA	NA	NA	NA	NA	NA	NA	NA	NA	NA	NA	NA	NA	NA	NA
R304	454	Flora	Finland	Milk	12	220.738	14.0043	NA	1	NA	NA	NA	NA	NA	NA	NA	0	NA	NA	NA	NA	NA	NA	HIC	NA	NA	NA	NA	NA	NA	NA	NA	NA	NA	NA	NA	NA	NA	NA	NA	NA	NA	NA	NA	NA	NA	NA	NA	NA
R269	874	Flora	Finland	Milk	12	232.8	10.6499	NA	2	NA	NA	NA	NA	NA	NA	NA	0	NA	NA	NA	NA	NA	NA	HIC	NA	NA	NA	NA	NA	NA	NA	NA	NA	NA	NA	NA	NA	NA	NA	NA	NA	NA	NA	NA	NA	NA	NA	NA	NA
R260	812	Flora	Finland	Milk	12	226.8	5.73477	NA	2	NA	NA	NA	NA	NA	NA	NA	0	NA	NA	NA	NA	NA	NA	HIC	NA	NA	NA	NA	NA	NA	NA	NA	NA	NA	NA	NA	NA	NA	NA	NA	NA	NA	NA	NA	NA	NA	NA	NA	NA
R284	867	Flora	Finland	Milk	12	209.035	10.6428	NA	3	NA	NA	NA	NA	NA	NA	NA	0	NA	NA	NA	NA	NA	NA	HIC	NA	NA	NA	NA	NA	NA	NA	NA	NA	NA	NA	NA	NA	NA	NA	NA	NA	NA	NA	NA	NA	NA	NA	NA	NA
R280	856	Flora	Finland	Milk	12	270.829	11.3108	NA	2	NA	NA	NA	NA	NA	NA	NA	0	NA	NA	NA	NA	NA	NA	HIC	NA	NA	NA	NA	NA	NA	NA	NA	NA	NA	NA	NA	NA	NA	NA	NA	NA	NA	NA	NA	NA	NA	NA	NA	NA
R294	224	Flora	Finland	Milk	12	738.4	28.9598	NA	1	NA	NA	NA	NA	NA	NA	NA	0	NA	NA	NA	NA	NA	NA	HIC	NA	NA	NA	NA	NA	NA	NA	NA	NA	NA	NA	NA	NA	NA	NA	NA	NA	NA	NA	NA	NA	NA	NA	NA	NA
R255	978	Flora	Finland	Milk	12	363.091	7.82991	NA	1	NA	NA	NA	NA	NA	NA	NA	0	NA	NA	NA	NA	NA	NA	HIC	NA	NA	NA	NA	NA	NA	NA	NA	NA	NA	NA	NA	NA	NA	NA	NA	NA	NA	NA	NA	NA	NA	NA	NA	NA
S095	737	Flora	Finland	Milk	12	3968.47	9.0767	NA	1	NA	NA	NA	NA	NA	NA	NA	0	NA	NA	NA	NA	NA	NA	HIC	NA	NA	NA	NA	NA	NA	NA	NA	NA	NA	NA	NA	NA	NA	NA	NA	NA	NA	NA	NA	NA	NA	NA	NA	NA
R101	759	Flora	Finland	Milk	12	244.421	11.8317	NA	1	NA	NA	NA	NA	NA	NA	NA	0	NA	NA	NA	NA	NA	NA	HIC	NA	NA	NA	NA	NA	NA	NA	NA	NA	NA	NA	NA	NA	NA	NA	NA	NA	NA	NA	NA	NA	NA	NA	NA	NA
S111	153	Flora	Finland	Milk	0	10532	95.2186	NA	1	NA	NA	NA	NA	NA	NA	NA	0	NA	NA	NA	NA	NA	NA	HIC	NA	NA	NA	NA	NA	NA	NA	NA	NA	NA	NA	NA	NA	NA	NA	NA	NA	NA	NA	NA	NA	NA	NA	NA	NA
R100	755	Flora	Finland	Milk	12	414.989	12.3744	NA	4	NA	NA	NA	NA	NA	NA	NA	0	NA	NA	NA	NA	NA	NA	HIC	NA	NA	NA	NA	NA	NA	NA	NA	NA	NA	NA	NA	NA	NA	NA	NA	NA	NA	NA	NA	NA	NA	NA	NA	NA
S142	121	Flora	Finland	Milk	0	6031.35	16.7046	NA	1	NA	NA	NA	NA	NA	NA	NA	0	NA	NA	NA	NA	NA	NA	HIC	NA	NA	NA	NA	NA	NA	NA	NA	NA	NA	NA	NA	NA	NA	NA	NA	NA	NA	NA	NA	NA	NA	NA	NA	NA
R142	121	Flora	Finland	Milk	12	216.159	9.15984	NA	1	NA	NA	NA	NA	NA	NA	NA	0	NA	NA	NA	NA	NA	NA	HIC	NA	NA	NA	NA	NA	NA	NA	NA	NA	NA	NA	NA	NA	NA	NA	NA	NA	NA	NA	NA	NA	NA	NA	NA	NA
S104	771	Flora	Finland	Milk	12	4316.58	12.6568	NA	1	NA	NA	NA	NA	NA	NA	NA	0	NA	NA	NA	NA	NA	NA	HIC	NA	NA	NA	NA	NA	NA	NA	NA	NA	NA	NA	NA	NA	NA	NA	NA	NA	NA	NA	NA	NA	NA	NA	NA	NA
R155	66	Flora	Finland	Milk	12	189.11	9.59315	NA	2	NA	NA	NA	NA	NA	NA	NA	0	NA	NA	NA	NA	NA	NA	HIC	NA	NA	NA	NA	NA	NA	NA	NA	NA	NA	NA	NA	NA	NA	NA	NA	NA	NA	NA	NA	NA	NA	NA	NA	NA
R108	786	Flora	Finland	Milk	12	108.411	26.3105	NA	1	NA	NA	NA	NA	NA	NA	NA	0	NA	NA	NA	NA	NA	NA	HIC	NA	NA	NA	NA	NA	NA	NA	NA	NA	NA	NA	NA	NA	NA	NA	NA	NA	NA	NA	NA	NA	NA	NA	NA	NA
S080	701	Flora	Finland	Milk	0	540.886	7.58149	NA	3	NA	NA	NA	NA	NA	NA	NA	0	NA	NA	NA	NA	NA	NA	HIC	NA	NA	NA	NA	NA	NA	NA	NA	NA	NA	NA	NA	NA	NA	NA	NA	NA	NA	NA	NA	NA	NA	NA	NA	NA
R126	189	Flora	Finland	Milk	12	379.282	8.42719	NA	1	NA	NA	NA	NA	NA	NA	NA	0	NA	NA	NA	NA	NA	NA	HIC	NA	NA	NA	NA	NA	NA	NA	NA	NA	NA	NA	NA	NA	NA	NA	NA	NA	NA	NA	NA	NA	NA	NA	NA	NA
R122	177	Flora	Finland	Milk	12	246.867	10.6827	NA	1	NA	NA	NA	NA	NA	NA	NA	0	NA	NA	NA	NA	NA	NA	HIC	NA	NA	NA	NA	NA	NA	NA	NA	NA	NA	NA	NA	NA	NA	NA	NA	NA	NA	NA	NA	NA	NA	NA	NA	NA
R161	10	Flora	Finland	Milk	12	399.731	6.32783	NA	1	NA	NA	NA	NA	NA	NA	NA	0	NA	NA	NA	NA	NA	NA	HIC	NA	NA	NA	NA	NA	NA	NA	NA	NA	NA	NA	NA	NA	NA	NA	NA	NA	NA	NA	NA	NA	NA	NA	NA	NA
R145	130	Flora	Finland	Milk	12	552.547	29.2636	NA	1	NA	NA	NA	NA	NA	NA	NA	0	NA	NA	NA	NA	NA	NA	HIC	NA	NA	NA	NA	NA	NA	NA	NA	NA	NA	NA	NA	NA	NA	NA	NA	NA	NA	NA	NA	NA	NA	NA	NA	NA
R136	126	Flora	Finland	Milk	12	159.704	12.2909	NA	2	NA	NA	NA	NA	NA	NA	NA	0	NA	NA	NA	NA	NA	NA	HIC	NA	NA	NA	NA	NA	NA	NA	NA	NA	NA	NA	NA	NA	NA	NA	NA	NA	NA	NA	NA	NA	NA	NA	NA	NA
R153	56	Flora	Finland	Milk	12	196.66	5.76158	NA	1	NA	NA	NA	NA	NA	NA	NA	0	NA	NA	NA	NA	NA	NA	HIC	NA	NA	NA	NA	NA	NA	NA	NA	NA	NA	NA	NA	NA	NA	NA	NA	NA	NA	NA	NA	NA	NA	NA	NA	NA
R144	124	Flora	Finland	Milk	12	372.218	4.90103	NA	2	NA	NA	NA	NA	NA	NA	NA	0	NA	NA	NA	NA	NA	NA	HIC	NA	NA	NA	NA	NA	NA	NA	NA	NA	NA	NA	NA	NA	NA	NA	NA	NA	NA	NA	NA	NA	NA	NA	NA	NA
R080	701	Flora	Finland	Milk	12	238.403	9.30369	NA	3	NA	NA	NA	NA	NA	NA	NA	0	NA	NA	NA	NA	NA	NA	HIC	NA	NA	NA	NA	NA	NA	NA	NA	NA	NA	NA	NA	NA	NA	NA	NA	NA	NA	NA	NA	NA	NA	NA	NA	NA
R111	153	Flora	Finland	Milk	12	368.972	18.399	NA	1	NA	NA	NA	NA	NA	NA	NA	0	NA	NA	NA	NA	NA	NA	HIC	NA	NA	NA	NA	NA	NA	NA	NA	NA	NA	NA	NA	NA	NA	NA	NA	NA	NA	NA	NA	NA	NA	NA	NA	NA
S105	773	Flora	Finland	Milk	12	1293.07	5.73309	NA	3	NA	NA	NA	NA	NA	NA	NA	0	NA	NA	NA	NA	NA	NA	HIC	NA	NA	NA	NA	NA	NA	NA	NA	NA	NA	NA	NA	NA	NA	NA	NA	NA	NA	NA	NA	NA	NA	NA	NA	NA
S114	162	Flora	Finland	Milk	12	713.519	5.86096	NA	1	NA	NA	NA	NA	NA	NA	NA	0	NA	NA	NA	NA	NA	NA	HIC	NA	NA	NA	NA	NA	NA	NA	NA	NA	NA	NA	NA	NA	NA	NA	NA	NA	NA	NA	NA	NA	NA	NA	NA	NA
R224	415	Flora	Finland	Milk	12	321.127	17.7031	NA	2	NA	NA	NA	NA	NA	NA	NA	0	NA	NA	NA	NA	NA	NA	HIC	NA	NA	NA	NA	NA	NA	NA	NA	NA	NA	NA	NA	NA	NA	NA	NA	NA	NA	NA	NA	NA	NA	NA	NA	NA
R165	22	Flora	Finland	Milk	12	272.028	9.95065	NA	1	NA	NA	NA	NA	NA	NA	NA	0	NA	NA	NA	NA	NA	NA	HIC	NA	NA	NA	NA	NA	NA	NA	NA	NA	NA	NA	NA	NA	NA	NA	NA	NA	NA	NA	NA	NA	NA	NA	NA	NA
R174	50	Flora	Finland	Milk	12	205.828	11.7343	NA	3	NA	NA	NA	NA	NA	NA	NA	0	NA	NA	NA	NA	NA	NA	HIC	NA	NA	NA	NA	NA	NA	NA	NA	NA	NA	NA	NA	NA	NA	NA	NA	NA	NA	NA	NA	NA	NA	NA	NA	NA
R249	944	Flora	Finland	Milk	12	252.228	11.5829	NA	1	NA	NA	NA	NA	NA	NA	NA	0	NA	NA	NA	NA	NA	NA	HIC	NA	NA	NA	NA	NA	NA	NA	NA	NA	NA	NA	NA	NA	NA	NA	NA	NA	NA	NA	NA	NA	NA	NA	NA	NA
R182	16	Flora	Finland	Milk	12	163.463	9.5734	NA	2	NA	NA	NA	NA	NA	NA	NA	0	NA	NA	NA	NA	NA	NA	HIC	NA	NA	NA	NA	NA	NA	NA	NA	NA	NA	NA	NA	NA	NA	NA	NA	NA	NA	NA	NA	NA	NA	NA	NA	NA
S182	16	Flora	Finland	Milk	0	1558.31	10.5751	NA	2	NA	NA	NA	NA	NA	NA	NA	0	NA	NA	NA	NA	NA	NA	HIC	NA	NA	NA	NA	NA	NA	NA	NA	NA	NA	NA	NA	NA	NA	NA	NA	NA	NA	NA	NA	NA	NA	NA	NA	NA
S242	938	Flora	Finland	Milk	12	665.375	13.397	NA	3	NA	NA	NA	NA	NA	NA	NA	0	NA	NA	NA	NA	NA	NA	HIC	NA	NA	NA	NA	NA	NA	NA	NA	NA	NA	NA	NA	NA	NA	NA	NA	NA	NA	NA	NA	NA	NA	NA	NA	NA
R213	981	Flora	Finland	Milk	12	300.55	11.3376	NA	1	NA	NA	NA	NA	NA	NA	NA	0	NA	NA	NA	NA	NA	NA	HIC	NA	NA	NA	NA	NA	NA	NA	NA	NA	NA	NA	NA	NA	NA	NA	NA	NA	NA	NA	NA	NA	NA	NA	NA	NA
R222	409	Flora	Finland	Milk	12	409.162	9.19621	NA	2	NA	NA	NA	NA	NA	NA	NA	0	NA	NA	NA	NA	NA	NA	HIC	NA	NA	NA	NA	NA	NA	NA	NA	NA	NA	NA	NA	NA	NA	NA	NA	NA	NA	NA	NA	NA	NA	NA	NA	NA
S244	951	Flora	Finland	Milk	12	5531.8	53.9306	NA	1	NA	NA	NA	NA	NA	NA	NA	0	NA	NA	NA	NA	NA	NA	HIC	NA	NA	NA	NA	NA	NA	NA	NA	NA	NA	NA	NA	NA	NA	NA	NA	NA	NA	NA	NA	NA	NA	NA	NA	NA
S178	98	Flora	Finland	Milk	12	3759.98	9.33823	NA	1	NA	NA	NA	NA	NA	NA	NA	0	NA	NA	NA	NA	NA	NA	HIC	NA	NA	NA	NA	NA	NA	NA	NA	NA	NA	NA	NA	NA	NA	NA	NA	NA	NA	NA	NA	NA	NA	NA	NA	NA
S206	881	Flora	Finland	Milk	12	5724.71	22.7257	NA	1	NA	NA	NA	NA	NA	NA	NA	0	NA	NA	NA	NA	NA	NA	HIC	NA	NA	NA	NA	NA	NA	NA	NA	NA	NA	NA	NA	NA	NA	NA	NA	NA	NA	NA	NA	NA	NA	NA	NA	NA
S224	415	Flora	Finland	Milk	0	866.303	12.438	NA	2	NA	NA	NA	NA	NA	NA	NA	0	NA	NA	NA	NA	NA	NA	HIC	NA	NA	NA	NA	NA	NA	NA	NA	NA	NA	NA	NA	NA	NA	NA	NA	NA	NA	NA	NA	NA	NA	NA	NA	NA
S223	414	Flora	Finland	Milk	0	2768.33	9.97603	NA	2	NA	NA	NA	NA	NA	NA	NA	0	NA	NA	NA	NA	NA	NA	HIC	NA	NA	NA	NA	NA	NA	NA	NA	NA	NA	NA	NA	NA	NA	NA	NA	NA	NA	NA	NA	NA	NA	NA	NA	NA
S213	981	Flora	Finland	Milk	0	2207.28	10.6201	NA	1	NA	NA	NA	NA	NA	NA	NA	0	NA	NA	NA	NA	NA	NA	HIC	NA	NA	NA	NA	NA	NA	NA	NA	NA	NA	NA	NA	NA	NA	NA	NA	NA	NA	NA	NA	NA	NA	NA	NA	NA
R254	972	Flora	Finland	Milk	12	249.162	9.24471	NA	1	NA	NA	NA	NA	NA	NA	NA	0	NA	NA	NA	NA	NA	NA	HIC	NA	NA	NA	NA	NA	NA	NA	NA	NA	NA	NA	NA	NA	NA	NA	NA	NA	NA	NA	NA	NA	NA	NA	NA	NA
R233	910	Flora	Finland	Milk	12	120.333	7.1886	NA	2	NA	NA	NA	NA	NA	NA	NA	0	NA	NA	NA	NA	NA	NA	HIC	NA	NA	NA	NA	NA	NA	NA	NA	NA	NA	NA	NA	NA	NA	NA	NA	NA	NA	NA	NA	NA	NA	NA	NA	NA
R228	806	Flora	Finland	Milk	12	225.916	7.57245	NA	1	NA	NA	NA	NA	NA	NA	NA	0	NA	NA	NA	NA	NA	NA	HIC	NA	NA	NA	NA	NA	NA	NA	NA	NA	NA	NA	NA	NA	NA	NA	NA	NA	NA	NA	NA	NA	NA	NA	NA	NA
R194	466	Flora	Finland	Milk	12	302.699	6.16816	NA	1	NA	NA	NA	NA	NA	NA	NA	0	NA	NA	NA	NA	NA	NA	HIC	NA	NA	NA	NA	NA	NA	NA	NA	NA	NA	NA	NA	NA	NA	NA	NA	NA	NA	NA	NA	NA	NA	NA	NA	NA
R198	495	Flora	Finland	Milk	12	539.797	11.799	NA	4	NA	NA	NA	NA	NA	NA	NA	0	NA	NA	NA	NA	NA	NA	HIC	NA	NA	NA	NA	NA	NA	NA	NA	NA	NA	NA	NA	NA	NA	NA	NA	NA	NA	NA	NA	NA	NA	NA	NA	NA
R167	25	Flora	Finland	Milk	12	600.515	8.48584	NA	1	NA	NA	NA	NA	NA	NA	NA	0	NA	NA	NA	NA	NA	NA	HIC	NA	NA	NA	NA	NA	NA	NA	NA	NA	NA	NA	NA	NA	NA	NA	NA	NA	NA	NA	NA	NA	NA	NA	NA	NA
R196	487	Flora	Finland	Milk	12	1160.21	9.1554	NA	1	NA	NA	NA	NA	NA	NA	NA	0	NA	NA	NA	NA	NA	NA	HIC	NA	NA	NA	NA	NA	NA	NA	NA	NA	NA	NA	NA	NA	NA	NA	NA	NA	NA	NA	NA	NA	NA	NA	NA	NA
R221	408	Flora	Finland	Milk	12	377.234	10.897	NA	1	NA	NA	NA	NA	NA	NA	NA	0	NA	NA	NA	NA	NA	NA	HIC	NA	NA	NA	NA	NA	NA	NA	NA	NA	NA	NA	NA	NA	NA	NA	NA	NA	NA	NA	NA	NA	NA	NA	NA	NA
R223	414	Flora	Finland	Milk	12	394.77	9.16779	NA	2	NA	NA	NA	NA	NA	NA	NA	0	NA	NA	NA	NA	NA	NA	HIC	NA	NA	NA	NA	NA	NA	NA	NA	NA	NA	NA	NA	NA	NA	NA	NA	NA	NA	NA	NA	NA	NA	NA	NA	NA
R179	7	Flora	Finland	Milk	12	268.821	14.3305	NA	1	NA	NA	NA	NA	NA	NA	NA	0	NA	NA	NA	NA	NA	NA	HIC	NA	NA	NA	NA	NA	NA	NA	NA	NA	NA	NA	NA	NA	NA	NA	NA	NA	NA	NA	NA	NA	NA	NA	NA	NA
R250	945	Flora	Finland	Milk	12	275.406	8.06952	NA	2	NA	NA	NA	NA	NA	NA	NA	0	NA	NA	NA	NA	NA	NA	HIC	NA	NA	NA	NA	NA	NA	NA	NA	NA	NA	NA	NA	NA	NA	NA	NA	NA	NA	NA	NA	NA	NA	NA	NA	NA
R241	936	Flora	Finland	Milk	12	369.418	10.5002	NA	1	NA	NA	NA	NA	NA	NA	NA	0	NA	NA	NA	NA	NA	NA	HIC	NA	NA	NA	NA	NA	NA	NA	NA	NA	NA	NA	NA	NA	NA	NA	NA	NA	NA	NA	NA	NA	NA	NA	NA	NA
R199	557	Flora	Finland	Milk	12	346.085	17.7793	NA	1	NA	NA	NA	NA	NA	NA	NA	0	NA	NA	NA	NA	NA	NA	HIC	NA	NA	NA	NA	NA	NA	NA	NA	NA	NA	NA	NA	NA	NA	NA	NA	NA	NA	NA	NA	NA	NA	NA	NA	NA
R191	459	Flora	Finland	Milk	12	522.304	20.2419	NA	1	NA	NA	NA	NA	NA	NA	NA	0	NA	NA	NA	NA	NA	NA	HIC	NA	NA	NA	NA	NA	NA	NA	NA	NA	NA	NA	NA	NA	NA	NA	NA	NA	NA	NA	NA	NA	NA	NA	NA	NA
R234	911	Flora	Finland	Milk	12	334.511	12.5936	NA	1	NA	NA	NA	NA	NA	NA	NA	0	NA	NA	NA	NA	NA	NA	HIC	NA	NA	NA	NA	NA	NA	NA	NA	NA	NA	NA	NA	NA	NA	NA	NA	NA	NA	NA	NA	NA	NA	NA	NA	NA
R232	909	Flora	Finland	Milk	12	470.479	8.85236	NA	1	NA	NA	NA	NA	NA	NA	NA	0	NA	NA	NA	NA	NA	NA	HIC	NA	NA	NA	NA	NA	NA	NA	NA	NA	NA	NA	NA	NA	NA	NA	NA	NA	NA	NA	NA	NA	NA	NA	NA	NA
R229	903	Flora	Finland	Milk	12	389.184	7.33046	NA	1	NA	NA	NA	NA	NA	NA	NA	0	NA	NA	NA	NA	NA	NA	HIC	NA	NA	NA	NA	NA	NA	NA	NA	NA	NA	NA	NA	NA	NA	NA	NA	NA	NA	NA	NA	NA	NA	NA	NA	NA
R247	941	Flora	Finland	Milk	12	668.669	16.9848	NA	4	NA	NA	NA	NA	NA	NA	NA	0	NA	NA	NA	NA	NA	NA	HIC	NA	NA	NA	NA	NA	NA	NA	NA	NA	NA	NA	NA	NA	NA	NA	NA	NA	NA	NA	NA	NA	NA	NA	NA	NA
R057	639	Flora	Finland	Milk	12	395.182	11.3005	NA	1	NA	NA	NA	NA	NA	NA	NA	0	NA	NA	NA	NA	NA	NA	HIC	NA	NA	NA	NA	NA	NA	NA	NA	NA	NA	NA	NA	NA	NA	NA	NA	NA	NA	NA	NA	NA	NA	NA	NA	NA
R010	529	Flora	Finland	Milk	12	215.071	5.38891	NA	1	NA	NA	NA	NA	NA	NA	NA	0	NA	NA	NA	NA	NA	NA	HIC	NA	NA	NA	NA	NA	NA	NA	NA	NA	NA	NA	NA	NA	NA	NA	NA	NA	NA	NA	NA	NA	NA	NA	NA	NA
R002	505	Flora	Finland	Milk	12	575.89	22.7762	NA	3	NA	NA	NA	NA	NA	NA	NA	0	NA	NA	NA	NA	NA	NA	HIC	NA	NA	NA	NA	NA	NA	NA	NA	NA	NA	NA	NA	NA	NA	NA	NA	NA	NA	NA	NA	NA	NA	NA	NA	NA
R079	699	Flora	Finland	Milk	12	172.375	9.26535	NA	1	NA	NA	NA	NA	NA	NA	NA	0	NA	NA	NA	NA	NA	NA	HIC	NA	NA	NA	NA	NA	NA	NA	NA	NA	NA	NA	NA	NA	NA	NA	NA	NA	NA	NA	NA	NA	NA	NA	NA	NA
S079	699	Flora	Finland	Milk	0	2912.56	20.3723	NA	1	NA	NA	NA	NA	NA	NA	NA	0	NA	NA	NA	NA	NA	NA	HIC	NA	NA	NA	NA	NA	NA	NA	NA	NA	NA	NA	NA	NA	NA	NA	NA	NA	NA	NA	NA	NA	NA	NA	NA	NA
S002	505	Flora	Finland	Milk	0	2520.57	9.51242	NA	3	NA	NA	NA	NA	NA	NA	NA	0	NA	NA	NA	NA	NA	NA	HIC	NA	NA	NA	NA	NA	NA	NA	NA	NA	NA	NA	NA	NA	NA	NA	NA	NA	NA	NA	NA	NA	NA	NA	NA	NA
S068	674	Flora	Finland	Milk	12	1543.98	18.2521	NA	1	NA	NA	NA	NA	NA	NA	NA	0	NA	NA	NA	NA	NA	NA	HIC	NA	NA	NA	NA	NA	NA	NA	NA	NA	NA	NA	NA	NA	NA	NA	NA	NA	NA	NA	NA	NA	NA	NA	NA	NA
S056	636	Flora	Finland	Milk	12	409.585	4.75967	NA	3	NA	NA	NA	NA	NA	NA	NA	0	NA	NA	NA	NA	NA	NA	HIC	NA	NA	NA	NA	NA	NA	NA	NA	NA	NA	NA	NA	NA	NA	NA	NA	NA	NA	NA	NA	NA	NA	NA	NA	NA
S010	529	Flora	Finland	Milk	0	3.67903	0.059667	NA	1	NA	NA	NA	NA	NA	NA	NA	0	NA	NA	NA	NA	NA	NA	HIC	NA	NA	NA	NA	NA	NA	NA	NA	NA	NA	NA	NA	NA	NA	NA	NA	NA	NA	NA	NA	NA	NA	NA	NA	NA
S031	577	Flora	Finland	Milk	12	3046.84	9.75097	NA	1	NA	NA	NA	NA	NA	NA	NA	0	NA	NA	NA	NA	NA	NA	HIC	NA	NA	NA	NA	NA	NA	NA	NA	NA	NA	NA	NA	NA	NA	NA	NA	NA	NA	NA	NA	NA	NA	NA	NA	NA
R319	233	Flora	Finland	Milk	12	475.66	12.8481	NA	1	NA	NA	NA	NA	NA	NA	NA	0	NA	NA	NA	NA	NA	NA	HIC	NA	NA	NA	NA	NA	NA	NA	NA	NA	NA	NA	NA	NA	NA	NA	NA	NA	NA	NA	NA	NA	NA	NA	NA	NA
JR973	417	ZOOM pilot	U.S.	Milk	6	387.239	8.38037	NA	1	34.3295	29	NA	NA	NA	NA	NA	0	NA	NA	NA	NA	NA	NA	HIC	NA	NA	NA	NA	NA	NA	NA	NA	NA	NA	NA	NA	NA	NA	NA	NA	NA	NA	NA	NA	NA	NA	NA	NA	NA
JR434	434	ZOOM pilot	U.S.	Milk	6	180.116	8.08567	NA	3	20.5265	39	NA	NA	NA	NA	NA	0	NA	NA	NA	NA	NA	NA	HIC	NA	NA	NA	NA	NA	NA	NA	NA	NA	NA	NA	NA	NA	NA	NA	NA	NA	NA	NA	NA	NA	NA	NA	NA	NA
JR439	439	ZOOM pilot	U.S.	Milk	6	336.714	6.86278	NA	2	26.9387	35	NA	NA	NA	NA	NA	0	NA	NA	NA	NA	NA	NA	HIC	NA	NA	NA	NA	NA	NA	NA	NA	NA	NA	NA	NA	NA	NA	NA	NA	NA	NA	NA	NA	NA	NA	NA	NA	NA
JR290	NA	ZOOM pilot	U.S.	Milk	6	167.869	7.07858	NA	NA	NA	NA	NA	NA	NA	NA	NA	0	NA	NA	NA	NA	NA	NA	HIC	NA	NA	NA	NA	NA	NA	NA	NA	NA	NA	NA	NA	NA	NA	NA	NA	NA	NA	NA	NA	NA	NA	NA	NA	NA
JR285	NA	ZOOM pilot	U.S.	Milk	6	545.467	11.3868	NA	NA	NA	NA	NA	NA	NA	NA	NA	0	NA	NA	NA	NA	NA	NA	HIC	NA	NA	NA	NA	NA	NA	NA	NA	NA	NA	NA	NA	NA	NA	NA	NA	NA	NA	NA	NA	NA	NA	NA	NA	NA
JR376	406	ZOOM pilot	U.S.	Milk	6	187.392	12.9412	NA	4	NA	28	NA	NA	NA	NA	NA	0	NA	NA	NA	NA	NA	NA	HIC	NA	NA	NA	NA	NA	NA	NA	NA	NA	NA	NA	NA	NA	NA	NA	NA	NA	NA	NA	NA	NA	NA	NA	NA	NA
JR985	425	ZOOM pilot	U.S.	Milk	6	192.528	4.74343	NA	NA	21.456	33	NA	NA	NA	NA	NA	0	NA	NA	NA	NA	NA	NA	HIC	NA	NA	NA	NA	NA	NA	NA	NA	NA	NA	NA	NA	NA	NA	NA	NA	NA	NA	NA	NA	NA	NA	NA	NA	NA
JR974	431	ZOOM pilot	U.S.	Milk	6	286.366	8.31168	NA	1	19.8397	30	NA	NA	NA	NA	NA	0	NA	NA	NA	NA	NA	NA	HIC	NA	NA	NA	NA	NA	NA	NA	NA	NA	NA	NA	NA	NA	NA	NA	NA	NA	NA	NA	NA	NA	NA	NA	NA	NA
JR970	421	ZOOM pilot	U.S.	Milk	6	232.418	10.1021	NA	NA	24.6915	35	NA	NA	NA	NA	NA	0	NA	NA	NA	NA	NA	NA	HIC	NA	NA	NA	NA	NA	NA	NA	NA	NA	NA	NA	NA	NA	NA	NA	NA	NA	NA	NA	NA	NA	NA	NA	NA	NA
JR296	410	ZOOM pilot	U.S.	Milk	6	131.912	4.59586	NA	2	NA	38	NA	NA	NA	NA	NA	0	NA	NA	NA	NA	NA	NA	HIC	NA	NA	NA	NA	NA	NA	NA	NA	NA	NA	NA	NA	NA	NA	NA	NA	NA	NA	NA	NA	NA	NA	NA	NA	NA
JR980	423	ZOOM pilot	U.S.	Milk	6	165.628	5.18935	NA	1	24.5332	34	NA	NA	NA	NA	NA	0	NA	NA	NA	NA	NA	NA	HIC	NA	NA	NA	NA	NA	NA	NA	NA	NA	NA	NA	NA	NA	NA	NA	NA	NA	NA	NA	NA	NA	NA	NA	NA	NA
JR505	418	ZOOM pilot	U.S.	Milk	6	313.025	9.5262	NA	1	34.5423	36	NA	NA	NA	NA	NA	0	NA	NA	NA	NA	NA	NA	HIC	NA	NA	NA	NA	NA	NA	NA	NA	NA	NA	NA	NA	NA	NA	NA	NA	NA	NA	NA	NA	NA	NA	NA	NA	NA
JR975	419	ZOOM pilot	U.S.	Milk	6	387.68	5.53917	NA	2	22.2735	39	NA	NA	NA	NA	NA	0	NA	NA	NA	NA	NA	NA	HIC	NA	NA	NA	NA	NA	NA	NA	NA	NA	NA	NA	NA	NA	NA	NA	NA	NA	NA	NA	NA	NA	NA	NA	NA	NA
JR657	420	ZOOM pilot	U.S.	Milk	6	442.329	9.34663	NA	9	40.3879	31	NA	NA	NA	NA	NA	0	NA	NA	NA	NA	NA	NA	HIC	NA	NA	NA	NA	NA	NA	NA	NA	NA	NA	NA	NA	NA	NA	NA	NA	NA	NA	NA	NA	NA	NA	NA	NA	NA
JR972	422	ZOOM pilot	U.S.	Milk	6	449.925	12.5038	NA	1	22.2171	32	NA	NA	NA	NA	NA	0	NA	NA	NA	NA	NA	NA	HIC	NA	NA	NA	NA	NA	NA	NA	NA	NA	NA	NA	NA	NA	NA	NA	NA	NA	NA	NA	NA	NA	NA	NA	NA	NA
JR501	413	ZOOM pilot	U.S.	Milk	6	518.237	12.5151	NA	3	NA	33	NA	NA	NA	NA	NA	0	NA	NA	NA	NA	NA	NA	HIC	NA	NA	NA	NA	NA	NA	NA	NA	NA	NA	NA	NA	NA	NA	NA	NA	NA	NA	NA	NA	NA	NA	NA	NA	NA
JR971	427	ZOOM pilot	U.S.	Milk	6	302.619	8.77107	NA	1	NA	29	NA	NA	NA	NA	NA	0	NA	NA	NA	NA	NA	NA	HIC	NA	NA	NA	NA	NA	NA	NA	NA	NA	NA	NA	NA	NA	NA	NA	NA	NA	NA	NA	NA	NA	NA	NA	NA	NA
JR374	404	ZOOM pilot	U.S.	Milk	6	224.216	7.41368	NA	1	22.8625	29	NA	NA	NA	NA	NA	0	NA	NA	NA	NA	NA	NA	HIC	NA	NA	NA	NA	NA	NA	NA	NA	NA	NA	NA	NA	NA	NA	NA	NA	NA	NA	NA	NA	NA	NA	NA	NA	NA
JR500	402	ZOOM pilot	U.S.	Milk	6	96.7789	6.02212	NA	1	30.1786	30	NA	NA	NA	NA	NA	0	NA	NA	NA	NA	NA	NA	HIC	NA	NA	NA	NA	NA	NA	NA	NA	NA	NA	NA	NA	NA	NA	NA	NA	NA	NA	NA	NA	NA	NA	NA	NA	NA
BM-0074	1804	PrePY	Pakistan	Milk	0	2278.6	24.9097	0	NA	NA	22	NA	NA	NA	NA	NA	0	NA	NA	NA	NA	NA	NA	LMIC	NA	NA	NA	NA	NA	NA	NA	NA	NA	NA	NA	NA	NA	NA	NA	NA	NA	NA	NA	NA	NA	NA	NA	NA	NA
BM-0195	1804	PrePY	Pakistan	Milk	6	265.134	12.0337	0	NA	NA	22	NA	NA	NA	NA	NA	0	NA	NA	NA	NA	NA	NA	LMIC	NA	NA	NA	NA	NA	NA	NA	NA	NA	NA	NA	NA	NA	NA	NA	NA	NA	NA	NA	NA	NA	NA	NA	NA	NA
BM-0231	1804	PrePY	Pakistan	Milk	14	259.063	20.4259	0	NA	NA	22	NA	NA	NA	NA	NA	0	NA	NA	NA	NA	NA	NA	LMIC	NA	NA	NA	NA	NA	NA	NA	NA	NA	NA	NA	NA	NA	NA	NA	NA	NA	NA	NA	NA	NA	NA	NA	NA	NA
BM-0142	1807	PrePY	Pakistan	Milk	0	344.9	24.8098	0	NA	56	35	NA	NA	NA	NA	NA	0	NA	NA	NA	NA	NA	NA	LMIC	NA	NA	NA	NA	NA	NA	NA	NA	NA	NA	NA	NA	NA	NA	NA	NA	NA	NA	NA	NA	NA	NA	NA	NA	NA
BM-0205	1807	PrePY	Pakistan	Milk	6	427.091	17.5821	0	NA	56	35	NA	NA	NA	NA	NA	0	NA	NA	NA	NA	NA	NA	LMIC	NA	NA	NA	NA	NA	NA	NA	NA	NA	NA	NA	NA	NA	NA	NA	NA	NA	NA	NA	NA	NA	NA	NA	NA	NA
BM-0241	1807	PrePY	Pakistan	Milk	14	349.919	23.4233	0	NA	56	35	NA	NA	NA	NA	NA	0	NA	NA	NA	NA	NA	NA	LMIC	NA	NA	NA	NA	NA	NA	NA	NA	NA	NA	NA	NA	NA	NA	NA	NA	NA	NA	NA	NA	NA	NA	NA	NA	NA
BM-0135	1814	PrePY	Pakistan	Milk	0	919.453	17.0243	0	NA	46	24	NA	NA	NA	NA	NA	0	NA	NA	NA	NA	NA	NA	LMIC	NA	NA	NA	NA	NA	NA	NA	NA	NA	NA	NA	NA	NA	NA	NA	NA	NA	NA	NA	NA	NA	NA	NA	NA	NA
BM-0203	1814	PrePY	Pakistan	Milk	6	297.56	20.5551	0	NA	46	24	NA	NA	NA	NA	NA	0	NA	NA	NA	NA	NA	NA	LMIC	NA	NA	NA	NA	NA	NA	NA	NA	NA	NA	NA	NA	NA	NA	NA	NA	NA	NA	NA	NA	NA	NA	NA	NA	NA
BM-0242	1814	PrePY	Pakistan	Milk	14	262.573	22.4782	0	NA	46	24	NA	NA	NA	NA	NA	0	NA	NA	NA	NA	NA	NA	LMIC	NA	NA	NA	NA	NA	NA	NA	NA	NA	NA	NA	NA	NA	NA	NA	NA	NA	NA	NA	NA	NA	NA	NA	NA	NA
BM-0250	1815	PrePY	Pakistan	Milk	0	786.459	17.4264	0	NA	53	32	NA	NA	NA	NA	NA	0	NA	NA	NA	NA	NA	NA	LMIC	NA	NA	NA	NA	NA	NA	NA	NA	NA	NA	NA	NA	NA	NA	NA	NA	NA	NA	NA	NA	NA	NA	NA	NA	NA
BM-0204	1815	PrePY	Pakistan	Milk	6	717.696	12.3359	0	NA	53	32	NA	NA	NA	NA	NA	0	NA	NA	NA	NA	NA	NA	LMIC	NA	NA	NA	NA	NA	NA	NA	NA	NA	NA	NA	NA	NA	NA	NA	NA	NA	NA	NA	NA	NA	NA	NA	NA	NA
BM-0239	1815	PrePY	Pakistan	Milk	14	697.643	14.3476	0	NA	53	32	NA	NA	NA	NA	NA	0	NA	NA	NA	NA	NA	NA	LMIC	NA	NA	NA	NA	NA	NA	NA	NA	NA	NA	NA	NA	NA	NA	NA	NA	NA	NA	NA	NA	NA	NA	NA	NA	NA
BM-0078	1822	PrePY	Pakistan	Milk	0	5950.61	32.7816	0	NA	52	20	NA	NA	NA	NA	NA	0	NA	NA	NA	NA	NA	NA	LMIC	NA	NA	NA	NA	NA	NA	NA	NA	NA	NA	NA	NA	NA	NA	NA	NA	NA	NA	NA	NA	NA	NA	NA	NA	NA
BM-0198	1822	PrePY	Pakistan	Milk	6	667.171	21.832	0	NA	52	20	NA	NA	NA	NA	NA	0	NA	NA	NA	NA	NA	NA	LMIC	NA	NA	NA	NA	NA	NA	NA	NA	NA	NA	NA	NA	NA	NA	NA	NA	NA	NA	NA	NA	NA	NA	NA	NA	NA
BM-0236	1822	PrePY	Pakistan	Milk	14	764.34	28.3682	0	NA	52	20	NA	NA	NA	NA	NA	0	NA	NA	NA	NA	NA	NA	LMIC	NA	NA	NA	NA	NA	NA	NA	NA	NA	NA	NA	NA	NA	NA	NA	NA	NA	NA	NA	NA	NA	NA	NA	NA	NA
BM-0133	1825	PrePY	Pakistan	Milk	0	3310.52	18.2605	0	NA	48	26	NA	NA	NA	NA	NA	0	NA	NA	NA	NA	NA	NA	LMIC	NA	NA	NA	NA	NA	NA	NA	NA	NA	NA	NA	NA	NA	NA	NA	NA	NA	NA	NA	NA	NA	NA	NA	NA	NA
BM-0202	1825	PrePY	Pakistan	Milk	6	336.099	12.7626	0	NA	48	26	NA	NA	NA	NA	NA	0	NA	NA	NA	NA	NA	NA	LMIC	NA	NA	NA	NA	NA	NA	NA	NA	NA	NA	NA	NA	NA	NA	NA	NA	NA	NA	NA	NA	NA	NA	NA	NA	NA
BM-0240	1825	PrePY	Pakistan	Milk	14	518.397	18.8255	0	NA	48	26	NA	NA	NA	NA	NA	0	NA	NA	NA	NA	NA	NA	LMIC	NA	NA	NA	NA	NA	NA	NA	NA	NA	NA	NA	NA	NA	NA	NA	NA	NA	NA	NA	NA	NA	NA	NA	NA	NA
BM-0138	1839	PrePY	Pakistan	Milk	0	1022.42	20.6173	0	NA	NA	NA	NA	NA	NA	NA	NA	0	NA	NA	NA	NA	NA	NA	LMIC	NA	NA	NA	NA	NA	NA	NA	NA	NA	NA	NA	NA	NA	NA	NA	NA	NA	NA	NA	NA	NA	NA	NA	NA	NA
BM-0209	1839	PrePY	Pakistan	Milk	6	773.434	22.9864	0	NA	NA	NA	NA	NA	NA	NA	NA	0	NA	NA	NA	NA	NA	NA	LMIC	NA	NA	NA	NA	NA	NA	NA	NA	NA	NA	NA	NA	NA	NA	NA	NA	NA	NA	NA	NA	NA	NA	NA	NA	NA
BM-0247	1839	PrePY	Pakistan	Milk	14	7806.08	51.9936	0	NA	NA	NA	NA	NA	NA	NA	NA	0	NA	NA	NA	NA	NA	NA	LMIC	NA	NA	NA	NA	NA	NA	NA	NA	NA	NA	NA	NA	NA	NA	NA	NA	NA	NA	NA	NA	NA	NA	NA	NA	NA
BM-0253	1844	PrePY	Pakistan	Milk	0	1099.33	17.9626	0	NA	NA	19	NA	NA	NA	NA	NA	0	NA	NA	NA	NA	NA	NA	LMIC	NA	NA	NA	NA	NA	NA	NA	NA	NA	NA	NA	NA	NA	NA	NA	NA	NA	NA	NA	NA	NA	NA	NA	NA	NA
BM-0563	1844	PrePY	Pakistan	Milk	6	414.563	18.5466	0	NA	NA	19	NA	NA	NA	NA	NA	0	NA	NA	NA	NA	NA	NA	LMIC	NA	NA	NA	NA	NA	NA	NA	NA	NA	NA	NA	NA	NA	NA	NA	NA	NA	NA	NA	NA	NA	NA	NA	NA	NA
BM-0551	1844	PrePY	Pakistan	Milk	14	431.678	25.0395	0	NA	NA	19	NA	NA	NA	NA	NA	0	NA	NA	NA	NA	NA	NA	LMIC	NA	NA	NA	NA	NA	NA	NA	NA	NA	NA	NA	NA	NA	NA	NA	NA	NA	NA	NA	NA	NA	NA	NA	NA	NA
BM-0254	1845	PrePY	Pakistan	Milk	0	2420.11	31.2395	0	NA	NA	38	NA	NA	NA	NA	NA	0	NA	NA	NA	NA	NA	NA	LMIC	NA	NA	NA	NA	NA	NA	NA	NA	NA	NA	NA	NA	NA	NA	NA	NA	NA	NA	NA	NA	NA	NA	NA	NA	NA
BM-0562	1845	PrePY	Pakistan	Milk	6	760.556	26.525	0	NA	NA	38	NA	NA	NA	NA	NA	0	NA	NA	NA	NA	NA	NA	LMIC	NA	NA	NA	NA	NA	NA	NA	NA	NA	NA	NA	NA	NA	NA	NA	NA	NA	NA	NA	NA	NA	NA	NA	NA	NA
BM-0552	1845	PrePY	Pakistan	Milk	14	570.575	26.2423	0	NA	NA	38	NA	NA	NA	NA	NA	0	NA	NA	NA	NA	NA	NA	LMIC	NA	NA	NA	NA	NA	NA	NA	NA	NA	NA	NA	NA	NA	NA	NA	NA	NA	NA	NA	NA	NA	NA	NA	NA	NA
BM-0153	3809	PrePY	Pakistan	Milk	0	20567	94.2454	0	NA	29	35	NA	NA	NA	NA	NA	0	NA	NA	NA	NA	NA	NA	LMIC	NA	NA	NA	NA	NA	NA	NA	NA	NA	NA	NA	NA	NA	NA	NA	NA	NA	NA	NA	NA	NA	NA	NA	NA	NA
BM-0357	3809	PrePY	Pakistan	Milk	6	277.114	18.6442	0	NA	29	35	NA	NA	NA	NA	NA	0	NA	NA	NA	NA	NA	NA	LMIC	NA	NA	NA	NA	NA	NA	NA	NA	NA	NA	NA	NA	NA	NA	NA	NA	NA	NA	NA	NA	NA	NA	NA	NA	NA
BM-0568	3809	PrePY	Pakistan	Milk	14	246.823	14.6565	0	NA	29	35	NA	NA	NA	NA	NA	0	NA	NA	NA	NA	NA	NA	LMIC	NA	NA	NA	NA	NA	NA	NA	NA	NA	NA	NA	NA	NA	NA	NA	NA	NA	NA	NA	NA	NA	NA	NA	NA	NA
BM-0151	3813	PrePY	Pakistan	Milk	0	6841.19	24.7863	0	NA	23	21	NA	NA	NA	NA	NA	0	NA	NA	NA	NA	NA	NA	LMIC	NA	NA	NA	NA	NA	NA	NA	NA	NA	NA	NA	NA	NA	NA	NA	NA	NA	NA	NA	NA	NA	NA	NA	NA	NA
BM-0279	3813	PrePY	Pakistan	Milk	6	422.801	18.5369	0	NA	23	21	NA	NA	NA	NA	NA	0	NA	NA	NA	NA	NA	NA	LMIC	NA	NA	NA	NA	NA	NA	NA	NA	NA	NA	NA	NA	NA	NA	NA	NA	NA	NA	NA	NA	NA	NA	NA	NA	NA
BM-0573	3813	PrePY	Pakistan	Milk	14	408.807	20.462	0	NA	23	21	NA	NA	NA	NA	NA	0	NA	NA	NA	NA	NA	NA	LMIC	NA	NA	NA	NA	NA	NA	NA	NA	NA	NA	NA	NA	NA	NA	NA	NA	NA	NA	NA	NA	NA	NA	NA	NA	NA
BM-0170	3814	PrePY	Pakistan	Milk	0	1096.3	12.5163	0	NA	25	25	NA	NA	NA	NA	NA	0	NA	NA	NA	NA	NA	NA	LMIC	NA	NA	NA	NA	NA	NA	NA	NA	NA	NA	NA	NA	NA	NA	NA	NA	NA	NA	NA	NA	NA	NA	NA	NA	NA
BM-0462	3814	PrePY	Pakistan	Milk	6	477.433	18.4348	0	NA	25	25	NA	NA	NA	NA	NA	0	NA	NA	NA	NA	NA	NA	LMIC	NA	NA	NA	NA	NA	NA	NA	NA	NA	NA	NA	NA	NA	NA	NA	NA	NA	NA	NA	NA	NA	NA	NA	NA	NA
BM-0743	3814	PrePY	Pakistan	Milk	14	506.013	24.1239	0	NA	25	25	NA	NA	NA	NA	NA	0	NA	NA	NA	NA	NA	NA	LMIC	NA	NA	NA	NA	NA	NA	NA	NA	NA	NA	NA	NA	NA	NA	NA	NA	NA	NA	NA	NA	NA	NA	NA	NA	NA
BM-0067	3825	PrePY	Pakistan	Milk	0	3202.37	24.5583	6	NA	NA	27	NA	NA	NA	NA	NA	0	NA	NA	NA	NA	NA	NA	LMIC	NA	NA	NA	NA	NA	NA	NA	NA	NA	NA	NA	NA	NA	NA	NA	NA	NA	NA	NA	NA	NA	NA	NA	NA	NA
BM-0304	3825	PrePY	Pakistan	Milk	6	444.407	16.018	6	NA	NA	27	NA	NA	NA	NA	NA	0	NA	NA	NA	NA	NA	NA	LMIC	NA	NA	NA	NA	NA	NA	NA	NA	NA	NA	NA	NA	NA	NA	NA	NA	NA	NA	NA	NA	NA	NA	NA	NA	NA
BM-0506	3825	PrePY	Pakistan	Milk	14	451.081	31.1208	6	NA	NA	27	NA	NA	NA	NA	NA	0	NA	NA	NA	NA	NA	NA	LMIC	NA	NA	NA	NA	NA	NA	NA	NA	NA	NA	NA	NA	NA	NA	NA	NA	NA	NA	NA	NA	NA	NA	NA	NA	NA
BM-0068	3832	PrePY	Pakistan	Milk	0	18209.1	102.727	0	NA	28	18	NA	NA	NA	NA	NA	0	NA	NA	NA	NA	NA	NA	LMIC	NA	NA	NA	NA	NA	NA	NA	NA	NA	NA	NA	NA	NA	NA	NA	NA	NA	NA	NA	NA	NA	NA	NA	NA	NA
BM-0352	3832	PrePY	Pakistan	Milk	6	974.838	44.0278	0	NA	28	18	NA	NA	NA	NA	NA	0	NA	NA	NA	NA	NA	NA	LMIC	NA	NA	NA	NA	NA	NA	NA	NA	NA	NA	NA	NA	NA	NA	NA	NA	NA	NA	NA	NA	NA	NA	NA	NA	NA
BM-0513	3832	PrePY	Pakistan	Milk	14	614.561	27.6037	0	NA	28	18	NA	NA	NA	NA	NA	0	NA	NA	NA	NA	NA	NA	LMIC	NA	NA	NA	NA	NA	NA	NA	NA	NA	NA	NA	NA	NA	NA	NA	NA	NA	NA	NA	NA	NA	NA	NA	NA	NA
BM-0167	3836	PrePY	Pakistan	Milk	0	828.551	17.5736	0	NA	20	25	NA	NA	NA	NA	NA	0	NA	NA	NA	NA	NA	NA	LMIC	NA	NA	NA	NA	NA	NA	NA	NA	NA	NA	NA	NA	NA	NA	NA	NA	NA	NA	NA	NA	NA	NA	NA	NA	NA
BM-0457	3836	PrePY	Pakistan	Milk	6	391.037	28.6969	0	NA	20	25	NA	NA	NA	NA	NA	0	NA	NA	NA	NA	NA	NA	LMIC	NA	NA	NA	NA	NA	NA	NA	NA	NA	NA	NA	NA	NA	NA	NA	NA	NA	NA	NA	NA	NA	NA	NA	NA	NA
BM-0737	3836	PrePY	Pakistan	Milk	14	256.443	24.7936	0	NA	20	25	NA	NA	NA	NA	NA	0	NA	NA	NA	NA	NA	NA	LMIC	NA	NA	NA	NA	NA	NA	NA	NA	NA	NA	NA	NA	NA	NA	NA	NA	NA	NA	NA	NA	NA	NA	NA	NA	NA
BM-0276	3838	PrePY	Pakistan	Milk	0	7539.14	44.7506	0	NA	21	40	NA	NA	NA	NA	NA	0	NA	NA	NA	NA	NA	NA	LMIC	NA	NA	NA	NA	NA	NA	NA	NA	NA	NA	NA	NA	NA	NA	NA	NA	NA	NA	NA	NA	NA	NA	NA	NA	NA
BM-0512	3838	PrePY	Pakistan	Milk	6	543.671	19.7578	0	NA	21	40	NA	NA	NA	NA	NA	0	NA	NA	NA	NA	NA	NA	LMIC	NA	NA	NA	NA	NA	NA	NA	NA	NA	NA	NA	NA	NA	NA	NA	NA	NA	NA	NA	NA	NA	NA	NA	NA	NA
BM-0803	3838	PrePY	Pakistan	Milk	14	521.658	25.8208	0	NA	21	40	NA	NA	NA	NA	NA	0	NA	NA	NA	NA	NA	NA	LMIC	NA	NA	NA	NA	NA	NA	NA	NA	NA	NA	NA	NA	NA	NA	NA	NA	NA	NA	NA	NA	NA	NA	NA	NA	NA
BM-0069	3839	PrePY	Pakistan	Milk	0	7207.53	39.1573	0	NA	NA	20	NA	NA	NA	NA	NA	0	NA	NA	NA	NA	NA	NA	LMIC	NA	NA	NA	NA	NA	NA	NA	NA	NA	NA	NA	NA	NA	NA	NA	NA	NA	NA	NA	NA	NA	NA	NA	NA	NA
BM-0356	3839	PrePY	Pakistan	Milk	6	292.279	15.0304	0	NA	NA	20	NA	NA	NA	NA	NA	0	NA	NA	NA	NA	NA	NA	LMIC	NA	NA	NA	NA	NA	NA	NA	NA	NA	NA	NA	NA	NA	NA	NA	NA	NA	NA	NA	NA	NA	NA	NA	NA	NA
BM-0590	3839	PrePY	Pakistan	Milk	14	259.884	21.9251	0	NA	NA	20	NA	NA	NA	NA	NA	0	NA	NA	NA	NA	NA	NA	LMIC	NA	NA	NA	NA	NA	NA	NA	NA	NA	NA	NA	NA	NA	NA	NA	NA	NA	NA	NA	NA	NA	NA	NA	NA	NA
BM-0464	3840	PrePY	Pakistan	Milk	0	1428.29	21.6814	0	NA	23	28	NA	NA	NA	NA	NA	0	NA	NA	NA	NA	NA	NA	LMIC	NA	NA	NA	NA	NA	NA	NA	NA	NA	NA	NA	NA	NA	NA	NA	NA	NA	NA	NA	NA	NA	NA	NA	NA	NA
BM-0576	3840	PrePY	Pakistan	Milk	6	317.798	21.8252	0	NA	23	28	NA	NA	NA	NA	NA	0	NA	NA	NA	NA	NA	NA	LMIC	NA	NA	NA	NA	NA	NA	NA	NA	NA	NA	NA	NA	NA	NA	NA	NA	NA	NA	NA	NA	NA	NA	NA	NA	NA
BM-0813	3840	PrePY	Pakistan	Milk	14	230.432	18.3724	0	NA	23	28	NA	NA	NA	NA	NA	0	NA	NA	NA	NA	NA	NA	LMIC	NA	NA	NA	NA	NA	NA	NA	NA	NA	NA	NA	NA	NA	NA	NA	NA	NA	NA	NA	NA	NA	NA	NA	NA	NA
BM-0164	3852	PrePY	Pakistan	Milk	0	1100.76	28.0246	0	NA	NA	24	NA	NA	NA	NA	NA	0	NA	NA	NA	NA	NA	NA	LMIC	NA	NA	NA	NA	NA	NA	NA	NA	NA	NA	NA	NA	NA	NA	NA	NA	NA	NA	NA	NA	NA	NA	NA	NA	NA
BM-0368	3852	PrePY	Pakistan	Milk	6	547.853	13.6416	0	NA	NA	24	NA	NA	NA	NA	NA	0	NA	NA	NA	NA	NA	NA	LMIC	NA	NA	NA	NA	NA	NA	NA	NA	NA	NA	NA	NA	NA	NA	NA	NA	NA	NA	NA	NA	NA	NA	NA	NA	NA
BM-0733	3852	PrePY	Pakistan	Milk	14	538.236	33.3263	0	NA	NA	24	NA	NA	NA	NA	NA	0	NA	NA	NA	NA	NA	NA	LMIC	NA	NA	NA	NA	NA	NA	NA	NA	NA	NA	NA	NA	NA	NA	NA	NA	NA	NA	NA	NA	NA	NA	NA	NA	NA
BM-0165	3853	PrePY	Pakistan	Milk	0	2027.14	21.5603	0	NA	NA	36	NA	NA	NA	NA	NA	0	NA	NA	NA	NA	NA	NA	LMIC	NA	NA	NA	NA	NA	NA	NA	NA	NA	NA	NA	NA	NA	NA	NA	NA	NA	NA	NA	NA	NA	NA	NA	NA	NA
BM-0452	3853	PrePY	Pakistan	Milk	6	337.159	14.8381	0	NA	NA	36	NA	NA	NA	NA	NA	0	NA	NA	NA	NA	NA	NA	LMIC	NA	NA	NA	NA	NA	NA	NA	NA	NA	NA	NA	NA	NA	NA	NA	NA	NA	NA	NA	NA	NA	NA	NA	NA	NA
BM-0734	3853	PrePY	Pakistan	Milk	14	327.394	16.4156	0	NA	NA	36	NA	NA	NA	NA	NA	0	NA	NA	NA	NA	NA	NA	LMIC	NA	NA	NA	NA	NA	NA	NA	NA	NA	NA	NA	NA	NA	NA	NA	NA	NA	NA	NA	NA	NA	NA	NA	NA	NA
BM-0166	3854	PrePY	Pakistan	Milk	0	1704.34	7.67835	0	NA	NA	28	NA	NA	NA	NA	NA	0	NA	NA	NA	NA	NA	NA	LMIC	NA	NA	NA	NA	NA	NA	NA	NA	NA	NA	NA	NA	NA	NA	NA	NA	NA	NA	NA	NA	NA	NA	NA	NA	NA
BM-0456	3854	PrePY	Pakistan	Milk	6	476.198	8.61002	0	NA	NA	28	NA	NA	NA	NA	NA	0	NA	NA	NA	NA	NA	NA	LMIC	NA	NA	NA	NA	NA	NA	NA	NA	NA	NA	NA	NA	NA	NA	NA	NA	NA	NA	NA	NA	NA	NA	NA	NA	NA
BM-0739	3854	PrePY	Pakistan	Milk	14	349.838	10.6855	0	NA	NA	28	NA	NA	NA	NA	NA	0	NA	NA	NA	NA	NA	NA	LMIC	NA	NA	NA	NA	NA	NA	NA	NA	NA	NA	NA	NA	NA	NA	NA	NA	NA	NA	NA	NA	NA	NA	NA	NA	NA
BM-0169	3856	PrePY	Pakistan	Milk	0	1633	20.0909	0	NA	NA	22	NA	NA	NA	NA	NA	0	NA	NA	NA	NA	NA	NA	LMIC	NA	NA	NA	NA	NA	NA	NA	NA	NA	NA	NA	NA	NA	NA	NA	NA	NA	NA	NA	NA	NA	NA	NA	NA	NA
BM-0463	3856	PrePY	Pakistan	Milk	6	296.117	12.9069	0	NA	NA	22	NA	NA	NA	NA	NA	0	NA	NA	NA	NA	NA	NA	LMIC	NA	NA	NA	NA	NA	NA	NA	NA	NA	NA	NA	NA	NA	NA	NA	NA	NA	NA	NA	NA	NA	NA	NA	NA	NA
BM-0745	3856	PrePY	Pakistan	Milk	14	398.637	21.5438	0	NA	NA	22	NA	NA	NA	NA	NA	0	NA	NA	NA	NA	NA	NA	LMIC	NA	NA	NA	NA	NA	NA	NA	NA	NA	NA	NA	NA	NA	NA	NA	NA	NA	NA	NA	NA	NA	NA	NA	NA	NA
BM-0351	3863	PrePY	Pakistan	Milk	0	1675.03	20.6777	0	NA	NA	17	NA	NA	NA	NA	NA	0	NA	NA	NA	NA	NA	NA	LMIC	NA	NA	NA	NA	NA	NA	NA	NA	NA	NA	NA	NA	NA	NA	NA	NA	NA	NA	NA	NA	NA	NA	NA	NA	NA
BM-0494	3863	PrePY	Pakistan	Milk	6	401.18	17.1066	0	NA	NA	17	NA	NA	NA	NA	NA	0	NA	NA	NA	NA	NA	NA	LMIC	NA	NA	NA	NA	NA	NA	NA	NA	NA	NA	NA	NA	NA	NA	NA	NA	NA	NA	NA	NA	NA	NA	NA	NA	NA
BM-0790	3863	PrePY	Pakistan	Milk	14	962.203	26.7066	0	NA	NA	17	NA	NA	NA	NA	NA	0	NA	NA	NA	NA	NA	NA	LMIC	NA	NA	NA	NA	NA	NA	NA	NA	NA	NA	NA	NA	NA	NA	NA	NA	NA	NA	NA	NA	NA	NA	NA	NA	NA
BM-0354	3865	PrePY	Pakistan	Milk	0	3699.43	98.2583	5	NA	NA	20	NA	NA	NA	NA	NA	0	NA	NA	NA	NA	NA	NA	LMIC	NA	NA	NA	NA	NA	NA	NA	NA	NA	NA	NA	NA	NA	NA	NA	NA	NA	NA	NA	NA	NA	NA	NA	NA	NA
BM-0502	3865	PrePY	Pakistan	Milk	6	1592.11	56.5225	5	NA	NA	20	NA	NA	NA	NA	NA	0	NA	NA	NA	NA	NA	NA	LMIC	NA	NA	NA	NA	NA	NA	NA	NA	NA	NA	NA	NA	NA	NA	NA	NA	NA	NA	NA	NA	NA	NA	NA	NA	NA
BM-0798	3865	PrePY	Pakistan	Milk	14	973.278	43.3391	5	NA	NA	20	NA	NA	NA	NA	NA	0	NA	NA	NA	NA	NA	NA	LMIC	NA	NA	NA	NA	NA	NA	NA	NA	NA	NA	NA	NA	NA	NA	NA	NA	NA	NA	NA	NA	NA	NA	NA	NA	NA
BM-0458	3879	PrePY	Pakistan	Milk	0	22332.2	394.405	0	NA	NA	30	NA	NA	NA	NA	NA	0	NA	NA	NA	NA	NA	NA	LMIC	NA	NA	NA	NA	NA	NA	NA	NA	NA	NA	NA	NA	NA	NA	NA	NA	NA	NA	NA	NA	NA	NA	NA	NA	NA
BM-0575	3879	PrePY	Pakistan	Milk	6	553.076	29.1449	0	NA	NA	30	NA	NA	NA	NA	NA	0	NA	NA	NA	NA	NA	NA	LMIC	NA	NA	NA	NA	NA	NA	NA	NA	NA	NA	NA	NA	NA	NA	NA	NA	NA	NA	NA	NA	NA	NA	NA	NA	NA
BM-0812	3879	PrePY	Pakistan	Milk	14	635.424	29.3063	0	NA	NA	30	NA	NA	NA	NA	NA	0	NA	NA	NA	NA	NA	NA	LMIC	NA	NA	NA	NA	NA	NA	NA	NA	NA	NA	NA	NA	NA	NA	NA	NA	NA	NA	NA	NA	NA	NA	NA	NA	NA
BM-0095	4837	PrePY	Pakistan	Milk	0	21483.8	234.504	0	NA	20	18	NA	NA	NA	NA	NA	0	NA	NA	NA	NA	NA	NA	LMIC	NA	NA	NA	NA	NA	NA	NA	NA	NA	NA	NA	NA	NA	NA	NA	NA	NA	NA	NA	NA	NA	NA	NA	NA	NA
BM-0281	4837	PrePY	Pakistan	Milk	6	340.303	13.6623	0	NA	20	18	NA	NA	NA	NA	NA	0	NA	NA	NA	NA	NA	NA	LMIC	NA	NA	NA	NA	NA	NA	NA	NA	NA	NA	NA	NA	NA	NA	NA	NA	NA	NA	NA	NA	NA	NA	NA	NA	NA
BM-0472	4837	PrePY	Pakistan	Milk	14	251.719	9.37933	0	NA	20	18	NA	NA	NA	NA	NA	0	NA	NA	NA	NA	NA	NA	LMIC	NA	NA	NA	NA	NA	NA	NA	NA	NA	NA	NA	NA	NA	NA	NA	NA	NA	NA	NA	NA	NA	NA	NA	NA	NA
BM-0215	4841	PrePY	Pakistan	Milk	0	955.37	10.3434	7	NA	23	24	NA	NA	NA	NA	NA	0	NA	NA	NA	NA	NA	NA	LMIC	NA	NA	NA	NA	NA	NA	NA	NA	NA	NA	NA	NA	NA	NA	NA	NA	NA	NA	NA	NA	NA	NA	NA	NA	NA
BM-0331	4841	PrePY	Pakistan	Milk	6	234.85	8.95229	7	NA	23	24	NA	NA	NA	NA	NA	0	NA	NA	NA	NA	NA	NA	LMIC	NA	NA	NA	NA	NA	NA	NA	NA	NA	NA	NA	NA	NA	NA	NA	NA	NA	NA	NA	NA	NA	NA	NA	NA	NA
BM-0712	4841	PrePY	Pakistan	Milk	14	230.214	6.44019	7	NA	23	24	NA	NA	NA	NA	NA	0	NA	NA	NA	NA	NA	NA	LMIC	NA	NA	NA	NA	NA	NA	NA	NA	NA	NA	NA	NA	NA	NA	NA	NA	NA	NA	NA	NA	NA	NA	NA	NA	NA
BM-0269	4865	PrePY	Pakistan	Milk	0	715.364	16.803	0	NA	NA	NA	NA	NA	NA	NA	NA	0	NA	NA	NA	NA	NA	NA	LMIC	NA	NA	NA	NA	NA	NA	NA	NA	NA	NA	NA	NA	NA	NA	NA	NA	NA	NA	NA	NA	NA	NA	NA	NA	NA
BM-0384	4865	PrePY	Pakistan	Milk	6	270.336	18.9585	0	NA	NA	NA	NA	NA	NA	NA	NA	0	NA	NA	NA	NA	NA	NA	LMIC	NA	NA	NA	NA	NA	NA	NA	NA	NA	NA	NA	NA	NA	NA	NA	NA	NA	NA	NA	NA	NA	NA	NA	NA	NA
BM-0718	4865	PrePY	Pakistan	Milk	14	267.985	38.5075	0	NA	NA	NA	NA	NA	NA	NA	NA	0	NA	NA	NA	NA	NA	NA	LMIC	NA	NA	NA	NA	NA	NA	NA	NA	NA	NA	NA	NA	NA	NA	NA	NA	NA	NA	NA	NA	NA	NA	NA	NA	NA
BM-0228	4866	PrePY	Pakistan	Milk	0	9080.22	140.981	0	NA	NA	NA	NA	NA	NA	NA	NA	0	NA	NA	NA	NA	NA	NA	LMIC	NA	NA	NA	NA	NA	NA	NA	NA	NA	NA	NA	NA	NA	NA	NA	NA	NA	NA	NA	NA	NA	NA	NA	NA	NA
BM-0299	4866	PrePY	Pakistan	Milk	6	344.458	21.2191	0	NA	NA	NA	NA	NA	NA	NA	NA	0	NA	NA	NA	NA	NA	NA	LMIC	NA	NA	NA	NA	NA	NA	NA	NA	NA	NA	NA	NA	NA	NA	NA	NA	NA	NA	NA	NA	NA	NA	NA	NA	NA
BM-0682	4866	PrePY	Pakistan	Milk	14	236.938	21.1306	0	NA	NA	NA	NA	NA	NA	NA	NA	0	NA	NA	NA	NA	NA	NA	LMIC	NA	NA	NA	NA	NA	NA	NA	NA	NA	NA	NA	NA	NA	NA	NA	NA	NA	NA	NA	NA	NA	NA	NA	NA	NA
BM-0382	4873	PrePY	Pakistan	Milk	0	1162.79	15.0113	0	NA	NA	NA	NA	NA	NA	NA	NA	0	NA	NA	NA	NA	NA	NA	LMIC	NA	NA	NA	NA	NA	NA	NA	NA	NA	NA	NA	NA	NA	NA	NA	NA	NA	NA	NA	NA	NA	NA	NA	NA	NA
BM-0616	4873	PrePY	Pakistan	Milk	6	654.44	23.0171	0	NA	NA	NA	NA	NA	NA	NA	NA	0	NA	NA	NA	NA	NA	NA	LMIC	NA	NA	NA	NA	NA	NA	NA	NA	NA	NA	NA	NA	NA	NA	NA	NA	NA	NA	NA	NA	NA	NA	NA	NA	NA
BM-0679	4873	PrePY	Pakistan	Milk	14	507.238	19.8979	0	NA	NA	NA	NA	NA	NA	NA	NA	0	NA	NA	NA	NA	NA	NA	LMIC	NA	NA	NA	NA	NA	NA	NA	NA	NA	NA	NA	NA	NA	NA	NA	NA	NA	NA	NA	NA	NA	NA	NA	NA	NA
BM-0043	5814	PrePY	Pakistan	Milk	0	22197.9	99.1797	0	NA	22	22	NA	NA	NA	NA	NA	0	NA	NA	NA	NA	NA	NA	LMIC	NA	NA	NA	NA	NA	NA	NA	NA	NA	NA	NA	NA	NA	NA	NA	NA	NA	NA	NA	NA	NA	NA	NA	NA	NA
BM-0085	5814	PrePY	Pakistan	Milk	6	391.437	8.88871	0	NA	22	22	NA	NA	NA	NA	NA	0	NA	NA	NA	NA	NA	NA	LMIC	NA	NA	NA	NA	NA	NA	NA	NA	NA	NA	NA	NA	NA	NA	NA	NA	NA	NA	NA	NA	NA	NA	NA	NA	NA
BM-0395	5814	PrePY	Pakistan	Milk	14	636.196	15.9628	0	NA	22	22	NA	NA	NA	NA	NA	0	NA	NA	NA	NA	NA	NA	LMIC	NA	NA	NA	NA	NA	NA	NA	NA	NA	NA	NA	NA	NA	NA	NA	NA	NA	NA	NA	NA	NA	NA	NA	NA	NA
BM-0118	5816	PrePY	Pakistan	Milk	0	4178.43	34.9655	0	NA	20	18	NA	NA	NA	NA	NA	0	NA	NA	NA	NA	NA	NA	LMIC	NA	NA	NA	NA	NA	NA	NA	NA	NA	NA	NA	NA	NA	NA	NA	NA	NA	NA	NA	NA	NA	NA	NA	NA	NA
BM-0650	5816	PrePY	Pakistan	Milk	6	274.964	21.325	0	NA	20	18	NA	NA	NA	NA	NA	0	NA	NA	NA	NA	NA	NA	LMIC	NA	NA	NA	NA	NA	NA	NA	NA	NA	NA	NA	NA	NA	NA	NA	NA	NA	NA	NA	NA	NA	NA	NA	NA	NA
BM-0782	5816	PrePY	Pakistan	Milk	14	301.938	18.5251	0	NA	20	18	NA	NA	NA	NA	NA	0	NA	NA	NA	NA	NA	NA	LMIC	NA	NA	NA	NA	NA	NA	NA	NA	NA	NA	NA	NA	NA	NA	NA	NA	NA	NA	NA	NA	NA	NA	NA	NA	NA
BM-0042	5819	PrePY	Pakistan	Milk	0	2407.38	21.2194	5	NA	24	21	NA	NA	NA	NA	NA	0	NA	NA	NA	NA	NA	NA	LMIC	NA	NA	NA	NA	NA	NA	NA	NA	NA	NA	NA	NA	NA	NA	NA	NA	NA	NA	NA	NA	NA	NA	NA	NA	NA
BM-0082	5819	PrePY	Pakistan	Milk	6	1456.2	36.6746	5	NA	24	21	NA	NA	NA	NA	NA	0	NA	NA	NA	NA	NA	NA	LMIC	NA	NA	NA	NA	NA	NA	NA	NA	NA	NA	NA	NA	NA	NA	NA	NA	NA	NA	NA	NA	NA	NA	NA	NA	NA
BM-0328	5819	PrePY	Pakistan	Milk	14	1568.89	69.7473	5	NA	24	21	NA	NA	NA	NA	NA	0	NA	NA	NA	NA	NA	NA	LMIC	NA	NA	NA	NA	NA	NA	NA	NA	NA	NA	NA	NA	NA	NA	NA	NA	NA	NA	NA	NA	NA	NA	NA	NA	NA
BM-0060	5825	PrePY	Pakistan	Milk	0	1267.44	16.5435	0	NA	28	36	NA	NA	NA	NA	NA	0	NA	NA	NA	NA	NA	NA	LMIC	NA	NA	NA	NA	NA	NA	NA	NA	NA	NA	NA	NA	NA	NA	NA	NA	NA	NA	NA	NA	NA	NA	NA	NA	NA
BM-0184	5825	PrePY	Pakistan	Milk	6	836.276	21.8643	0	NA	28	36	NA	NA	NA	NA	NA	0	NA	NA	NA	NA	NA	NA	LMIC	NA	NA	NA	NA	NA	NA	NA	NA	NA	NA	NA	NA	NA	NA	NA	NA	NA	NA	NA	NA	NA	NA	NA	NA	NA
BM-0426	5825	PrePY	Pakistan	Milk	14	630.82	33.427	0	NA	28	36	NA	NA	NA	NA	NA	0	NA	NA	NA	NA	NA	NA	LMIC	NA	NA	NA	NA	NA	NA	NA	NA	NA	NA	NA	NA	NA	NA	NA	NA	NA	NA	NA	NA	NA	NA	NA	NA	NA
BM-0112	5839	PrePY	Pakistan	Milk	0	1431.15	13.2997	7	NA	25	21	NA	NA	NA	NA	NA	0	NA	NA	NA	NA	NA	NA	LMIC	NA	NA	NA	NA	NA	NA	NA	NA	NA	NA	NA	NA	NA	NA	NA	NA	NA	NA	NA	NA	NA	NA	NA	NA	NA
BM-0313	5839	PrePY	Pakistan	Milk	6	1096.98	25.1122	7	NA	25	21	NA	NA	NA	NA	NA	0	NA	NA	NA	NA	NA	NA	LMIC	NA	NA	NA	NA	NA	NA	NA	NA	NA	NA	NA	NA	NA	NA	NA	NA	NA	NA	NA	NA	NA	NA	NA	NA	NA
BM-0643	5839	PrePY	Pakistan	Milk	14	2427.77	23.9847	7	NA	25	21	NA	NA	NA	NA	NA	0	NA	NA	NA	NA	NA	NA	LMIC	NA	NA	NA	NA	NA	NA	NA	NA	NA	NA	NA	NA	NA	NA	NA	NA	NA	NA	NA	NA	NA	NA	NA	NA	NA
BM-0190	5845	PrePY	Pakistan	Milk	0	27960.4	60.4877	6	NA	22	20	NA	NA	NA	NA	NA	0	NA	NA	NA	NA	NA	NA	LMIC	NA	NA	NA	NA	NA	NA	NA	NA	NA	NA	NA	NA	NA	NA	NA	NA	NA	NA	NA	NA	NA	NA	NA	NA	NA
BM-0324	5845	PrePY	Pakistan	Milk	6	2094.6	20.6954	6	NA	22	20	NA	NA	NA	NA	NA	0	NA	NA	NA	NA	NA	NA	LMIC	NA	NA	NA	NA	NA	NA	NA	NA	NA	NA	NA	NA	NA	NA	NA	NA	NA	NA	NA	NA	NA	NA	NA	NA	NA
BM-0624	5845	PrePY	Pakistan	Milk	14	531.419	15.8904	6	NA	22	20	NA	NA	NA	NA	NA	0	NA	NA	NA	NA	NA	NA	LMIC	NA	NA	NA	NA	NA	NA	NA	NA	NA	NA	NA	NA	NA	NA	NA	NA	NA	NA	NA	NA	NA	NA	NA	NA	NA
BM-0086	5855	PrePY	Pakistan	Milk	0	4359.78	28.9046	0	NA	NA	NA	NA	NA	NA	NA	NA	0	NA	NA	NA	NA	NA	NA	LMIC	NA	NA	NA	NA	NA	NA	NA	NA	NA	NA	NA	NA	NA	NA	NA	NA	NA	NA	NA	NA	NA	NA	NA	NA	NA
BM-0175	5855	PrePY	Pakistan	Milk	6	315.07	15.5452	0	NA	NA	NA	NA	NA	NA	NA	NA	0	NA	NA	NA	NA	NA	NA	LMIC	NA	NA	NA	NA	NA	NA	NA	NA	NA	NA	NA	NA	NA	NA	NA	NA	NA	NA	NA	NA	NA	NA	NA	NA	NA
BM-0645	5855	PrePY	Pakistan	Milk	14	393.242	20.9433	0	NA	NA	NA	NA	NA	NA	NA	NA	0	NA	NA	NA	NA	NA	NA	LMIC	NA	NA	NA	NA	NA	NA	NA	NA	NA	NA	NA	NA	NA	NA	NA	NA	NA	NA	NA	NA	NA	NA	NA	NA	NA
BM-0116	5866	PrePY	Pakistan	Milk	0	2975.82	15.0754	14	NA	27	32	NA	NA	NA	NA	NA	0	NA	NA	NA	NA	NA	NA	LMIC	NA	NA	NA	NA	NA	NA	NA	NA	NA	NA	NA	NA	NA	NA	NA	NA	NA	NA	NA	NA	NA	NA	NA	NA	NA
BM-0325	5866	PrePY	Pakistan	Milk	6	453.013	11.3428	14	NA	27	32	NA	NA	NA	NA	NA	0	NA	NA	NA	NA	NA	NA	LMIC	NA	NA	NA	NA	NA	NA	NA	NA	NA	NA	NA	NA	NA	NA	NA	NA	NA	NA	NA	NA	NA	NA	NA	NA	NA
BM-0623	5866	PrePY	Pakistan	Milk	14	379.761	12.7854	14	NA	27	32	NA	NA	NA	NA	NA	0	NA	NA	NA	NA	NA	NA	LMIC	NA	NA	NA	NA	NA	NA	NA	NA	NA	NA	NA	NA	NA	NA	NA	NA	NA	NA	NA	NA	NA	NA	NA	NA	NA
BM-0125	5873	PrePY	Pakistan	Milk	0	273.538	1.7586	0	NA	NA	28	NA	NA	NA	NA	NA	0	NA	NA	NA	NA	NA	NA	LMIC	NA	NA	NA	NA	NA	NA	NA	NA	NA	NA	NA	NA	NA	NA	NA	NA	NA	NA	NA	NA	NA	NA	NA	NA	NA
BM-0418	5873	PrePY	Pakistan	Milk	6	319.841	13.0485	0	NA	NA	28	NA	NA	NA	NA	NA	0	NA	NA	NA	NA	NA	NA	LMIC	NA	NA	NA	NA	NA	NA	NA	NA	NA	NA	NA	NA	NA	NA	NA	NA	NA	NA	NA	NA	NA	NA	NA	NA	NA
BM-0659	5873	PrePY	Pakistan	Milk	14	244.052	15.1317	0	NA	NA	28	NA	NA	NA	NA	NA	0	NA	NA	NA	NA	NA	NA	LMIC	NA	NA	NA	NA	NA	NA	NA	NA	NA	NA	NA	NA	NA	NA	NA	NA	NA	NA	NA	NA	NA	NA	NA	NA	NA
BM-0126	5874	PrePY	Pakistan	Milk	0	6069.45	61.6033	0	NA	NA	30	NA	NA	NA	NA	NA	0	NA	NA	NA	NA	NA	NA	LMIC	NA	NA	NA	NA	NA	NA	NA	NA	NA	NA	NA	NA	NA	NA	NA	NA	NA	NA	NA	NA	NA	NA	NA	NA	NA
BM-0419	5874	PrePY	Pakistan	Milk	6	613.943	22.6346	0	NA	NA	30	NA	NA	NA	NA	NA	0	NA	NA	NA	NA	NA	NA	LMIC	NA	NA	NA	NA	NA	NA	NA	NA	NA	NA	NA	NA	NA	NA	NA	NA	NA	NA	NA	NA	NA	NA	NA	NA	NA
BM-0660	5874	PrePY	Pakistan	Milk	14	353.216	18.9482	0	NA	NA	30	NA	NA	NA	NA	NA	0	NA	NA	NA	NA	NA	NA	LMIC	NA	NA	NA	NA	NA	NA	NA	NA	NA	NA	NA	NA	NA	NA	NA	NA	NA	NA	NA	NA	NA	NA	NA	NA	NA
BM-0342	5875	PrePY	Pakistan	Milk	0	1619.19	32.4727	3	NA	NA	20	NA	NA	NA	NA	NA	0	NA	NA	NA	NA	NA	NA	LMIC	NA	NA	NA	NA	NA	NA	NA	NA	NA	NA	NA	NA	NA	NA	NA	NA	NA	NA	NA	NA	NA	NA	NA	NA	NA
BM-0425	5875	PrePY	Pakistan	Milk	6	1319.13	29.9395	3	NA	NA	20	NA	NA	NA	NA	NA	0	NA	NA	NA	NA	NA	NA	LMIC	NA	NA	NA	NA	NA	NA	NA	NA	NA	NA	NA	NA	NA	NA	NA	NA	NA	NA	NA	NA	NA	NA	NA	NA	NA
BM-0768	5875	PrePY	Pakistan	Milk	14	763.587	24.7467	3	NA	NA	20	NA	NA	NA	NA	NA	0	NA	NA	NA	NA	NA	NA	LMIC	NA	NA	NA	NA	NA	NA	NA	NA	NA	NA	NA	NA	NA	NA	NA	NA	NA	NA	NA	NA	NA	NA	NA	NA	NA
BM-0178	5880	PrePY	Pakistan	Milk	0	21404.6	105.02	0	NA	NA	34	NA	NA	NA	NA	NA	0	NA	NA	NA	NA	NA	NA	LMIC	NA	NA	NA	NA	NA	NA	NA	NA	NA	NA	NA	NA	NA	NA	NA	NA	NA	NA	NA	NA	NA	NA	NA	NA	NA
BM-0447	5880	PrePY	Pakistan	Milk	6	1774.25	38.9091	0	NA	NA	34	NA	NA	NA	NA	NA	0	NA	NA	NA	NA	NA	NA	LMIC	NA	NA	NA	NA	NA	NA	NA	NA	NA	NA	NA	NA	NA	NA	NA	NA	NA	NA	NA	NA	NA	NA	NA	NA	NA
BM-0755	5880	PrePY	Pakistan	Milk	14	703.922	31.797	0	NA	NA	34	NA	NA	NA	NA	NA	0	NA	NA	NA	NA	NA	NA	LMIC	NA	NA	NA	NA	NA	NA	NA	NA	NA	NA	NA	NA	NA	NA	NA	NA	NA	NA	NA	NA	NA	NA	NA	NA	NA
BM-0316	5881	PrePY	Pakistan	Milk	0	1263.69	90.9816	0	NA	NA	25	NA	NA	NA	NA	NA	0	NA	NA	NA	NA	NA	NA	LMIC	NA	NA	NA	NA	NA	NA	NA	NA	NA	NA	NA	NA	NA	NA	NA	NA	NA	NA	NA	NA	NA	NA	NA	NA	NA
BM-0538	5881	PrePY	Pakistan	Milk	6	992.927	80.9238	0	NA	NA	25	NA	NA	NA	NA	NA	0	NA	NA	NA	NA	NA	NA	LMIC	NA	NA	NA	NA	NA	NA	NA	NA	NA	NA	NA	NA	NA	NA	NA	NA	NA	NA	NA	NA	NA	NA	NA	NA	NA
BM-0670	5881	PrePY	Pakistan	Milk	14	6241.49	84.8401	0	NA	NA	25	NA	NA	NA	NA	NA	0	NA	NA	NA	NA	NA	NA	LMIC	NA	NA	NA	NA	NA	NA	NA	NA	NA	NA	NA	NA	NA	NA	NA	NA	NA	NA	NA	NA	NA	NA	NA	NA	NA
BM-0315	5882	PrePY	Pakistan	Milk	0	1912.54	34.8896	0	NA	NA	28	NA	NA	NA	NA	NA	0	NA	NA	NA	NA	NA	NA	LMIC	NA	NA	NA	NA	NA	NA	NA	NA	NA	NA	NA	NA	NA	NA	NA	NA	NA	NA	NA	NA	NA	NA	NA	NA	NA
BM-0536	5882	PrePY	Pakistan	Milk	6	575.332	13.2451	0	NA	NA	28	NA	NA	NA	NA	NA	0	NA	NA	NA	NA	NA	NA	LMIC	NA	NA	NA	NA	NA	NA	NA	NA	NA	NA	NA	NA	NA	NA	NA	NA	NA	NA	NA	NA	NA	NA	NA	NA	NA
BM-0759	5882	PrePY	Pakistan	Milk	14	295.276	10.046	0	NA	NA	28	NA	NA	NA	NA	NA	0	NA	NA	NA	NA	NA	NA	LMIC	NA	NA	NA	NA	NA	NA	NA	NA	NA	NA	NA	NA	NA	NA	NA	NA	NA	NA	NA	NA	NA	NA	NA	NA	NA
BM-0323	5888	PrePY	Pakistan	Milk	0	1331.95	19.5347	9	NA	NA	32	NA	NA	NA	NA	NA	0	NA	NA	NA	NA	NA	NA	LMIC	NA	NA	NA	NA	NA	NA	NA	NA	NA	NA	NA	NA	NA	NA	NA	NA	NA	NA	NA	NA	NA	NA	NA	NA	NA
BM-0548	5888	PrePY	Pakistan	Milk	6	430.847	18.4288	9	NA	NA	32	NA	NA	NA	NA	NA	0	NA	NA	NA	NA	NA	NA	LMIC	NA	NA	NA	NA	NA	NA	NA	NA	NA	NA	NA	NA	NA	NA	NA	NA	NA	NA	NA	NA	NA	NA	NA	NA	NA
BM-0783	5888	PrePY	Pakistan	Milk	14	453.258	32.6239	9	NA	NA	32	NA	NA	NA	NA	NA	0	NA	NA	NA	NA	NA	NA	LMIC	NA	NA	NA	NA	NA	NA	NA	NA	NA	NA	NA	NA	NA	NA	NA	NA	NA	NA	NA	NA	NA	NA	NA	NA	NA
BM-0327	5889	PrePY	Pakistan	Milk	0	1115.78	11.6817	0	NA	NA	34	NA	NA	NA	NA	NA	0	NA	NA	NA	NA	NA	NA	LMIC	NA	NA	NA	NA	NA	NA	NA	NA	NA	NA	NA	NA	NA	NA	NA	NA	NA	NA	NA	NA	NA	NA	NA	NA	NA
BM-0549	5889	PrePY	Pakistan	Milk	6	471.403	15.0294	0	NA	NA	34	NA	NA	NA	NA	NA	0	NA	NA	NA	NA	NA	NA	LMIC	NA	NA	NA	NA	NA	NA	NA	NA	NA	NA	NA	NA	NA	NA	NA	NA	NA	NA	NA	NA	NA	NA	NA	NA	NA
BM-0776	5889	PrePY	Pakistan	Milk	14	645.189	30.7428	0	NA	NA	34	NA	NA	NA	NA	NA	0	NA	NA	NA	NA	NA	NA	LMIC	NA	NA	NA	NA	NA	NA	NA	NA	NA	NA	NA	NA	NA	NA	NA	NA	NA	NA	NA	NA	NA	NA	NA	NA	NA
BM-0407	5890	PrePY	Pakistan	Milk	0	1167.62	26.1013	12	NA	NA	28	NA	NA	NA	NA	NA	0	NA	NA	NA	NA	NA	NA	LMIC	NA	NA	NA	NA	NA	NA	NA	NA	NA	NA	NA	NA	NA	NA	NA	NA	NA	NA	NA	NA	NA	NA	NA	NA	NA
BM-0646	5890	PrePY	Pakistan	Milk	6	343.334	13.9083	12	NA	NA	28	NA	NA	NA	NA	NA	0	NA	NA	NA	NA	NA	NA	LMIC	NA	NA	NA	NA	NA	NA	NA	NA	NA	NA	NA	NA	NA	NA	NA	NA	NA	NA	NA	NA	NA	NA	NA	NA	NA
BM-0777	5890	PrePY	Pakistan	Milk	14	396.846	20.7704	12	NA	NA	28	NA	NA	NA	NA	NA	0	NA	NA	NA	NA	NA	NA	LMIC	NA	NA	NA	NA	NA	NA	NA	NA	NA	NA	NA	NA	NA	NA	NA	NA	NA	NA	NA	NA	NA	NA	NA	NA	NA
BM-0413	5893	PrePY	Pakistan	Milk	0	1834.82	16.0896	0	NA	NA	34	NA	NA	NA	NA	NA	0	NA	NA	NA	NA	NA	NA	LMIC	NA	NA	NA	NA	NA	NA	NA	NA	NA	NA	NA	NA	NA	NA	NA	NA	NA	NA	NA	NA	NA	NA	NA	NA	NA
BM-0631	5893	PrePY	Pakistan	Milk	6	1395.38	27.6871	0	NA	NA	34	NA	NA	NA	NA	NA	0	NA	NA	NA	NA	NA	NA	LMIC	NA	NA	NA	NA	NA	NA	NA	NA	NA	NA	NA	NA	NA	NA	NA	NA	NA	NA	NA	NA	NA	NA	NA	NA	NA
BM-0848	5893	PrePY	Pakistan	Milk	14	565.522	18.4241	0	NA	NA	34	NA	NA	NA	NA	NA	0	NA	NA	NA	NA	NA	NA	LMIC	NA	NA	NA	NA	NA	NA	NA	NA	NA	NA	NA	NA	NA	NA	NA	NA	NA	NA	NA	NA	NA	NA	NA	NA	NA
BM-0427	5897	PrePY	Pakistan	Milk	0	1592.27	18.5654	0	NA	NA	30	NA	NA	NA	NA	NA	0	NA	NA	NA	NA	NA	NA	LMIC	NA	NA	NA	NA	NA	NA	NA	NA	NA	NA	NA	NA	NA	NA	NA	NA	NA	NA	NA	NA	NA	NA	NA	NA	NA
BM-0572	5897	PrePY	Pakistan	Milk	6	2535.97	45.1748	0	NA	NA	30	NA	NA	NA	NA	NA	0	NA	NA	NA	NA	NA	NA	LMIC	NA	NA	NA	NA	NA	NA	NA	NA	NA	NA	NA	NA	NA	NA	NA	NA	NA	NA	NA	NA	NA	NA	NA	NA	NA
BM-0850	5897	PrePY	Pakistan	Milk	14	6535.62	56.8729	0	NA	NA	30	NA	NA	NA	NA	NA	0	NA	NA	NA	NA	NA	NA	LMIC	NA	NA	NA	NA	NA	NA	NA	NA	NA	NA	NA	NA	NA	NA	NA	NA	NA	NA	NA	NA	NA	NA	NA	NA	NA
PE1007828	PE1M0342	MAL-ED	Peru	Milk	13	561.036	33.6435	2	2	21.7778	23	NA	NA	NA	NA	NA	0	NA	NA	NA	NA	NA	NA	LMIC	NA	NA	NA	NA	NA	NA	NA	NA	NA	NA	NA	NA	NA	NA	NA	NA	NA	NA	NA	NA	NA	NA	NA	NA	NA
PE1007879	PE1M0345	MAL-ED	Peru	Milk	13	275.846	6.43304	9	2	21.9076	20	NA	NA	NA	NA	NA	0	NA	NA	NA	NA	NA	NA	LMIC	NA	NA	NA	NA	NA	NA	NA	NA	NA	NA	NA	NA	NA	NA	NA	NA	NA	NA	NA	NA	NA	NA	NA	NA	NA
PE1007936	PE1M0350	MAL-ED	Peru	Milk	13	463.013	18.8879	9	4	26.8407	33	NA	NA	NA	NA	NA	0	NA	NA	NA	NA	NA	NA	LMIC	NA	NA	NA	NA	NA	NA	NA	NA	NA	NA	NA	NA	NA	NA	NA	NA	NA	NA	NA	NA	NA	NA	NA	NA	NA
PE1007954	PE1M0348	MAL-ED	Peru	Milk	13	543.267	37.5883	7	3	33.9934	26	NA	NA	NA	NA	NA	0	NA	NA	NA	NA	NA	NA	LMIC	NA	NA	NA	NA	NA	NA	NA	NA	NA	NA	NA	NA	NA	NA	NA	NA	NA	NA	NA	NA	NA	NA	NA	NA	NA
PE1007955	PE1M0349	MAL-ED	Peru	Milk	13	306.97	29.1301	11	2	27.4714	19	NA	NA	NA	NA	NA	0	NA	NA	NA	NA	NA	NA	LMIC	NA	NA	NA	NA	NA	NA	NA	NA	NA	NA	NA	NA	NA	NA	NA	NA	NA	NA	NA	NA	NA	NA	NA	NA	NA
PE1007974	PE1M0347	MAL-ED	Peru	Milk	13	261.2	10.8133	7	3	22.213	24	NA	NA	NA	NA	NA	0	NA	NA	NA	NA	NA	NA	LMIC	NA	NA	NA	NA	NA	NA	NA	NA	NA	NA	NA	NA	NA	NA	NA	NA	NA	NA	NA	NA	NA	NA	NA	NA	NA
PE1007362	PE1M0344	MAL-ED	Peru	Milk	9	167.374	4.27449	3	1	22.3674	16	NA	NA	NA	NA	NA	0	NA	NA	NA	NA	NA	NA	LMIC	NA	NA	NA	NA	NA	NA	NA	NA	NA	NA	NA	NA	NA	NA	NA	NA	NA	NA	NA	NA	NA	NA	NA	NA	NA
PE1007403	PE1M0324	MAL-ED	Peru	Milk	18	313.405	9.59947	3	2	22.0741	20	NA	NA	NA	NA	NA	0	NA	NA	NA	NA	NA	NA	LMIC	NA	NA	NA	NA	NA	NA	NA	NA	NA	NA	NA	NA	NA	NA	NA	NA	NA	NA	NA	NA	NA	NA	NA	NA	NA
PE1007412	PE1M0330	MAL-ED	Peru	Milk	13	219.804	8.9739	7	1	17.4559	19	NA	NA	NA	NA	NA	0	NA	NA	NA	NA	NA	NA	LMIC	NA	NA	NA	NA	NA	NA	NA	NA	NA	NA	NA	NA	NA	NA	NA	NA	NA	NA	NA	NA	NA	NA	NA	NA	NA
PE1007413	PE1M0345	MAL-ED	Peru	Milk	9	330.512	9.47939	9	2	21.9076	20	NA	NA	NA	NA	NA	0	NA	NA	NA	NA	NA	NA	LMIC	NA	NA	NA	NA	NA	NA	NA	NA	NA	NA	NA	NA	NA	NA	NA	NA	NA	NA	NA	NA	NA	NA	NA	NA	NA
PE1007474	PE1M0349	MAL-ED	Peru	Milk	8	451.522	24.8948	11	2	27.4714	19	NA	NA	NA	NA	NA	0	NA	NA	NA	NA	NA	NA	LMIC	NA	NA	NA	NA	NA	NA	NA	NA	NA	NA	NA	NA	NA	NA	NA	NA	NA	NA	NA	NA	NA	NA	NA	NA	NA
PE1007456	PE1M0350	MAL-ED	Peru	Milk	8	345.679	10.347	9	4	26.8407	33	NA	NA	NA	NA	NA	0	NA	NA	NA	NA	NA	NA	LMIC	NA	NA	NA	NA	NA	NA	NA	NA	NA	NA	NA	NA	NA	NA	NA	NA	NA	NA	NA	NA	NA	NA	NA	NA	NA
PE1007459	PE1M0332	MAL-ED	Peru	Milk	13	242.588	14.9646	12	1	20.7369	21	NA	NA	NA	NA	NA	0	NA	NA	NA	NA	NA	NA	LMIC	NA	NA	NA	NA	NA	NA	NA	NA	NA	NA	NA	NA	NA	NA	NA	NA	NA	NA	NA	NA	NA	NA	NA	NA	NA
PE1007481	PE1M0348	MAL-ED	Peru	Milk	8	452.524	24.3521	7	3	33.9934	26	NA	NA	NA	NA	NA	0	NA	NA	NA	NA	NA	NA	LMIC	NA	NA	NA	NA	NA	NA	NA	NA	NA	NA	NA	NA	NA	NA	NA	NA	NA	NA	NA	NA	NA	NA	NA	NA	NA
PE1007482	PE1M0347	MAL-ED	Peru	Milk	9	322.199	8.5486	7	3	22.213	24	NA	NA	NA	NA	NA	0	NA	NA	NA	NA	NA	NA	LMIC	NA	NA	NA	NA	NA	NA	NA	NA	NA	NA	NA	NA	NA	NA	NA	NA	NA	NA	NA	NA	NA	NA	NA	NA	NA
PE1007499	PE1M0333	MAL-ED	Peru	Milk	13	393.382	13.9556	10	3	24.0385	33	NA	NA	NA	NA	NA	0	NA	NA	NA	NA	NA	NA	LMIC	NA	NA	NA	NA	NA	NA	NA	NA	NA	NA	NA	NA	NA	NA	NA	NA	NA	NA	NA	NA	NA	NA	NA	NA	NA
PE1007508	PE1M0331	MAL-ED	Peru	Milk	13	286.844	8.43683	9	3	24.4946	28	NA	NA	NA	NA	NA	0	NA	NA	NA	NA	NA	NA	LMIC	NA	NA	NA	NA	NA	NA	NA	NA	NA	NA	NA	NA	NA	NA	NA	NA	NA	NA	NA	NA	NA	NA	NA	NA	NA
PE1007509	PE1M0335	MAL-ED	Peru	Milk	13	223.445	11.168	7	2	25.2926	22	NA	NA	NA	NA	NA	0	NA	NA	NA	NA	NA	NA	LMIC	NA	NA	NA	NA	NA	NA	NA	NA	NA	NA	NA	NA	NA	NA	NA	NA	NA	NA	NA	NA	NA	NA	NA	NA	NA
PE1007564	PE1M0336	MAL-ED	Peru	Milk	13	269.166	9.95895	4	3	22.6667	31	NA	NA	NA	NA	NA	0	NA	NA	NA	NA	NA	NA	LMIC	NA	NA	NA	NA	NA	NA	NA	NA	NA	NA	NA	NA	NA	NA	NA	NA	NA	NA	NA	NA	NA	NA	NA	NA	NA
PE1007681	PE1M0343	MAL-ED	Peru	Milk	13	508.699	19.0445	8	1	23.4224	18	NA	NA	NA	NA	NA	0	NA	NA	NA	NA	NA	NA	LMIC	NA	NA	NA	NA	NA	NA	NA	NA	NA	NA	NA	NA	NA	NA	NA	NA	NA	NA	NA	NA	NA	NA	NA	NA	NA
PE1007687	PE1M0338	MAL-ED	Peru	Milk	13	174.201	7.89237	11	1	23.1385	21	NA	NA	NA	NA	NA	0	NA	NA	NA	NA	NA	NA	LMIC	NA	NA	NA	NA	NA	NA	NA	NA	NA	NA	NA	NA	NA	NA	NA	NA	NA	NA	NA	NA	NA	NA	NA	NA	NA
PE1007688	PE1M0340	MAL-ED	Peru	Milk	13	277.847	10.4109	10	1	20.4294	22	NA	NA	NA	NA	NA	0	NA	NA	NA	NA	NA	NA	LMIC	NA	NA	NA	NA	NA	NA	NA	NA	NA	NA	NA	NA	NA	NA	NA	NA	NA	NA	NA	NA	NA	NA	NA	NA	NA
PE1007755	PE1M0341	MAL-ED	Peru	Milk	13	138.011	7.42712	8	1	22.6223	16	NA	NA	NA	NA	NA	0	NA	NA	NA	NA	NA	NA	LMIC	NA	NA	NA	NA	NA	NA	NA	NA	NA	NA	NA	NA	NA	NA	NA	NA	NA	NA	NA	NA	NA	NA	NA	NA	NA
PE1007777	PE1M0339	MAL-ED	Peru	Milk	13	289.91	27.8031	9	1	21.9138	17	NA	NA	NA	NA	NA	0	NA	NA	NA	NA	NA	NA	LMIC	NA	NA	NA	NA	NA	NA	NA	NA	NA	NA	NA	NA	NA	NA	NA	NA	NA	NA	NA	NA	NA	NA	NA	NA	NA
PE1007816	PE1M0344	MAL-ED	Peru	Milk	13	353.587	19.833	3	1	22.3674	16	NA	NA	NA	NA	NA	0	NA	NA	NA	NA	NA	NA	LMIC	NA	NA	NA	NA	NA	NA	NA	NA	NA	NA	NA	NA	NA	NA	NA	NA	NA	NA	NA	NA	NA	NA	NA	NA	NA
PE1005576	PE1M0312	MAL-ED	Peru	Milk	2	680.502	11.3815	11	2	20.6612	20	NA	NA	NA	NA	NA	0	NA	NA	NA	NA	NA	NA	LMIC	NA	NA	NA	NA	NA	NA	NA	NA	NA	NA	NA	NA	NA	NA	NA	NA	NA	NA	NA	NA	NA	NA	NA	NA	NA
PE1005574	NA	MAL-ED	Peru	Milk	NA	551.594	10.291	NA	NA	NA	NA	NA	NA	NA	NA	NA	NA	NA	NA	NA	NA	NA	NA	LMIC	NA	NA	NA	NA	NA	NA	NA	NA	NA	NA	NA	NA	NA	NA	NA	NA	NA	NA	NA	NA	NA	NA	NA	NA	NA
PE1005945	PE1M0327	MAL-ED	Peru	Milk	1	647.061	10.5752	9	1	25.8334	17	NA	NA	NA	NA	NA	0	NA	NA	NA	NA	NA	NA	LMIC	NA	NA	NA	NA	NA	NA	NA	NA	NA	NA	NA	NA	NA	NA	NA	NA	NA	NA	NA	NA	NA	NA	NA	NA	NA
PE1006056	PE1M0328	MAL-ED	Peru	Milk	1	859.059	7.87878	10	1	24.019	18	NA	NA	NA	NA	NA	0	NA	NA	NA	NA	NA	NA	LMIC	NA	NA	NA	NA	NA	NA	NA	NA	NA	NA	NA	NA	NA	NA	NA	NA	NA	NA	NA	NA	NA	NA	NA	NA	NA
PE1005658	PE1M0316	MAL-ED	Peru	Milk	1	801.596	7.72128	10	4	23.0681	26	NA	NA	NA	NA	NA	0	NA	NA	NA	NA	NA	NA	LMIC	NA	NA	NA	NA	NA	NA	NA	NA	NA	NA	NA	NA	NA	NA	NA	NA	NA	NA	NA	NA	NA	NA	NA	NA	NA
PE1006085	PE1M0329	MAL-ED	Peru	Milk	2	597.623	13.9326	8	4	21.9483	25	NA	NA	NA	NA	NA	0	NA	NA	NA	NA	NA	NA	LMIC	NA	NA	NA	NA	NA	NA	NA	NA	NA	NA	NA	NA	NA	NA	NA	NA	NA	NA	NA	NA	NA	NA	NA	NA	NA
PE1005692	PE1M0320	MAL-ED	Peru	Milk	2	1565.73	53.5003	0	5	25.1382	35	NA	NA	NA	NA	NA	0	NA	NA	NA	NA	NA	NA	LMIC	NA	NA	NA	NA	NA	NA	NA	NA	NA	NA	NA	NA	NA	NA	NA	NA	NA	NA	NA	NA	NA	NA	NA	NA	NA
PE1005693	PE1M0317	MAL-ED	Peru	Milk	1	962.736	28.5952	10	5	27.0062	34	NA	NA	NA	NA	NA	0	NA	NA	NA	NA	NA	NA	LMIC	NA	NA	NA	NA	NA	NA	NA	NA	NA	NA	NA	NA	NA	NA	NA	NA	NA	NA	NA	NA	NA	NA	NA	NA	NA
PE1006181	PE1M0330	MAL-ED	Peru	Milk	1	590.027	8.08833	7	1	17.4559	19	NA	NA	NA	NA	NA	0	NA	NA	NA	NA	NA	NA	LMIC	NA	NA	NA	NA	NA	NA	NA	NA	NA	NA	NA	NA	NA	NA	NA	NA	NA	NA	NA	NA	NA	NA	NA	NA	NA
PE1006193	PE1M0333	MAL-ED	Peru	Milk	1	751.191	10.3538	10	3	24.0385	33	NA	NA	NA	NA	NA	0	NA	NA	NA	NA	NA	NA	LMIC	NA	NA	NA	NA	NA	NA	NA	NA	NA	NA	NA	NA	NA	NA	NA	NA	NA	NA	NA	NA	NA	NA	NA	NA	NA
PE1006301	PE1M0312	MAL-ED	Peru	Milk	9	939.069	25.3373	11	2	20.6612	20	NA	NA	NA	NA	NA	0	NA	NA	NA	NA	NA	NA	LMIC	NA	NA	NA	NA	NA	NA	NA	NA	NA	NA	NA	NA	NA	NA	NA	NA	NA	NA	NA	NA	NA	NA	NA	NA	NA
PE1006287	PE1M0336	MAL-ED	Peru	Milk	1	1721.54	13.7058	4	3	22.6667	31	NA	NA	NA	NA	NA	0	NA	NA	NA	NA	NA	NA	LMIC	NA	NA	NA	NA	NA	NA	NA	NA	NA	NA	NA	NA	NA	NA	NA	NA	NA	NA	NA	NA	NA	NA	NA	NA	NA
PE1005571	PE1M0308	MAL-ED	Peru	Milk	2	906.915	37.421	4	7	22.6003	31	NA	NA	NA	NA	NA	0	NA	NA	NA	NA	NA	NA	LMIC	NA	NA	NA	NA	NA	NA	NA	NA	NA	NA	NA	NA	NA	NA	NA	NA	NA	NA	NA	NA	NA	NA	NA	NA	NA
PE1005657	PE1M0315	MAL-ED	Peru	Milk	1	385.568	8.58795	7	4	35.6513	29	NA	NA	NA	NA	NA	0	NA	NA	NA	NA	NA	NA	LMIC	NA	NA	NA	NA	NA	NA	NA	NA	NA	NA	NA	NA	NA	NA	NA	NA	NA	NA	NA	NA	NA	NA	NA	NA	NA
PE1006347	PE1M0308	MAL-ED	Peru	Milk	9	594.496	60.1079	4	7	22.6003	31	NA	NA	NA	NA	NA	0	NA	NA	NA	NA	NA	NA	LMIC	NA	NA	NA	NA	NA	NA	NA	NA	NA	NA	NA	NA	NA	NA	NA	NA	NA	NA	NA	NA	NA	NA	NA	NA	NA
PE1005922	PE1M0324	MAL-ED	Peru	Milk	4	310.255	6.14016	3	2	22.0741	20	NA	NA	NA	NA	NA	0	NA	NA	NA	NA	NA	NA	LMIC	NA	NA	NA	NA	NA	NA	NA	NA	NA	NA	NA	NA	NA	NA	NA	NA	NA	NA	NA	NA	NA	NA	NA	NA	NA
PE1005915	PE1M0326	MAL-ED	Peru	Milk	1	1787.77	15.161	11	1	23.4375	19	NA	NA	NA	NA	NA	0	NA	NA	NA	NA	NA	NA	LMIC	NA	NA	NA	NA	NA	NA	NA	NA	NA	NA	NA	NA	NA	NA	NA	NA	NA	NA	NA	NA	NA	NA	NA	NA	NA
PE1005889	PE1M0325	MAL-ED	Peru	Milk	1	482.25	10.2352	7	3	27.7008	35	NA	NA	NA	NA	NA	0	NA	NA	NA	NA	NA	NA	LMIC	NA	NA	NA	NA	NA	NA	NA	NA	NA	NA	NA	NA	NA	NA	NA	NA	NA	NA	NA	NA	NA	NA	NA	NA	NA
PE1005540	PE1M0310	MAL-ED	Peru	Milk	2	679.618	13.9046	11	1	20.7756	20	NA	NA	NA	NA	NA	0	NA	NA	NA	NA	NA	NA	LMIC	NA	NA	NA	NA	NA	NA	NA	NA	NA	NA	NA	NA	NA	NA	NA	NA	NA	NA	NA	NA	NA	NA	NA	NA	NA
PE1005539	PE1M0307	MAL-ED	Peru	Milk	2	574.587	47.8398	10	1	21.7502	18	NA	NA	NA	NA	NA	0	NA	NA	NA	NA	NA	NA	LMIC	NA	NA	NA	NA	NA	NA	NA	NA	NA	NA	NA	NA	NA	NA	NA	NA	NA	NA	NA	NA	NA	NA	NA	NA	NA
PE1005871	PE1M0323	MAL-ED	Peru	Milk	2	834.794	13.8815	5	4	19.025	30	NA	NA	NA	NA	NA	0	NA	NA	NA	NA	NA	NA	LMIC	NA	NA	NA	NA	NA	NA	NA	NA	NA	NA	NA	NA	NA	NA	NA	NA	NA	NA	NA	NA	NA	NA	NA	NA	NA
PE1005766	PE1M0321	MAL-ED	Peru	Milk	1	426.045	5.91419	6	7	19.4771	37	NA	NA	NA	NA	NA	0	NA	NA	NA	NA	NA	NA	LMIC	NA	NA	NA	NA	NA	NA	NA	NA	NA	NA	NA	NA	NA	NA	NA	NA	NA	NA	NA	NA	NA	NA	NA	NA	NA
PE1006212	PE1M0332	MAL-ED	Peru	Milk	1	595.661	12.9912	12	1	20.7369	21	NA	NA	NA	NA	NA	0	NA	NA	NA	NA	NA	NA	LMIC	NA	NA	NA	NA	NA	NA	NA	NA	NA	NA	NA	NA	NA	NA	NA	NA	NA	NA	NA	NA	NA	NA	NA	NA	NA
PE1006218	PE1M0334	MAL-ED	Peru	Milk	1	1440.14	21.757	7	3	29.6749	32	NA	NA	NA	NA	NA	0	NA	NA	NA	NA	NA	NA	LMIC	NA	NA	NA	NA	NA	NA	NA	NA	NA	NA	NA	NA	NA	NA	NA	NA	NA	NA	NA	NA	NA	NA	NA	NA	NA
PE1006219	PE1M0331	MAL-ED	Peru	Milk	1	1272.33	16.7889	9	3	24.4946	28	NA	NA	NA	NA	NA	0	NA	NA	NA	NA	NA	NA	LMIC	NA	NA	NA	NA	NA	NA	NA	NA	NA	NA	NA	NA	NA	NA	NA	NA	NA	NA	NA	NA	NA	NA	NA	NA	NA
PE1006418	PE1M0316	MAL-ED	Peru	Milk	9	400.749	12.939	10	4	23.0681	26	NA	NA	NA	NA	NA	0	NA	NA	NA	NA	NA	NA	LMIC	NA	NA	NA	NA	NA	NA	NA	NA	NA	NA	NA	NA	NA	NA	NA	NA	NA	NA	NA	NA	NA	NA	NA	NA	NA
PE1006419	PE1M0337	MAL-ED	Peru	Milk	1	1855.79	21.1371	8	1	33.7325	32	NA	NA	NA	NA	NA	0	NA	NA	NA	NA	NA	NA	LMIC	NA	NA	NA	NA	NA	NA	NA	NA	NA	NA	NA	NA	NA	NA	NA	NA	NA	NA	NA	NA	NA	NA	NA	NA	NA
PE1006235	PE1M0310	MAL-ED	Peru	Milk	9	377.067	9.90873	11	1	20.7756	20	NA	NA	NA	NA	NA	0	NA	NA	NA	NA	NA	NA	LMIC	NA	NA	NA	NA	NA	NA	NA	NA	NA	NA	NA	NA	NA	NA	NA	NA	NA	NA	NA	NA	NA	NA	NA	NA	NA
PE1006279	PE1M0307	MAL-ED	Peru	Milk	9	527.892	36.6816	10	1	21.7502	18	NA	NA	NA	NA	NA	0	NA	NA	NA	NA	NA	NA	LMIC	NA	NA	NA	NA	NA	NA	NA	NA	NA	NA	NA	NA	NA	NA	NA	NA	NA	NA	NA	NA	NA	NA	NA	NA	NA
PE1006286	PE1M0335	MAL-ED	Peru	Milk	1	357.162	9.71825	7	2	25.2926	22	NA	NA	NA	NA	NA	0	NA	NA	NA	NA	NA	NA	LMIC	NA	NA	NA	NA	NA	NA	NA	NA	NA	NA	NA	NA	NA	NA	NA	NA	NA	NA	NA	NA	NA	NA	NA	NA	NA
PE1006443	PE1M0338	MAL-ED	Peru	Milk	1	557.648	14.4591	11	1	23.1385	21	NA	NA	NA	NA	NA	0	NA	NA	NA	NA	NA	NA	LMIC	NA	NA	NA	NA	NA	NA	NA	NA	NA	NA	NA	NA	NA	NA	NA	NA	NA	NA	NA	NA	NA	NA	NA	NA	NA
PE1006444	PE1M0339	MAL-ED	Peru	Milk	0	5504.26	23.4583	9	1	21.9138	17	NA	NA	NA	NA	NA	0	NA	NA	NA	NA	NA	NA	LMIC	NA	NA	NA	NA	NA	NA	NA	NA	NA	NA	NA	NA	NA	NA	NA	NA	NA	NA	NA	NA	NA	NA	NA	NA	NA
PE1006450	PE1M0315	MAL-ED	Peru	Milk	9	231.777	10.5991	7	4	35.6513	29	NA	NA	NA	NA	NA	0	NA	NA	NA	NA	NA	NA	LMIC	NA	NA	NA	NA	NA	NA	NA	NA	NA	NA	NA	NA	NA	NA	NA	NA	NA	NA	NA	NA	NA	NA	NA	NA	NA
PE1006451	PE1M0320	MAL-ED	Peru	Milk	9	223.25	5.93568	0	5	25.1382	35	NA	NA	NA	NA	NA	0	NA	NA	NA	NA	NA	NA	LMIC	NA	NA	NA	NA	NA	NA	NA	NA	NA	NA	NA	NA	NA	NA	NA	NA	NA	NA	NA	NA	NA	NA	NA	NA	NA
PE1006454	PE1M0317	MAL-ED	Peru	Milk	9	297.182	13.8567	10	5	27.0062	34	NA	NA	NA	NA	NA	0	NA	NA	NA	NA	NA	NA	LMIC	NA	NA	NA	NA	NA	NA	NA	NA	NA	NA	NA	NA	NA	NA	NA	NA	NA	NA	NA	NA	NA	NA	NA	NA	NA
PE1006455	PE1M0341	MAL-ED	Peru	Milk	0	3705.99	31.6943	8	1	22.6223	16	NA	NA	NA	NA	NA	0	NA	NA	NA	NA	NA	NA	LMIC	NA	NA	NA	NA	NA	NA	NA	NA	NA	NA	NA	NA	NA	NA	NA	NA	NA	NA	NA	NA	NA	NA	NA	NA	NA
PE1006487	PE1M0340	MAL-ED	Peru	Milk	1	939.668	20.0615	10	1	20.4294	22	NA	NA	NA	NA	NA	0	NA	NA	NA	NA	NA	NA	LMIC	NA	NA	NA	NA	NA	NA	NA	NA	NA	NA	NA	NA	NA	NA	NA	NA	NA	NA	NA	NA	NA	NA	NA	NA	NA
PE1006554	PE1M0343	MAL-ED	Peru	Milk	2	2347.67	46.0357	8	1	23.4224	18	NA	NA	NA	NA	NA	0	NA	NA	NA	NA	NA	NA	LMIC	NA	NA	NA	NA	NA	NA	NA	NA	NA	NA	NA	NA	NA	NA	NA	NA	NA	NA	NA	NA	NA	NA	NA	NA	NA
PE1006555	PE1M0344	MAL-ED	Peru	Milk	1	1860.71	34.5381	3	1	22.3674	16	NA	NA	NA	NA	NA	0	NA	NA	NA	NA	NA	NA	LMIC	NA	NA	NA	NA	NA	NA	NA	NA	NA	NA	NA	NA	NA	NA	NA	NA	NA	NA	NA	NA	NA	NA	NA	NA	NA
PE1006582	PE1M0321	MAL-ED	Peru	Milk	9	304.42	6.52372	6	7	19.4771	37	NA	NA	NA	NA	NA	0	NA	NA	NA	NA	NA	NA	LMIC	NA	NA	NA	NA	NA	NA	NA	NA	NA	NA	NA	NA	NA	NA	NA	NA	NA	NA	NA	NA	NA	NA	NA	NA	NA
PE1006585	PE1M0342	MAL-ED	Peru	Milk	1	627.592	16.0461	2	2	21.7778	23	NA	NA	NA	NA	NA	0	NA	NA	NA	NA	NA	NA	LMIC	NA	NA	NA	NA	NA	NA	NA	NA	NA	NA	NA	NA	NA	NA	NA	NA	NA	NA	NA	NA	NA	NA	NA	NA	NA
PE1006586	PE1M0345	MAL-ED	Peru	Milk	0	724.377	11.0541	9	2	21.9076	20	NA	NA	NA	NA	NA	0	NA	NA	NA	NA	NA	NA	LMIC	NA	NA	NA	NA	NA	NA	NA	NA	NA	NA	NA	NA	NA	NA	NA	NA	NA	NA	NA	NA	NA	NA	NA	NA	NA
PE1006633	PE1M0323	MAL-ED	Peru	Milk	9	299.672	9.79716	5	4	19.025	30	NA	NA	NA	NA	NA	0	NA	NA	NA	NA	NA	NA	LMIC	NA	NA	NA	NA	NA	NA	NA	NA	NA	NA	NA	NA	NA	NA	NA	NA	NA	NA	NA	NA	NA	NA	NA	NA	NA
PE1006693	PE1M0307	MAL-ED	Peru	Milk	13	358.495	24.1393	10	1	21.7502	18	NA	NA	NA	NA	NA	0	NA	NA	NA	NA	NA	NA	LMIC	NA	NA	NA	NA	NA	NA	NA	NA	NA	NA	NA	NA	NA	NA	NA	NA	NA	NA	NA	NA	NA	NA	NA	NA	NA
PE1006694	PE1M0348	MAL-ED	Peru	Milk	1	849.708	12.4058	7	3	33.9934	26	NA	NA	NA	NA	NA	0	NA	NA	NA	NA	NA	NA	LMIC	NA	NA	NA	NA	NA	NA	NA	NA	NA	NA	NA	NA	NA	NA	NA	NA	NA	NA	NA	NA	NA	NA	NA	NA	NA
PE1006695	PE1M0349	MAL-ED	Peru	Milk	1	1896.75	21.3826	11	2	27.4714	19	NA	NA	NA	NA	NA	0	NA	NA	NA	NA	NA	NA	LMIC	NA	NA	NA	NA	NA	NA	NA	NA	NA	NA	NA	NA	NA	NA	NA	NA	NA	NA	NA	NA	NA	NA	NA	NA	NA
PE1006712	PE1M0310	MAL-ED	Peru	Milk	13	312.081	10.4552	11	1	20.7756	20	NA	NA	NA	NA	NA	0	NA	NA	NA	NA	NA	NA	LMIC	NA	NA	NA	NA	NA	NA	NA	NA	NA	NA	NA	NA	NA	NA	NA	NA	NA	NA	NA	NA	NA	NA	NA	NA	NA
PE1006721	PE1M0350	MAL-ED	Peru	Milk	1	779.601	11.2882	NA	NA	NA	NA	NA	NA	NA	NA	NA	NA	NA	NA	NA	NA	NA	NA	LMIC	NA	NA	NA	NA	NA	NA	NA	NA	NA	NA	NA	NA	NA	NA	NA	NA	NA	NA	NA	NA	NA	NA	NA	NA	NA
PE1006737	PE1M0325	MAL-ED	Peru	Milk	9	197.921	6.94352	7	3	27.7008	35	NA	NA	NA	NA	NA	0	NA	NA	NA	NA	NA	NA	LMIC	NA	NA	NA	NA	NA	NA	NA	NA	NA	NA	NA	NA	NA	NA	NA	NA	NA	NA	NA	NA	NA	NA	NA	NA	NA
PE1006750	PE1M0326	MAL-ED	Peru	Milk	8	375.362	19.0393	11	1	23.4375	19	NA	NA	NA	NA	NA	0	NA	NA	NA	NA	NA	NA	LMIC	NA	NA	NA	NA	NA	NA	NA	NA	NA	NA	NA	NA	NA	NA	NA	NA	NA	NA	NA	NA	NA	NA	NA	NA	NA
PE1006787	PE1M0312	MAL-ED	Peru	Milk	13	680.835	19.6458	11	2	20.6612	20	NA	NA	NA	NA	NA	0	NA	NA	NA	NA	NA	NA	LMIC	NA	NA	NA	NA	NA	NA	NA	NA	NA	NA	NA	NA	NA	NA	NA	NA	NA	NA	NA	NA	NA	NA	NA	NA	NA
PE1006800	PE1M0308	MAL-ED	Peru	Milk	13	488.253	36.6095	4	7	22.6003	31	NA	NA	NA	NA	NA	0	NA	NA	NA	NA	NA	NA	LMIC	NA	NA	NA	NA	NA	NA	NA	NA	NA	NA	NA	NA	NA	NA	NA	NA	NA	NA	NA	NA	NA	NA	NA	NA	NA
PE1006804	PE1M0347	MAL-ED	Peru	Milk	2	341.519	5.78876	7	3	22.213	24	NA	NA	NA	NA	NA	0	NA	NA	NA	NA	NA	NA	LMIC	NA	NA	NA	NA	NA	NA	NA	NA	NA	NA	NA	NA	NA	NA	NA	NA	NA	NA	NA	NA	NA	NA	NA	NA	NA
PE1006811	PE1M0329	MAL-ED	Peru	Milk	9	233.561	5.96026	8	4	21.9483	25	NA	NA	NA	NA	NA	0	NA	NA	NA	NA	NA	NA	LMIC	NA	NA	NA	NA	NA	NA	NA	NA	NA	NA	NA	NA	NA	NA	NA	NA	NA	NA	NA	NA	NA	NA	NA	NA	NA
PE1006822	PE1M0327	MAL-ED	Peru	Milk	9	455.218	18.5881	9	1	25.8334	17	NA	NA	NA	NA	NA	0	NA	NA	NA	NA	NA	NA	LMIC	NA	NA	NA	NA	NA	NA	NA	NA	NA	NA	NA	NA	NA	NA	NA	NA	NA	NA	NA	NA	NA	NA	NA	NA	NA
PE1006853	PE1M0315	MAL-ED	Peru	Milk	13	460.132	22.7086	7	4	35.6513	29	NA	NA	NA	NA	NA	0	NA	NA	NA	NA	NA	NA	LMIC	NA	NA	NA	NA	NA	NA	NA	NA	NA	NA	NA	NA	NA	NA	NA	NA	NA	NA	NA	NA	NA	NA	NA	NA	NA
PE1006854	PE1M0328	MAL-ED	Peru	Milk	9	1651.94	35.5752	10	1	24.019	18	NA	NA	NA	NA	NA	0	NA	NA	NA	NA	NA	NA	LMIC	NA	NA	NA	NA	NA	NA	NA	NA	NA	NA	NA	NA	NA	NA	NA	NA	NA	NA	NA	NA	NA	NA	NA	NA	NA
PE1006867	PE1M0316	MAL-ED	Peru	Milk	13	339.723	7.23085	10	4	23.0681	26	NA	NA	NA	NA	NA	0	NA	NA	NA	NA	NA	NA	LMIC	NA	NA	NA	NA	NA	NA	NA	NA	NA	NA	NA	NA	NA	NA	NA	NA	NA	NA	NA	NA	NA	NA	NA	NA	NA
PE1006919	PE1M0317	MAL-ED	Peru	Milk	13	256.45	13.7574	10	5	27.0062	34	NA	NA	NA	NA	NA	0	NA	NA	NA	NA	NA	NA	LMIC	NA	NA	NA	NA	NA	NA	NA	NA	NA	NA	NA	NA	NA	NA	NA	NA	NA	NA	NA	NA	NA	NA	NA	NA	NA
PE1007048	PE1M0334	MAL-ED	Peru	Milk	8	399.161	15.7326	7	3	29.6749	32	NA	NA	NA	NA	NA	0	NA	NA	NA	NA	NA	NA	LMIC	NA	NA	NA	NA	NA	NA	NA	NA	NA	NA	NA	NA	NA	NA	NA	NA	NA	NA	NA	NA	NA	NA	NA	NA	NA
PE1007064	PE1M0332	MAL-ED	Peru	Milk	9	483.503	24.0018	12	1	20.7369	21	NA	NA	NA	NA	NA	0	NA	NA	NA	NA	NA	NA	LMIC	NA	NA	NA	NA	NA	NA	NA	NA	NA	NA	NA	NA	NA	NA	NA	NA	NA	NA	NA	NA	NA	NA	NA	NA	NA
PE1006920	PE1M0320	MAL-ED	Peru	Milk	13	337.4	9.29452	0	5	25.1382	35	NA	NA	NA	NA	NA	0	NA	NA	NA	NA	NA	NA	LMIC	NA	NA	NA	NA	NA	NA	NA	NA	NA	NA	NA	NA	NA	NA	NA	NA	NA	NA	NA	NA	NA	NA	NA	NA	NA
PE1007047	PE1M0331	MAL-ED	Peru	Milk	8	634.423	22.1055	9	3	24.4946	28	NA	NA	NA	NA	NA	0	NA	NA	NA	NA	NA	NA	LMIC	NA	NA	NA	NA	NA	NA	NA	NA	NA	NA	NA	NA	NA	NA	NA	NA	NA	NA	NA	NA	NA	NA	NA	NA	NA
PE1007009	PE1M0321	MAL-ED	Peru	Milk	13	361.077	11.4747	6	7	19.4771	37	NA	NA	NA	NA	NA	0	NA	NA	NA	NA	NA	NA	LMIC	NA	NA	NA	NA	NA	NA	NA	NA	NA	NA	NA	NA	NA	NA	NA	NA	NA	NA	NA	NA	NA	NA	NA	NA	NA
PE1007098	PE1M0333	MAL-ED	Peru	Milk	9	401.471	9.42414	10	3	24.0385	33	NA	NA	NA	NA	NA	0	NA	NA	NA	NA	NA	NA	LMIC	NA	NA	NA	NA	NA	NA	NA	NA	NA	NA	NA	NA	NA	NA	NA	NA	NA	NA	NA	NA	NA	NA	NA	NA	NA
PE1007099	PE1M0335	MAL-ED	Peru	Milk	9	496.564	7.7423	7	2	25.2926	22	NA	NA	NA	NA	NA	0	NA	NA	NA	NA	NA	NA	LMIC	NA	NA	NA	NA	NA	NA	NA	NA	NA	NA	NA	NA	NA	NA	NA	NA	NA	NA	NA	NA	NA	NA	NA	NA	NA
PE1006992	PE1M0330	MAL-ED	Peru	Milk	8	317.377	5.26546	7	1	17.4559	19	NA	NA	NA	NA	NA	0	NA	NA	NA	NA	NA	NA	LMIC	NA	NA	NA	NA	NA	NA	NA	NA	NA	NA	NA	NA	NA	NA	NA	NA	NA	NA	NA	NA	NA	NA	NA	NA	NA
PE1006981	PE1M0324	MAL-ED	Peru	Milk	13	585.777	9.20031	3	2	22.0741	20	NA	NA	NA	NA	NA	0	NA	NA	NA	NA	NA	NA	LMIC	NA	NA	NA	NA	NA	NA	NA	NA	NA	NA	NA	NA	NA	NA	NA	NA	NA	NA	NA	NA	NA	NA	NA	NA	NA
PE1007111	PE1M0336	MAL-ED	Peru	Milk	8	264.594	4.96431	4	3	22.6667	31	NA	NA	NA	NA	NA	0	NA	NA	NA	NA	NA	NA	LMIC	NA	NA	NA	NA	NA	NA	NA	NA	NA	NA	NA	NA	NA	NA	NA	NA	NA	NA	NA	NA	NA	NA	NA	NA	NA
PE1007138	PE1M0323	MAL-ED	Peru	Milk	14	247.386	9.84156	5	4	19.025	30	NA	NA	NA	NA	NA	0	NA	NA	NA	NA	NA	NA	LMIC	NA	NA	NA	NA	NA	NA	NA	NA	NA	NA	NA	NA	NA	NA	NA	NA	NA	NA	NA	NA	NA	NA	NA	NA	NA
PE1007178	PE1M0325	MAL-ED	Peru	Milk	13	197.351	8.62473	7	3	27.7008	35	NA	NA	NA	NA	NA	0	NA	NA	NA	NA	NA	NA	LMIC	NA	NA	NA	NA	NA	NA	NA	NA	NA	NA	NA	NA	NA	NA	NA	NA	NA	NA	NA	NA	NA	NA	NA	NA	NA
PE1007197	PE1M0326	MAL-ED	Peru	Milk	13	450.566	12.8682	11	1	23.4375	19	NA	NA	NA	NA	NA	0	NA	NA	NA	NA	NA	NA	LMIC	NA	NA	NA	NA	NA	NA	NA	NA	NA	NA	NA	NA	NA	NA	NA	NA	NA	NA	NA	NA	NA	NA	NA	NA	NA
PE1007223	PE1M0329	MAL-ED	Peru	Milk	13	248.029	9.25261	8	4	21.9483	25	NA	NA	NA	NA	NA	0	NA	NA	NA	NA	NA	NA	LMIC	NA	NA	NA	NA	NA	NA	NA	NA	NA	NA	NA	NA	NA	NA	NA	NA	NA	NA	NA	NA	NA	NA	NA	NA	NA
PE1007226	PE1M0338	MAL-ED	Peru	Milk	9	229.221	5.85119	11	1	23.1385	21	NA	NA	NA	NA	NA	0	NA	NA	NA	NA	NA	NA	LMIC	NA	NA	NA	NA	NA	NA	NA	NA	NA	NA	NA	NA	NA	NA	NA	NA	NA	NA	NA	NA	NA	NA	NA	NA	NA
PE1007227	PE1M0340	MAL-ED	Peru	Milk	8	343.178	11.2264	10	1	20.4294	22	NA	NA	NA	NA	NA	0	NA	NA	NA	NA	NA	NA	LMIC	NA	NA	NA	NA	NA	NA	NA	NA	NA	NA	NA	NA	NA	NA	NA	NA	NA	NA	NA	NA	NA	NA	NA	NA	NA
PE1007260	PE1M0343	MAL-ED	Peru	Milk	9	2346.07	57.4539	8	1	23.4224	18	NA	NA	NA	NA	NA	0	NA	NA	NA	NA	NA	NA	LMIC	NA	NA	NA	NA	NA	NA	NA	NA	NA	NA	NA	NA	NA	NA	NA	NA	NA	NA	NA	NA	NA	NA	NA	NA	NA
PE1007274	PE1M0327	MAL-ED	Peru	Milk	13	592.78	23.4966	9	1	25.8334	17	NA	NA	NA	NA	NA	0	NA	NA	NA	NA	NA	NA	LMIC	NA	NA	NA	NA	NA	NA	NA	NA	NA	NA	NA	NA	NA	NA	NA	NA	NA	NA	NA	NA	NA	NA	NA	NA	NA
PE1007302	PE1M0339	MAL-ED	Peru	Milk	9	250.99	13.7336	9	1	21.9138	17	NA	NA	NA	NA	NA	0	NA	NA	NA	NA	NA	NA	LMIC	NA	NA	NA	NA	NA	NA	NA	NA	NA	NA	NA	NA	NA	NA	NA	NA	NA	NA	NA	NA	NA	NA	NA	NA	NA
PE1007303	PE1M0341	MAL-ED	Peru	Milk	8	167.97	5.67374	8	1	22.6223	16	NA	NA	NA	NA	NA	0	NA	NA	NA	NA	NA	NA	LMIC	NA	NA	NA	NA	NA	NA	NA	NA	NA	NA	NA	NA	NA	NA	NA	NA	NA	NA	NA	NA	NA	NA	NA	NA	NA
PE1007308	PE1M0328	MAL-ED	Peru	Milk	13	353.854	16.62	10	1	24.019	18	NA	NA	NA	NA	NA	0	NA	NA	NA	NA	NA	NA	LMIC	NA	NA	NA	NA	NA	NA	NA	NA	NA	NA	NA	NA	NA	NA	NA	NA	NA	NA	NA	NA	NA	NA	NA	NA	NA
PE1007343	PE1M0342	MAL-ED	Peru	Milk	9	312.903	17.377	2	2	21.7778	23	NA	NA	NA	NA	NA	0	NA	NA	NA	NA	NA	NA	LMIC	NA	NA	NA	NA	NA	NA	NA	NA	NA	NA	NA	NA	NA	NA	NA	NA	NA	NA	NA	NA	NA	NA	NA	NA	NA
PE1006234	PE1M0310	MAL-ED	Peru	Serum	NA	NA	NA	NA	NA	NA	NA	NA	NA	NA	NA	NA	NA	NA	NA	NA	NA	NA	NA	LMIC	NA	NA	NA	NA	NA	NA	NA	NA	NA	NA	NA	NA	NA	NA	NA	NA	NA	NA	NA	NA	NA	NA	NA	NA	NA
PE1006300	PE1M0307	MAL-ED	Peru	Serum	NA	NA	NA	NA	NA	NA	NA	NA	NA	NA	NA	NA	NA	NA	NA	NA	NA	NA	NA	LMIC	NA	NA	NA	NA	NA	NA	NA	NA	NA	NA	NA	NA	NA	NA	NA	NA	NA	NA	NA	NA	NA	NA	NA	NA	NA
PE1006302	PE1M0312	MAL-ED	Peru	Serum	NA	NA	NA	NA	NA	NA	NA	NA	NA	NA	NA	NA	NA	NA	NA	NA	NA	NA	NA	LMIC	NA	NA	NA	NA	NA	NA	NA	NA	NA	NA	NA	NA	NA	NA	NA	NA	NA	NA	NA	NA	NA	NA	NA	NA	NA
PE1006346	PE1M0308	MAL-ED	Peru	Serum	NA	NA	NA	NA	NA	NA	NA	NA	NA	NA	NA	NA	NA	NA	NA	NA	NA	NA	NA	LMIC	NA	NA	NA	NA	NA	NA	NA	NA	NA	NA	NA	NA	NA	NA	NA	NA	NA	NA	NA	NA	NA	NA	NA	NA	NA
PE1006420	PE1M0316	MAL-ED	Peru	Serum	NA	NA	NA	NA	NA	NA	NA	NA	NA	NA	NA	NA	NA	NA	NA	NA	NA	NA	NA	LMIC	NA	NA	NA	NA	NA	NA	NA	NA	NA	NA	NA	NA	NA	NA	NA	NA	NA	NA	NA	NA	NA	NA	NA	NA	NA
PE1006452	PE1M0320	MAL-ED	Peru	Serum	NA	NA	NA	NA	NA	NA	NA	NA	NA	NA	NA	NA	NA	NA	NA	NA	NA	NA	NA	LMIC	NA	NA	NA	NA	NA	NA	NA	NA	NA	NA	NA	NA	NA	NA	NA	NA	NA	NA	NA	NA	NA	NA	NA	NA	NA
PE1006488	PE1M0317	MAL-ED	Peru	Serum	NA	NA	NA	NA	NA	NA	NA	NA	NA	NA	NA	NA	NA	NA	NA	NA	NA	NA	NA	LMIC	NA	NA	NA	NA	NA	NA	NA	NA	NA	NA	NA	NA	NA	NA	NA	NA	NA	NA	NA	NA	NA	NA	NA	NA	NA
PE1006563	PE1M0321	MAL-ED	Peru	Serum	NA	NA	NA	NA	NA	NA	NA	NA	NA	NA	NA	NA	NA	NA	NA	NA	NA	NA	NA	LMIC	NA	NA	NA	NA	NA	NA	NA	NA	NA	NA	NA	NA	NA	NA	NA	NA	NA	NA	NA	NA	NA	NA	NA	NA	NA
PE1006736	PE1M0325	MAL-ED	Peru	Serum	NA	NA	NA	NA	NA	NA	NA	NA	NA	NA	NA	NA	NA	NA	NA	NA	NA	NA	NA	LMIC	NA	NA	NA	NA	NA	NA	NA	NA	NA	NA	NA	NA	NA	NA	NA	NA	NA	NA	NA	NA	NA	NA	NA	NA	NA
PE1006749	PE1M0326	MAL-ED	Peru	Serum	NA	NA	NA	NA	NA	NA	NA	NA	NA	NA	NA	NA	NA	NA	NA	NA	NA	NA	NA	LMIC	NA	NA	NA	NA	NA	NA	NA	NA	NA	NA	NA	NA	NA	NA	NA	NA	NA	NA	NA	NA	NA	NA	NA	NA	NA
PE1006812	PE1M0329	MAL-ED	Peru	Serum	NA	NA	NA	NA	NA	NA	NA	NA	NA	NA	NA	NA	NA	NA	NA	NA	NA	NA	NA	LMIC	NA	NA	NA	NA	NA	NA	NA	NA	NA	NA	NA	NA	NA	NA	NA	NA	NA	NA	NA	NA	NA	NA	NA	NA	NA
PE1006823	PE1M0327	MAL-ED	Peru	Serum	NA	NA	NA	NA	NA	NA	NA	NA	NA	NA	NA	NA	NA	NA	NA	NA	NA	NA	NA	LMIC	NA	NA	NA	NA	NA	NA	NA	NA	NA	NA	NA	NA	NA	NA	NA	NA	NA	NA	NA	NA	NA	NA	NA	NA	NA
PE1006855	PE1M0328	MAL-ED	Peru	Serum	NA	NA	NA	NA	NA	NA	NA	NA	NA	NA	NA	NA	NA	NA	NA	NA	NA	NA	NA	LMIC	NA	NA	NA	NA	NA	NA	NA	NA	NA	NA	NA	NA	NA	NA	NA	NA	NA	NA	NA	NA	NA	NA	NA	NA	NA
PE1006863	PE1M0315	MAL-ED	Peru	Serum	NA	NA	NA	NA	NA	NA	NA	NA	NA	NA	NA	NA	NA	NA	NA	NA	NA	NA	NA	LMIC	NA	NA	NA	NA	NA	NA	NA	NA	NA	NA	NA	NA	NA	NA	NA	NA	NA	NA	NA	NA	NA	NA	NA	NA	NA
PE1006994	PE1M0330	MAL-ED	Peru	Serum	NA	NA	NA	NA	NA	NA	NA	NA	NA	NA	NA	NA	NA	NA	NA	NA	NA	NA	NA	LMIC	NA	NA	NA	NA	NA	NA	NA	NA	NA	NA	NA	NA	NA	NA	NA	NA	NA	NA	NA	NA	NA	NA	NA	NA	NA
PE1007045	PE1M0331	MAL-ED	Peru	Serum	NA	NA	NA	NA	NA	NA	NA	NA	NA	NA	NA	NA	NA	NA	NA	NA	NA	NA	NA	LMIC	NA	NA	NA	NA	NA	NA	NA	NA	NA	NA	NA	NA	NA	NA	NA	NA	NA	NA	NA	NA	NA	NA	NA	NA	NA
PE1007046	PE1M0334	MAL-ED	Peru	Serum	NA	NA	NA	NA	NA	NA	NA	NA	NA	NA	NA	NA	NA	NA	NA	NA	NA	NA	NA	LMIC	NA	NA	NA	NA	NA	NA	NA	NA	NA	NA	NA	NA	NA	NA	NA	NA	NA	NA	NA	NA	NA	NA	NA	NA	NA
PE1007066	PE1M0332	MAL-ED	Peru	Serum	NA	NA	NA	NA	NA	NA	NA	NA	NA	NA	NA	NA	NA	NA	NA	NA	NA	NA	NA	LMIC	NA	NA	NA	NA	NA	NA	NA	NA	NA	NA	NA	NA	NA	NA	NA	NA	NA	NA	NA	NA	NA	NA	NA	NA	NA
PE1007078	PE1M0335	MAL-ED	Peru	Serum	NA	NA	NA	NA	NA	NA	NA	NA	NA	NA	NA	NA	NA	NA	NA	NA	NA	NA	NA	LMIC	NA	NA	NA	NA	NA	NA	NA	NA	NA	NA	NA	NA	NA	NA	NA	NA	NA	NA	NA	NA	NA	NA	NA	NA	NA
PE1007097	PE1M0333	MAL-ED	Peru	Serum	NA	NA	NA	NA	NA	NA	NA	NA	NA	NA	NA	NA	NA	NA	NA	NA	NA	NA	NA	LMIC	NA	NA	NA	NA	NA	NA	NA	NA	NA	NA	NA	NA	NA	NA	NA	NA	NA	NA	NA	NA	NA	NA	NA	NA	NA
PE1007116	PE1M0336	MAL-ED	Peru	Serum	NA	NA	NA	NA	NA	NA	NA	NA	NA	NA	NA	NA	NA	NA	NA	NA	NA	NA	NA	LMIC	NA	NA	NA	NA	NA	NA	NA	NA	NA	NA	NA	NA	NA	NA	NA	NA	NA	NA	NA	NA	NA	NA	NA	NA	NA
PE1007140	PE1M0323	MAL-ED	Peru	Serum	NA	NA	NA	NA	NA	NA	NA	NA	NA	NA	NA	NA	NA	NA	NA	NA	NA	NA	NA	LMIC	NA	NA	NA	NA	NA	NA	NA	NA	NA	NA	NA	NA	NA	NA	NA	NA	NA	NA	NA	NA	NA	NA	NA	NA	NA
PE1007251	PE1M0338	MAL-ED	Peru	Serum	NA	NA	NA	NA	NA	NA	NA	NA	NA	NA	NA	NA	NA	NA	NA	NA	NA	NA	NA	LMIC	NA	NA	NA	NA	NA	NA	NA	NA	NA	NA	NA	NA	NA	NA	NA	NA	NA	NA	NA	NA	NA	NA	NA	NA	NA
PE1007252	PE1M0343	MAL-ED	Peru	Serum	NA	NA	NA	NA	NA	NA	NA	NA	NA	NA	NA	NA	NA	NA	NA	NA	NA	NA	NA	LMIC	NA	NA	NA	NA	NA	NA	NA	NA	NA	NA	NA	NA	NA	NA	NA	NA	NA	NA	NA	NA	NA	NA	NA	NA	NA
PE1007304	PE1M0339	MAL-ED	Peru	Serum	NA	NA	NA	NA	NA	NA	NA	NA	NA	NA	NA	NA	NA	NA	NA	NA	NA	NA	NA	LMIC	NA	NA	NA	NA	NA	NA	NA	NA	NA	NA	NA	NA	NA	NA	NA	NA	NA	NA	NA	NA	NA	NA	NA	NA	NA
PE1007305	PE1M0340	MAL-ED	Peru	Serum	NA	NA	NA	NA	NA	NA	NA	NA	NA	NA	NA	NA	NA	NA	NA	NA	NA	NA	NA	LMIC	NA	NA	NA	NA	NA	NA	NA	NA	NA	NA	NA	NA	NA	NA	NA	NA	NA	NA	NA	NA	NA	NA	NA	NA	NA
PE1007306	PE1M0341	MAL-ED	Peru	Serum	NA	NA	NA	NA	NA	NA	NA	NA	NA	NA	NA	NA	NA	NA	NA	NA	NA	NA	NA	LMIC	NA	NA	NA	NA	NA	NA	NA	NA	NA	NA	NA	NA	NA	NA	NA	NA	NA	NA	NA	NA	NA	NA	NA	NA	NA
PE1007344	PE1M0342	MAL-ED	Peru	Serum	NA	NA	NA	NA	NA	NA	NA	NA	NA	NA	NA	NA	NA	NA	NA	NA	NA	NA	NA	LMIC	NA	NA	NA	NA	NA	NA	NA	NA	NA	NA	NA	NA	NA	NA	NA	NA	NA	NA	NA	NA	NA	NA	NA	NA	NA
PE1007363	PE1M0344	MAL-ED	Peru	Serum	NA	NA	NA	NA	NA	NA	NA	NA	NA	NA	NA	NA	NA	NA	NA	NA	NA	NA	NA	LMIC	NA	NA	NA	NA	NA	NA	NA	NA	NA	NA	NA	NA	NA	NA	NA	NA	NA	NA	NA	NA	NA	NA	NA	NA	NA
PE1007414	PE1M0345	MAL-ED	Peru	Serum	NA	NA	NA	NA	NA	NA	NA	NA	NA	NA	NA	NA	NA	NA	NA	NA	NA	NA	NA	LMIC	NA	NA	NA	NA	NA	NA	NA	NA	NA	NA	NA	NA	NA	NA	NA	NA	NA	NA	NA	NA	NA	NA	NA	NA	NA
PE1007460	PE1M0350	MAL-ED	Peru	Serum	NA	NA	NA	NA	NA	NA	NA	NA	NA	NA	NA	NA	NA	NA	NA	NA	NA	NA	NA	LMIC	NA	NA	NA	NA	NA	NA	NA	NA	NA	NA	NA	NA	NA	NA	NA	NA	NA	NA	NA	NA	NA	NA	NA	NA	NA
PE1007472	PE1M0348	MAL-ED	Peru	Serum	NA	NA	NA	NA	NA	NA	NA	NA	NA	NA	NA	NA	NA	NA	NA	NA	NA	NA	NA	LMIC	NA	NA	NA	NA	NA	NA	NA	NA	NA	NA	NA	NA	NA	NA	NA	NA	NA	NA	NA	NA	NA	NA	NA	NA	NA
PE1007473	PE1M0349	MAL-ED	Peru	Serum	NA	NA	NA	NA	NA	NA	NA	NA	NA	NA	NA	NA	NA	NA	NA	NA	NA	NA	NA	LMIC	NA	NA	NA	NA	NA	NA	NA	NA	NA	NA	NA	NA	NA	NA	NA	NA	NA	NA	NA	NA	NA	NA	NA	NA	NA
PE1007483	PE1M0347	MAL-ED	Peru	Serum	NA	NA	NA	NA	NA	NA	NA	NA	NA	NA	NA	NA	NA	NA	NA	NA	NA	NA	NA	LMIC	NA	NA	NA	NA	NA	NA	NA	NA	NA	NA	NA	NA	NA	NA	NA	NA	NA	NA	NA	NA	NA	NA	NA	NA	NA
[truncated: 23 more columns]

## Sheet: Annotation
ID	Pathogen	Description
SAUSA300_0401	Staphylococcus aureus	exotoxin
centroid_545741_EPEC	Enteropathogenic E. coli (EPEC)	translocated intimin receptor Tir
t3828	Salmonella enterica Typhi	autotransporter
centroid_159621_ETEC	Enterotoxigenic E. coli (ETEC)	putative membrane protein
7622_5#77_CLS00596_s3	Streptococcus pneumoniae	Beta-galactosidase/beta-glucuronidase;beta-galactosidase precursor, putative;putative surface anchored beta-galactosidase;beta-galactosidase;
centroid_72876_EPEC	Enteropathogenic E. coli (EPEC)	intimin
centroid_2400364_Sh	Shigella spp.	haemagglutinin family protein
7622_5#77_CLS00903	Streptococcus pneumoniae	pneumococcal histidine triad protein E (Bvh-3);conserved hypothetical protein;pneumococcal histidine triad protein E;hypothetical protein;
t0391	Salmonella enterica Typhi	putative ethanolamine utilization protein EutQ (eutQ)
SAUSA300_1917	Staphylococcus aureus	map protein, programmed frameshift (map)
SAUSA300_0409	Staphylococcus aureus	conserved hypothetical protein
6925_2#88_PhageAmi	Streptococcus pneumoniae	phage amidase
SAUSA300_1920	Staphylococcus aureus	chemotaxis-inhibiting protein CHIPS (chs)
SAUSA300_1028	Staphylococcus aureus	iron transport associated domain protein
SP_1154_s1	Streptococcus pneumoniae	immunoglobulin A1 protease
centroid_603302_EPEC	Enteropathogenic E. coli (EPEC)	intimin
SP_0117	Streptococcus pneumoniae	pneumococcal surface protein A
SAUSA300_0224	Staphylococcus aureus	staphylocoagulase precursor (coa)
SAUSA300_0548-s2	Staphylococcus aureus	sdrE protein (sdrE)
SP_2136	Streptococcus pneumoniae	choline binding protein PcpA
Rv0583c	Mycobacterium tuberculosis (Mtb)	Probable conserved lipoprotein LpqN
centroid_598323_EPEC	Enteropathogenic E. coli (EPEC)	secretion system effector C (SseC) like family protein
Rv3515c	Mycobacterium tuberculosis (Mtb)	Fatty-acid-CoA ligase FadD19 (fatty-acid-CoA synthetase) (fatty-acid-CoA synthase)
SP_1241	Streptococcus pneumoniae	amino acid ABC transporter, amino acid-binding protein/permease protein
SAUSA300_1029	Staphylococcus aureus	iron transport associated domain protein
SP_1673	Streptococcus pneumoniae	penicillin-binding protein 2B
SAUSA300_0398	Staphylococcus aureus	exotoxin
centroid_462446_EPEC	Enteropathogenic E. coli (EPEC)	espA
centroid_569796_EPEC	Enteropathogenic E. coli (EPEC)	secretion system effector C (SseC) like family protein
7622_4#20_CLS02728	Streptococcus pneumoniae	hypothetical protein;
centroid_682805_ETEC	Enterotoxigenic E. coli (ETEC)	conserved hypothetical protein
centroid_52889_s2_EAEC	Enteroaggregative E. coli (EAEC)	outer membrane autotransporter barrel domain protein
centroid_381672_Sh	Shigella spp.	efflux transporter, RND family, MFP subunit
SP_0664_s1	Streptococcus pneumoniae	zinc metalloprotease ZmpB
WS_2773E_fliC	Enterotoxigenic E. coli (ETEC)	NA
centroid_755232_EPEC	Enteropathogenic E. coli (EPEC)	espA
centroid_2280849_Sh	Shigella spp.	preprotein translocase, SecG subunit
t2127	Salmonella enterica Typhi	peptidoglycan-associated outer membrane lipoprotein
centroid_119840_Sh	Shigella spp.	inner membrane lipoprotein YiaD
SAUSA300_0403	Staphylococcus aureus	exotoxin
centroid_565372_EPEC	Enteropathogenic E. coli (EPEC)	secretion system effector C (SseC) like family protein
7622_5#56_CLS01435_a4	Streptococcus pneumoniae	penicillin-binding protein 2b (resistant);
SAUSA300_0774	Staphylococcus aureus	secretory extracellular matrix and plasma binding protein (empbp)
7622_5#77_CLS01786	Streptococcus pneumoniae	LysM domain-containing protein;putative exported protein;hypothetical protein;
SAUSA300_1058	Staphylococcus aureus	alpha-hemolysin precursor
ETEC_2845_S2	Enterotoxigenic E. coli (ETEC)	adhesin autotransporter
7622_5#77_CLS00766	Streptococcus pneumoniae	putative lipoprotein;lipoprotein;Uncharacterized ABC-type transport system, periplasmic component/surface lipoprotein;
t3710	Salmonella enterica Typhi	heat shock chaperone IbpB
WS_1858B_fliC	Enterotoxigenic E. coli (ETEC)	NA
Rv1779c	Mycobacterium tuberculosis (Mtb)	Possible integral membrane protein
ETEC_0753	Enterotoxigenic E. coli (ETEC)	putative tetratricopeptide repeat exported protein
WS_3504D_00539	Enterotoxigenic E. coli (ETEC)	fliC flagellar filament structural protein
SAUSA300_2366	Staphylococcus aureus	gamma-hemolysin component C (hlgC)
ETEC_0053	Enterotoxigenic E. coli (ETEC)	chaperone precursor (peptidyl-prolyl cis-trans isomerase)
centroid_1018746_ETEC	Enterotoxigenic E. coli (ETEC)	superoxide dismutase [Cu-Zn] 1
SAUSA300_0397	Staphylococcus aureus	exotoxin
SAUSA300_0883	Staphylococcus aureus	putative surface protein
centroid_845698_ETEC	Enterotoxigenic E. coli (ETEC)	quorum-sensing regulator protein G
Rv3333c	Mycobacterium tuberculosis (Mtb)	Hypothetical proline rich protein
t3705	Salmonella enterica Typhi	thiol:disulfide interchange protein
centroid_2095011_Sh	Shigella spp.	tol pal system protein YbgF
OVOC5395	Onchocerca volvulus	hypothetical protein Bm1_06245
t0918	Salmonella enterica Typhi	flagellin
Rv2435c-sB	Mycobacterium tuberculosis (Mtb)	Probable cyclase (adenylyl-or guanylyl-)(adenylate-or guanylate-)
centroid_456352_EPEC	Enteropathogenic E. coli (EPEC)	intimin
Rv3627c	Mycobacterium tuberculosis (Mtb)	hypothetical protein
Rv2098c	Mycobacterium tuberculosis (Mtb)	PE-PGRS family protein PE_PGRS36
centroid_724492_Sh	Shigella spp.	tonB dependent Receptor Plug domain protein
t4166_s1	Salmonella enterica Typhi	large repetitive protein
t2382_m2	Salmonella enterica Typhi	integral membrane protein AefA
ETEC_2032	Enterotoxigenic E. coli (ETEC)	putative flagellin (FliC H11)
centroid_677585_EPEC	Enteropathogenic E. coli (EPEC)	enterobacterial EspB family protein
centroid_600138_Sh	Shigella spp.	lppC lipofamily protein
centroid_1357345_s1_Sh	Shigella spp.	AAA like domain protein
Rv3879c	Mycobacterium tuberculosis (Mtb)	ESX-1 secretion-associated protein EspK Alanine and proline rich protein
Rv0270	Mycobacterium tuberculosis (Mtb)	Probable fatty-acid-CoA ligase FadD2 (fatty-acid-CoA synthetase) (fatty-acid-CoA synthase)
ETEC_0750	Enterotoxigenic E. coli (ETEC)	protein tola
SP_0845	Streptococcus pneumoniae	lipoprotein
SP_1891	Streptococcus pneumoniae	oligopeptide ABC transporter, oligopeptide-binding protein AmiA
centroid_149091_ETEC	Enterotoxigenic E. coli (ETEC)	glycogen/starch/alpha-glucan phosphorylases family protein
SP_0336	Streptococcus pneumoniae	penicillin-binding protein 2X
Rv2396	Mycobacterium tuberculosis (Mtb)	PE-PGRS family protein PE_PGRS41
centroid_657044_EPEC	Enteropathogenic E. coli (EPEC)	intimin
centroid_219570_EPEC	Enteropathogenic E. coli (EPEC)	enterobacterial EspB family protein
ETEC_3776_S1	Enterotoxigenic E. coli (ETEC)	cellulose synthase operon protein C (TPR-repeat-containing protein)
centroid_2083404_Sh	Shigella spp.	sporulation related domain protein
centroid_210442_EAEC	Enteroaggregative E. coli (EAEC)	outer membrane autotransporter barrel domain protein
centroid_1075945_Sh	Shigella spp.	inner membrane lipoprotein YiaD
t1713	Salmonella enterica Typhi	lipoprotein
centroid_182127_ETEC	Enterotoxigenic E. coli (ETEC)	putative phage Tail Collar domain protein
centroid_171895_EAEC	Enteroaggregative E. coli (EAEC)	plasmid conjugative transfer entry exclusion TraS family protein
Rv0341	Mycobacterium tuberculosis (Mtb)	Isoniazid inductible gene protein IniB
7622_2#37_CLS00355_a3	Streptococcus pneumoniae	penicillin-binding protein 2x (resistant);
SAUSA300_0395	Staphylococcus aureus	exotoxin
t3709	Salmonella enterica Typhi	heat shock protein IbpA
SP_2239	Streptococcus pneumoniae	serine protease
t3210	Salmonella enterica Typhi	preprotein translocase subunit SecG
Rv2741	Mycobacterium tuberculosis (Mtb)	PE-PGRS family protein PE_PGRS47
Rv0931c	Mycobacterium tuberculosis (Mtb)	Transmembrane serine/threonine-protein kinase D PknD (protein kinase D) (STPK D)
SSON53G_RS26830_Sh	Shigella spp.	invasin
centroid_8282_EAEC	Enteroaggregative E. coli (EAEC)	putative type VI secretion protein
SAUSA300_0307	Staphylococcus aureus	5-nucleotidase, lipoprotein e(P4) family
centroid_697159_ETEC	Enterotoxigenic E. coli (ETEC)	phage tail tape measure protein, TP901 family, core region
ETEC_3241_S1	Enterotoxigenic E. coli (ETEC)	accessory colonization factor(YghJ)
centroid_400413_EPEC	Enteropathogenic E. coli (EPEC)	type III secretion apparatus lipoprotein, YscJ/HrcJ family
7622_5#77_CLS00534	Streptococcus pneumoniae	valyl-tRNA synthetase;Valyl-tRNA synthetase;
SAUSA300_2579	Staphylococcus aureus	N-acetylmuramoyl-L-alanine amidase domain protein
t0581	Salmonella enterica Typhi	sn-glycerol-3-phosphate transporter
SP_2099	Streptococcus pneumoniae	penicillin-binding protein 1B
Rv3344c	Mycobacterium tuberculosis (Mtb)	PE-PGRS family protein PE_PGRS49
Rv1630	Mycobacterium tuberculosis (Mtb)	30S ribosomal protein S1 RpsA
ETEC_1243	Enterotoxigenic E. coli (ETEC)	side tail fiber protein from lambdoid prophage
Rv2672	Mycobacterium tuberculosis (Mtb)	Possible secreted protease
centroid_641277_ETEC	Enterotoxigenic E. coli (ETEC)	sucrose-6-phosphate hydrolase family protein
centroid_1306389_Sh	Shigella spp.	conserved hypothetical protein
t1579	Salmonella enterica Typhi	oxidoreductase
SP_1923	Streptococcus pneumoniae	pneumolysin
MV-P	Measles	p gene - phosphoprotein
centroid_1311501_Sh	Shigella spp.	bacterial virulence factor hemolysin family protein
7622_5#77_CLS00741	Streptococcus pneumoniae	septation ring formation regulator EzrA;putative septation ring formation regulator EzrA;septation ring formation regulator;
t2126	Salmonella enterica Typhi	tol-pal system protein YbgF
t2315	Salmonella enterica Typhi	fimbrial protein
SAUSA300_1985	Staphylococcus aureus	serine-aspartate repeat family protein, SdrH (sdrH)
centroid_2067370_Sh	Shigella spp.	small heat shock protein IbpA
ETEC_4462	Enterotoxigenic E. coli (ETEC)	putative antigen 43 precursor (fluffing protein)
t0500	Salmonella enterica Typhi	hypothetical protein t0500
Rv3067	Mycobacterium tuberculosis (Mtb)	hypothetical protein
t2941	Salmonella enterica Typhi	hypothetical protein t2941
SP_1518	Streptococcus pneumoniae	conserved hypothetical protein
centroid_167433_s2_EAEC	Enteroaggregative E. coli (EAEC)	serine protease pic autotransporter
ETEC_1243_S1	Enterotoxigenic E. coli (ETEC)	side tail fiber protein from lambdoid prophage
t3872	Salmonella enterica Typhi	hypothetical protein t3872
centroid_177505_ETEC	Enterotoxigenic E. coli (ETEC)	conserved hypothetical protein
Rv2487c	Mycobacterium tuberculosis (Mtb)	PE-PGRS family protein PE_PGRS42
SAUSA300_2403	Staphylococcus aureus	putative lipoprotein
SAUSA300_0400	Staphylococcus aureus	exotoxin
SF_p0182_s1_Sh	Shigella spp.	IcsA (VirG), outermembrane protein exposed to the bacterial surface by a C-terminal autotransporter domain and involved in the movement of intracellular bacteria by binding to N-WASP
Rv0171	Mycobacterium tuberculosis (Mtb)	Mce-family protein Mce1C
ATCC700669_psrP_sA	Streptococcus pneumoniae	pneumococcal serine-rich protein
ETEC_3776	Enterotoxigenic E. coli (ETEC)	cellulose synthase operon protein C (TPR-repeat-containing protein)
centroid_1853448_Sh	Shigella spp.	macrolide specific efflux protein MacA
SAUSA300_0279	Staphylococcus aureus	putative membrane protein
SF_p0125_Sh	Shigella spp.	IpaA, secreted by the Mxi-Spa machinery, modulates entry of bacteria into epithelial cells
centroid_423190_ETEC	Enterotoxigenic E. coli (ETEC)	hypothetical protein
centroid_44319_EAEC	Enteroaggregative E. coli (EAEC)	type-F conjugative transfer system protein TrbI
SP_2190	Streptococcus pneumoniae	choline binding protein A
centroid_1452641_Sh	Shigella spp.	peptidoglycan associated lipoprotein
SP_2108	Streptococcus pneumoniae	maltose/maltodextrin ABC transporter, maltose/maltodextrin-binding protein
Rv3029c	Mycobacterium tuberculosis (Mtb)	Probable electron transfer flavoprotein (beta-subunit) FixA (beta-ETF) (electron transfer flavoprotein small subunit) (ETFSS)
centroid_189936_ETEC	Enterotoxigenic E. coli (ETEC)	respiratory nitrate reductase, gamma subunit
centroid_44185_EAEC	Enteroaggregative E. coli (EAEC)	putative aTP-binding component of a transport system domain protein
SAUSA300_0951	Staphylococcus aureus	V8 protease (sspA) [3.4.21.19]
7622_5#77_CLS01709	Streptococcus pneumoniae	competence-induced protein Ccs50;RmuC family protein;
SAUSA300_1677	Staphylococcus aureus	cell wall surface anchor family protein
centroid_1439706_Sh	Shigella spp.	pseudouridine 5' phosphate glycosidase
Rv3494c	Mycobacterium tuberculosis (Mtb)	Mce-family protein Mce4F
t0429	Salmonella enterica Typhi	cell division protein ZipA
centroid_478035_Sh	Shigella spp.	translocation and assembly module TamB
t4239	Salmonella enterica Typhi	hypothetical protein t4239
centroid_220612_EAEC	Enteroaggregative E. coli (EAEC)	ATPase associated with various cellular activities family protein
Rv3811	Mycobacterium tuberculosis (Mtb)	hypothetical protein
Rv0014c	Mycobacterium tuberculosis (Mtb)	Transmembrane serine/threonine-protein kinase B PknB (protein kinase B) (STPK B)
PF3D7_0402400.2o2	Plasmodium falciparum	Plasmodium exported protein, unknown function (GEXP18)
Rv0934	Mycobacterium tuberculosis (Mtb)	Periplasmic phosphate-binding lipoprotein PstS1 (PBP-1) (PstS1)
centroid_1189627_Sh	Shigella spp.	inner membrane protein YiaW
7622_5#88_CLS03178	Streptococcus pneumoniae	pneumococcal collagen-like protein A;
t3426	Salmonella enterica Typhi	regulatory protein
SF_p0127_Sh	Shigella spp.	IpaC, secreted by the Mxi-Spa secretion machinery, required for entry into epithelial cells
SAUSA300_1685	Staphylococcus aureus	conserved hypothetical protein
t0294	Salmonella enterica Typhi	hypothetical protein t0294
OVOC8619	Onchocerca volvulus	Adhesion regulating molecule conserved region family protein - 13 NetOglyc sites
centroid_2277584_Sh	Shigella spp.	protein RcsF
ETEC_1170	Enterotoxigenic E. coli (ETEC)	putative lipoprotein
ETEC_2366	Enterotoxigenic E. coli (ETEC)	autotransporter
ETEC_2845	Enterotoxigenic E. coli (ETEC)	adhesin autotransporter
Rv2701c	Mycobacterium tuberculosis (Mtb)	Inositol-1-monophosphatase SuhB
Rv2162c	Mycobacterium tuberculosis (Mtb)	PE-PGRS family protein PE_PGRS38
Rv3507-s1	Mycobacterium tuberculosis (Mtb)	PE-PGRS family protein PE_PGRS53
centroid_167433_s1_EAEC	Enteroaggregative E. coli (EAEC)	serine protease pic autotransporter
7622_5#77_CLS00206	Streptococcus pneumoniae	extracellular solute-binding protein;ABC transporter substrate-binding protein-amino acid transport;ABC transporter, substrate binding protein;
Rv0954	Mycobacterium tuberculosis (Mtb)	Probable conserved transmembrane protein
centroid_124167_Sh	Shigella spp.	patatin like phospholipase family protein
t0392	Salmonella enterica Typhi	putative cobalamin adenosyltransferase
SP_1162	Streptococcus pneumoniae	putative acetoin dehydrogenase complex, E2 component, dihydrolipoamide acetyltransferase
centroid_2394825_s2_Sh	Shigella spp.	asmA like C terminal region family protein
Rv1363c	Mycobacterium tuberculosis (Mtb)	Possible membrane protein
Rv0426c	Mycobacterium tuberculosis (Mtb)	Possible transmembrane protein
centroid_88894_EAEC	Enteroaggregative E. coli (EAEC)	conserved hypothetical protein
centroid_499570_Sh	Shigella spp.	chaperone SurA
t4155	Salmonella enterica Typhi	acid phosphatase/phosphotransferase
SAUSA300_1037	Staphylococcus aureus	phenylalanyl-tRNA synthetase, alpha subunit (pheS) [6.1.1.20]
ETEC_2450	Enterotoxigenic E. coli (ETEC)	putative peptidoglycan-binding protein
centroid_724321_ETEC	Enterotoxigenic E. coli (ETEC)	kilA-N domain protein
SAUSA300_1674	Staphylococcus aureus	putative serine protease HtrA
centroid_708937_ETEC	Enterotoxigenic E. coli (ETEC)	conserved hypothetical family protein
SP_0981	Streptococcus pneumoniae	putative protease maturation protein
PF3D7_1036400.1o2	Plasmodium falciparum	liver stage antigen 1 (LSA1)
centroid_43168_EPEC	Enteropathogenic E. coli (EPEC)	major structural subunit of bundle-forming pilus
centroid_1074381_ETEC	Enterotoxigenic E. coli (ETEC)	phage GP46 family protein
SP_1394	Streptococcus pneumoniae	amino acid ABC transporter, amino acid-binding protein
t3059	Salmonella enterica Typhi	hypothetical protein t3059
Rv2264c	Mycobacterium tuberculosis (Mtb)	Conserved hypothetical proline rich protein
centroid_52889_s1_EAEC	Enteroaggregative E. coli (EAEC)	outer membrane autotransporter barrel domain protein
SP_1872	Streptococcus pneumoniae	iron-compound ABC transporter, iron-compound-binding protein
centroid_140419_EPEC	Enteropathogenic E. coli (EPEC)	LEE-encoded effector EspG
Rv3362c	Mycobacterium tuberculosis (Mtb)	Probable ATP/GTP-binding protein
centroid_1151669_Sh	Shigella spp.	dihydropteroate synthase
SAUSA300_1769	Staphylococcus aureus	leukotoxin LukE (lukE)
t2129	Salmonella enterica Typhi	cell envelope integrity inner membrane protein TolA
MV-V	Measles	p gene - V protein
centroid_467688_EPEC	Enteropathogenic E. coli (EPEC)	type-F conjugative transfer system pilin assembly protein TrbC
SAUSA300_1658	Staphylococcus aureus	conserved hypothetical protein
SP_2156	Streptococcus pneumoniae	SPFH domain/Band 7 family
centroid_429863_Sh	Shigella spp.	tonB system energizer ExbB
7622_5#77_CLS01700	Streptococcus pneumoniae	aspartate--ammonia ligase;
SAUSA300_0651	Staphylococcus aureus	CHAP domain family
centroid_155691_EAEC	Enteroaggregative E. coli (EAEC)	type-F conjugative transfer system pilin assembly protein TrbC
SAUSA300_1299	Staphylococcus aureus	putative tellurite resistance protein
centroid_223856_Sh	Shigella spp.	BON domain protein
SAUSA300_0957	Staphylococcus aureus	conserved hypothetical protein
SF_p0070_s1_Sh	Shigella spp.	SepA, extracellular serine protease of the IgA1 protease family, secreted by a C-terminal autotransporter domain
SAUSA300_0693	Staphylococcus aureus	putative lipoprotein
t0510	Salmonella enterica Typhi	histidine-binding periplasmic protein
centroid_804090_Sh	Shigella spp.	iron uptake system component EfeO
centroid_59584_EAEC	Enteroaggregative E. coli (EAEC)	type VI secretion lipofamily protein
7622_5#77_CLS01216	Streptococcus pneumoniae	phosphate-binding protein PstS 1;putative phosphate ABC transporter, extracellular phosphate-binding lipoprotein;
6925_1#52_CLS00168	Streptococcus pneumoniae	putative membrane protein;conserved hypothetical protein;hypothetical protein;
Rv0497	Mycobacterium tuberculosis (Mtb)	Probable conserved transmembrane protein
centroid_33559_EAEC	Enteroaggregative E. coli (EAEC)	outer membrane autotransporter barrel domain protein
Zika-766-NS4B	Zika Virus	Nonstructural Protein NS4B
Rv2027c	Mycobacterium tuberculosis (Mtb)	Two component sensor histidine kinase DosT
t3515	Salmonella enterica Typhi	hypothetical protein t3515
SAUSA300_0776	Staphylococcus aureus	thermonuclease precursor (nuc) [3.1.31.1]
7622_5#77_CLS01186	Streptococcus pneumoniae	Transcriptional regulator;transcriptional regulator, LytR family;
Rv3881c	Mycobacterium tuberculosis (Mtb)	Secreted ESX-1 substrate protein B, EspB. Conserved alanine and glycine rich protein
centroid_1265833_Sh	Shigella spp.	conserved hypothetical protein
7622_5#77_CLS01337	Streptococcus pneumoniae	putative membrane protein;conserved hypothetical protein;hypothetical protein;
Rv2921c	Mycobacterium tuberculosis (Mtb)	Probable cell division protein FtsY (SRP receptor) (signal recognition particle receptor)
ETEC_3590	Enterotoxigenic E. coli (ETEC)	putative glycosyl hydrolase
7622_4#8_CLS01926	Streptococcus pneumoniae	putative prophage protein;
centroid_431903_Sh	Shigella spp.	putative protein
centroid_119223_EAEC	Enteroaggregative E. coli (EAEC)	type VI secretion system effector, Hcp1 family protein
Rv2495c	Mycobacterium tuberculosis (Mtb)	Probable branched-chain keto acid dehydrogenase E2 component BkdC
Rv3544c	Mycobacterium tuberculosis (Mtb)	Probable acyl-CoA dehydrogenase FadE28
Rv0241c	Mycobacterium tuberculosis (Mtb)	Probable 3-hydroxyacyl-thioester dehydratase HtdX
SF_p0265_Sh	Shigella spp.	invasion plasmid antigen, secreted by the Mxi-Spa secretion machinery
SSON53G_RS26875_Sh	Shigella spp.	protein MxiG
centroid_105547_EAEC	Enteroaggregative E. coli (EAEC)	conjugal transfer pilus assembly TraB domain protein
SP_1154	Streptococcus pneumoniae	immunoglobulin A1 protease
centroid_62932_ETEC	Enterotoxigenic E. coli (ETEC)	transcriptional regulatory protein CusR
Rv1441c	Mycobacterium tuberculosis (Mtb)	PE-PGRS family protein PE_PGRS26
centroid_211655_EAEC	Enteroaggregative E. coli (EAEC)	type IV conjugative transfer system protein TraV
SAUSA300_0963	Staphylococcus aureus	quinol oxidase, subunit II (qoxA) [1.9.3.-]
SAUSA300_0408	Staphylococcus aureus	putative surface protein
t4510	Salmonella enterica Typhi	valyl-tRNA synthetase (valS)
SAUSA300_2367	Staphylococcus aureus	gamma-hemolysin component B (hlgB)
centroid_233093_ETEC	Enterotoxigenic E. coli (ETEC)	HNH endonuclease family protein
7622_5#77_CLS00443	Streptococcus pneumoniae	glu-trnagln amidotransferase subunit b;Aspartyl-tRNA(Asn) amidotransferase subunit B (EC 6.3.5.6) @ Glutamyl-tRNA(Gln) amidotransferase subunit B (EC 6.3.5.7);aspartyl/glutamyl-tRNA amidotransferase subunit B;aspartyl/glutamyl-tRNA(Asn/Gln) amidotransferase subunit B (Asp/Glu-ADT subunit B);Asp-tRNAAsn/Glu-tRNAGln amidotransferase B subunit;glutamyl-tRNA amidotransferase subunit B;
ETEC_2005	Enterotoxigenic E. coli (ETEC)	tail fiber protein (gph)
t1850	Salmonella enterica Typhi	outer membrane protein A
ETEC_3086	Enterotoxigenic E. coli (ETEC)	thiol:disulfide interchange protein
centroid_52889_EAEC	Enteroaggregative E. coli (EAEC)	outer membrane autotransporter barrel domain protein
ETEC_1141	Enterotoxigenic E. coli (ETEC)	flagellar hook protein FlgE
ETEC_0357_S1	Enterotoxigenic E. coli (ETEC)	putative adhesin/invasin EaeH
SAUSA300_0862	Staphylococcus aureus	glycerophosphoryl diester phosphodiesterase (glpQ) [3.1.4.46]
centroid_34715_EAEC	Enteroaggregative E. coli (EAEC)	impA domain family protein
SAUSA300_1113	Staphylococcus aureus	protein kinase (pknB) [2.7.1.-]
7622_5#77_CLS00459	Streptococcus pneumoniae	amino acid ABC transporter, amino acid-binding protein/permease protein;SBP_bac_3 domain protein;glutamine ABC transporter, glutamine-binding protein/permease protein;
SP_0877	Streptococcus pneumoniae	PTS system, fructose specific IIABC components
centroid_748087_EPEC	Enteropathogenic E. coli (EPEC)	major structural subunit of bundle-forming pilus
SAUSA300_0438	Staphylococcus aureus	CHAP domain family
SAUSA300_1382	Staphylococcus aureus	Panton-Valentine leukocidin, LukS-PV (lukS-PV)
centroid_764506_ETEC	Enterotoxigenic E. coli (ETEC)	mannose-6-phosphate isomerase, class I
7622_5#77_CLS01488	Streptococcus pneumoniae	protein phosphatase PrpC;putative protein phosphatase;phosphatase, putative;
SAUSA300_2506	Staphylococcus aureus	immunodominant staphylococcal antigen A precursor (isaA)
centroid_478035_s1_Sh	Shigella spp.	translocation and assembly module TamB
PF3D7_0423700.1o1	Plasmodium falciparum	early transcribed membrane protein 4 (ETRAMP4)
PF3D7_0532100	Plasmodium falciparum	early transcribed membrane protein 5 (ETRAMP5)
7622_5#77_CLS00320	Streptococcus pneumoniae	mannose-specific phosphotransferase system component iiab;EIIA-man domain protein;putative mannose-specific phosphotransferase system (PTS), IIAB component;
Rv2500c	Mycobacterium tuberculosis (Mtb)	Possible acyl-CoA dehydrogenase FadE19 (MMGC)
SP_0369	Streptococcus pneumoniae	penicillin-binding protein 1A
SP_1551	Streptococcus pneumoniae	cation-transporting ATPase, E1-E2 family
7622_5#77_CLS01483	Streptococcus pneumoniae	3-hydroxy-3-methylglutaryl CoA synthase;hydroxymethylglutaryl-CoA synthase;3-hydroxy-3-methylglutaryl coenzyme A synthase;HMG_CoA_synt_N domain protein;
t0346	Salmonella enterica Typhi	inosine 5'-monophosphate dehydrogenase
PF3D7_0930300.s2	Plasmodium falciparum	merozoite surface protein 1 (MSP1)
Rv3804c	Mycobacterium tuberculosis (Mtb)	Secreted antigen 85-a FbpA (mycolyl transferase 85A) (fibronectin-binding protein A) (antigen 85 complex A)
Rv3001c	Mycobacterium tuberculosis (Mtb)	Probable KETOL-acid reductoisomerase IlvC (acetohydroxy-acid isomeroreductase) (alpha-keto-beta-hydroxylacil reductoisomerase)
t1116	Salmonella enterica Typhi	outer membrane virulence protein
centroid_235716_ETEC	Enterotoxigenic E. coli (ETEC)	conserved hypothetical protein
SAUSA300_2565	Staphylococcus aureus	clumping factor B (clfB)
PF3D7_0304600	Plasmodium falciparum	circumsporozoite (CS) protein (CSP)
Rv1146	Mycobacterium tuberculosis (Mtb)	Probable conserved transmembrane transport protein MmpL13b
7622_5#77_CLS01280	Streptococcus pneumoniae	peptidoglycan GlcNAc deacetylase;peptidoglycan N-acetylglucosamine deacetylase A;Polysacc_deac_1 domain protein;
7622_5#77_CLS01753	Streptococcus pneumoniae	preprotein translocase, YajC subunit;
SSON53G_RS26835_Sh	Shigella spp.	invasin
SP_0374	Streptococcus pneumoniae	hypothetical protein
centroid_579421_ETEC	Enterotoxigenic E. coli (ETEC)	conserved hypothetical protein
Zika-766-M	Zika Virus	Membrane Glycoprotein M
SSON53G_RS27490_Sh	Shigella spp.	chain-length determining protein
SAUSA300_0242	Staphylococcus aureus	sorbitol dehydrogenase (gutB) [1.1.1.14]
Rv2783c	Mycobacterium tuberculosis (Mtb)	Bifunctional protein polyribonucleotide nucleotidyltransferase GpsI: guanosine pentaphosphate synthetase + polyribonucleotide nucleotidyltransferase (polynucleotide phosphorylase) (pnpase)
Rv1253	Mycobacterium tuberculosis (Mtb)	Probable cold-shock DeaD-box protein A homolog DeaD (ATP-dependent RNA helicase dead homolog)
SAUSA300_0396	Staphylococcus aureus	exotoxin 7 (set7)
SAUSA300_1756	Staphylococcus aureus	serine protease SplC (splC) [3.4.21.19]
SAUSA300_0117	Staphylococcus aureus	iron compound ABC transporter, iron compound-binding protein SirA (sirA)
t3316	Salmonella enterica Typhi	small (beta) subunit of the fatty acid-oxidizing multienzyme complex (fadA)
centroid_1690092_Sh	Shigella spp.	quinoprotein glucose dehydrogenase
centroid_414633_EPEC	Enteropathogenic E. coli (EPEC)	espF repeat family protein
MV-L-s1	Measles	large protein - RNA-dependent RNA polymerase
7622_5#77_CLS01129	Streptococcus pneumoniae	cytoplasmic membrane protein;LemA family protein;
centroid_1428762_Sh	Shigella spp.	putative phospholipid binding lipoprotein MlaA
centroid_322073_EPEC	Enteropathogenic E. coli (EPEC)	type II secretion system (T2SS), F family protein
centroid_100318_EAEC	Enteroaggregative E. coli (EAEC)	type-F conjugative transfer system pilin assembly protein TrbC
SAUSA300_1757	Staphylococcus aureus	serine protease SplB (splB) [3.4.21.19]
t1107	Salmonella enterica Typhi	toxin subunit
t4290	Salmonella enterica Typhi	hypothetical protein t4290
centroid_327570_EPEC	Enteropathogenic E. coli (EPEC)	putative prepilin
YFV-17D-NS4b	Yellow Fever Virus	nonstructural protein 4B
centroid_327088_EPEC	Enteropathogenic E. coli (EPEC)	type-F conjugative transfer system pilin assembly thiol-disulfide isomerase TrbB
Rv2750	Mycobacterium tuberculosis (Mtb)	Probable dehydrogenase
t1128	Salmonella enterica Typhi	heat shock protein
centroid_129869_Sh	Shigella spp.	fimbrial family protein
Rv3417c	Mycobacterium tuberculosis (Mtb)	60 kDa chaperonin 1 GroEL1 (protein CPN60-1) (GroEL protein 1)
centroid_64683_EAEC	Enteroaggregative E. coli (EAEC)	type-F conjugative transfer system pilin chaperone TraQ
SAUSA300_1481	Staphylococcus aureus	putative membrane protein
Rv1326c	Mycobacterium tuberculosis (Mtb)	1,4-alpha-glucan branching enzyme GlgB (glycogen branching enzyme)
centroid_201192_EAEC	Enteroaggregative E. coli (EAEC)	conserved hypothetical protein
centroid_1396693_Sh	Shigella spp.	acetyl CoA carboxylase, biotin carboxyl carrier protein
centroid_800227_ETEC	Enterotoxigenic E. coli (ETEC)	type-1 fimbrial protein, A chain
centroid_748086_EPEC	Enteropathogenic E. coli (EPEC)	toxin co-regulated pilus biosynthesis Q family protein
SF_p0078_Sh	Shigella spp.	invasion plasmid antigen, probably secreted by the Mxi-Spa machinery
Rv2345	Mycobacterium tuberculosis (Mtb)	Possible conserved transmembrane protein
Zika-766-C	Zika Virus	Capsid Protein C
centroid_19787_EAEC	Enteroaggregative E. coli (EAEC)	phosphoenolpyruvate-dependent sugar phosphotransferase system, EIIA 2 family protein
YFV-17D-NS5-s2	Yellow Fever Virus	nonstructural protein 5
t4103	Salmonella enterica Typhi	shikimate dehydrogenase (aroE)
t1949	Salmonella enterica Typhi	tetraacyldisaccharide 4-kinase (lpxK)
centroid_114915_EAEC	Enteroaggregative E. coli (EAEC)	type VI secretion ATPase, ClpV1 family
t2787	Salmonella enterica Typhi	pathogenicity island 1 effector protein
centroid_124101_EAEC	Enteroaggregative E. coli (EAEC)	type-F conjugative transfer system mating-pair stabilization protein TraN
Rv1860	Mycobacterium tuberculosis (Mtb)	Alanine and proline rich secreted protein Apa (fibronectin attachment protein) (immunogenic protein MPT32) (antigen MPT-32) (45-kDa glycoprotein) (45/47 kDa antigen)
PF3D7_0206900.1.1o2	Plasmodium falciparum	merozoite surface protein 5 (MSP5)
centroid_625754_EPEC	Enteropathogenic E. coli (EPEC)	type IV conjugative transfer system pilin TraA
centroid_203230_EAEC	Enteroaggregative E. coli (EAEC)	CFA/I fimbrial subunit D
Rv2843	Mycobacterium tuberculosis (Mtb)	Probable conserved transmembrane alanine rich protein
Rv1653	Mycobacterium tuberculosis (Mtb)	Probable glutamate N-acetyltransferase ArgJ
SAUSA300_1594	Staphylococcus aureus	preprotein translocase, YajC subunit (yajC)
RV-E2	Rubella	Envelope glycoprotein 2
centroid_142639_EAEC	Enteroaggregative E. coli (EAEC)	inner membrane protein YjeO
SAUSA300_0458	Staphylococcus aureus	Orn/Lys/Arg decarboxylase [4.1.1.18]
centroid_765465_Sh	Shigella spp.	conserved hypothetical protein
t3005	Salmonella enterica Typhi	endonuclease I
centroid_64005_EAEC	Enteroaggregative E. coli (EAEC)	outer membrane autotransporter barrel domain protein
centroid_129091_EAEC	Enteroaggregative E. coli (EAEC)	type VI secretion lipofamily protein
t3981	Salmonella enterica Typhi	aspartate-semialdehyde dehydrogenase (asd)
SP_1604	Streptococcus pneumoniae	hypothetical protein
centroid_885044_Sh	Shigella spp.	L lactate dehydrogenase [cytochrome]
centroid_187938_EAEC	Enteroaggregative E. coli (EAEC)	merE family protein
ETEC_1358	Enterotoxigenic E. coli (ETEC)	outer membrane protein W
Zika-766-E	Zika Virus	Envelope Protein E
CHIKV4263-E3	Chikungunya Virus	E3 protein
t2305	Salmonella enterica Typhi	bactoprenol glucosyltransferase (gtrB)
ETEC_3510	Enterotoxigenic E. coli (ETEC)	rod shape-determining protein
centroid_332574_ETEC	Enterotoxigenic E. coli (ETEC)	phage integrase family protein
ETEC_p948_0420	Enterotoxigenic E. coli (ETEC)	cfa/I fimbrial subunit E (colonization factor antigen I subunit E; pilin subunit)
SSON53G_RS26825_Sh	Shigella spp.	invasin
centroid_48212_EAEC	Enteroaggregative E. coli (EAEC)	chaperone protein caf1M
t0325	Salmonella enterica Typhi	penicillin-binding protein 1C
Rv1355c	Mycobacterium tuberculosis (Mtb)	Possible molybdopterin biosynthesis protein MoeY
centroid_130603_EAEC	Enteroaggregative E. coli (EAEC)	type VI secretion system effector, Hcp1 family protein
7622_5#77_CLS00137	Streptococcus pneumoniae	transcriptional regulator, GntR family;GntR domain protein;transcriptional regulator, GntR family protein;
centroid_174241_Sh	Shigella spp.	conserved hypothetical protein
centroid_186787_EAEC	Enteroaggregative E. coli (EAEC)	putative outer membrane autotransporter barrel domain protein
SAUSA300_0992	Staphylococcus aureus	putative lipoprotein
ETEC_3163	Enterotoxigenic E. coli (ETEC)	iron(III) dicitrate-binding periplasmic protein
SSON53G_RS26920_Sh	Shigella spp.	outer membrane protein MxiD
SSON53G_RS27450_Sh	Shigella spp.	E3 ubiquitin--protein ligase
t2002	Salmonella enterica Typhi	N-acetylmuramoyl-L-alanine amidase
t1267	Salmonella enterica Typhi	type III secretion system chaperone protein
Rv0761c	Mycobacterium tuberculosis (Mtb)	Possible zinc-containing alcohol dehydrogenase NAD dependent AdhB
centroid_50842_EAEC	Enteroaggregative E. coli (EAEC)	conserved hypothetical protein
Rv3864	Mycobacterium tuberculosis (Mtb)	ESX-1 secretion-associated protein EspE
centroid_997645_ETEC	Enterotoxigenic E. coli (ETEC)	dnaJ domain protein
centroid_186750_Sh	Shigella spp.	leucine specific binding protein
SAUSA300_1243	Staphylococcus aureus	exonuclease SbcC (sbcC)
t1593	Salmonella enterica Typhi	DNA-binding transcriptional activator PspC
RV-P150_truncated	Rubella	non-structural protein
centroid_1061922_Sh	Shigella spp.	signal recognition particle protein
SAUSA300_0649	Staphylococcus aureus	conserved hypothetical protein
t3825	Salmonella enterica Typhi	putative L-lactate dehydrogenase (lctD)
centroid_117118_EPEC	Enteropathogenic E. coli (EPEC)	type III secretion apparatus H+-transporting two-sector ATPase
CHIKV4263-Nsp1	Chikungunya Virus	nonstructural protein P1
Rv0798c	Mycobacterium tuberculosis (Mtb)	29 KDa antigen CFP29
centroid_558839_ETEC	Enterotoxigenic E. coli (ETEC)	putative membrane protein
SAUSA300_0177	Staphylococcus aureus	conserved hypothetical protein
centroid_371178_ETEC	Enterotoxigenic E. coli (ETEC)	thiF family protein
CHIKV4263-Capsid	Chikungunya Virus	nonstructural protein PSID
Rv1411c	Mycobacterium tuberculosis (Mtb)	Conserved lipoprotein LprG
ETEC_2847	Enterotoxigenic E. coli (ETEC)	hypothetical protein
SF_p0128_Sh	Shigella spp.	IpaB, secreted by the Mxi-Spa secretion machinery, required for entry into epithelial cells
centroid_125920_EAEC	Enteroaggregative E. coli (EAEC)	type-F conjugative transfer system pilin acetylase TraX
t2291	Salmonella enterica Typhi	outer membrane esterase
centroid_657059_EPEC	Enteropathogenic E. coli (EPEC)	type III secretion outer membrane pore, YscC/HrcC family
centroid_178290_EAEC	Enteroaggregative E. coli (EAEC)	type-F conjugative transfer system protein TraW
Zika-766-preM	Zika Virus	Membrane Glycoprotein Precursor M
centroid_211086_EAEC	Enteroaggregative E. coli (EAEC)	sugar (Glycoside-Pentoside-Hexuronide) transporter domain protein
centroid_112196_EAEC	Enteroaggregative E. coli (EAEC)	conserved hypothetical protein
SAUSA300_2146	Staphylococcus aureus	alcohol dehydrogenase, zinc-containing
SAUSA300_1030	Staphylococcus aureus	iron transport associated domain protein
centroid_3316_ETEC	Enterotoxigenic E. coli (ETEC)	hypothetical protein
CHIKV4263-Nsp3	Chikungunya Virus	nonstructural protein P3
7622_5#77_CLS01563	Streptococcus pneumoniae	Transcriptional regulator/sugar kinase;putative ROK-family repressor protein;ROK family protein, putative;
YFV-17D-NS5-s1_truncated	Yellow Fever Virus	nonstructural protein 5
PF3D7_1133400	Plasmodium falciparum	apical membrane antigen 1 (AMA1)
centroid_167433_EAEC	Enteroaggregative E. coli (EAEC)	serine protease pic autotransporter
centroid_143176_EAEC	Enteroaggregative E. coli (EAEC)	type VI secretion ATPase, ClpV1 family
MV-L-s4	Measles	large protein - RNA-dependent RNA polymerase
centroid_117705_EPEC	Enteropathogenic E. coli (EPEC)	type III secretion apparatus needle protein
t0379	Salmonella enterica Typhi	nitrate/nitrite sensor protein NarQ
7622_5#77_CLS01640	Streptococcus pneumoniae	oligopeptide transport system permease protein AmiC;oligopeptide ABC transporter, permease protein AmiC;ABC transporter, permease protein;
centroid_33594_ETEC	Enterotoxigenic E. coli (ETEC)	conserved hypothetical protein
Zika-766-NS4A	Zika Virus	Nonstructural Protein NS4A
SAUSA300_0214	Staphylococcus aureus	conserved hypothetical protein
Rv3602c	Mycobacterium tuberculosis (Mtb)	Pantoate--beta-alanine ligase PanC (pantothenate synthetase) (pantoate activating enzyme)
6925_1#52_CLS01558	Streptococcus pneumoniae	phosphotransferase system;sugar phosphotransferase system (PTS), IIC component;
SAUSA300_0995	Staphylococcus aureus	dihydrolipoamide acetyltransferase
OVOC7083	Onchocerca volvulus	Conserved secreted protein precursor - signalP detected
SP_1489	Streptococcus pneumoniae	translation elongation factor Tu
SAUSA300_1768	Staphylococcus aureus	leukotoxin LukD (lukD)
Rv3841	Mycobacterium tuberculosis (Mtb)	Bacterioferritin BfrB
CHIKV4263-6k	Chikungunya Virus	6k protein
centroid_148411_EPEC	Enteropathogenic E. coli (EPEC)	tir chaperone family protein
centroid_211643_EAEC	Enteroaggregative E. coli (EAEC)	putative membrane protein
Rv3480c	Mycobacterium tuberculosis (Mtb)	Possible triacylglycerol synthase (diacylglycerol acyltransferase)
centroid_204539_EAEC	Enteroaggregative E. coli (EAEC)	type IV secretion-system coupling DNA-binding domain protein
Rv2215	Mycobacterium tuberculosis (Mtb)	DlaT, dihydrolipoamide acyltransferase, E2 component of pyruvate dehydrogenase
RV-CP	Rubella	Capsid Protein
t1358	Salmonella enterica Typhi	hypothetical protein t1358
centroid_852057_ETEC	Enterotoxigenic E. coli (ETEC)	phage virion morphogenesis protein
SAUSA300_2013	Staphylococcus aureus	3-isopropylmalate dehydratase, small subunit (leuD) [4.2.1.33]
centroid_117574_EAEC	Enteroaggregative E. coli (EAEC)	putative aAF/I fimbrial subunit
SF_p0226_Sh	Shigella spp.	invasion plasmid antigen, secreted by the Mxi-Spa secretion machinery
centroid_132716_EAEC	Enteroaggregative E. coli (EAEC)	type VI secretion system VasL domain protein
Rv1166	Mycobacterium tuberculosis (Mtb)	Probable conserved lipoprotein LpqW
centroid_1627829_Sh	Shigella spp.	conserved hypothetical protein
centroid_801647_s2_ETEC	Enterotoxigenic E. coli (ETEC)	conserved hypothetical protein
centroid_10045_EAEC	Enteroaggregative E. coli (EAEC)	beta-lactamase TEM
Rv1196	Mycobacterium tuberculosis (Mtb)	PPE family protein PPE18
SAUSA300_1755	Staphylococcus aureus	serine protease SplD (splD) [3.4.21.19]
centroid_33559_s2_EAEC	Enteroaggregative E. coli (EAEC)	outer membrane autotransporter barrel domain protein
centroid_512316_ETEC	Enterotoxigenic E. coli (ETEC)	KR domain protein
PF3D7_1030200.1o1	Plasmodium falciparum	conserved Plasmodium protein, unknown function
centroid_190142_ETEC	Enterotoxigenic E. coli (ETEC)	aldehyde dehydrogenase PuuC
PF3D7_0220000.e2s1	Plasmodium falciparum	liver stage antigen 3 (LSA3)
OVOC5127	Onchocerca volvulus	Conserved secreted protein precursor - signalP detected
Zika-766-ancC	Zika Virus	Anchored Capsid Protein C
t3708	Salmonella enterica Typhi	hypothetical protein t3708
centroid_184656_ETEC	Enterotoxigenic E. coli (ETEC)	protein FimF
t3267	Salmonella enterica Typhi	oxaloacetate decarboxylase
t2006	Salmonella enterica Typhi	arginine-binding periplasmic protein 1
6925_1#52_CLS02350	Streptococcus pneumoniae	Predicted hydrolase of the alpha/beta superfamily;putative esterase superfamily;conserved hypothetical protein;hypothetical protein;
OVOC12235	Onchocerca volvulus	Protein F30H5.3 - serine-type endopeptidase inhibitor - signalP detected
centroid_113541_EPEC	Enteropathogenic E. coli (EPEC)	putative non-LEE-encoded effector NleA
centroid_204349_EAEC	Enteroaggregative E. coli (EAEC)	type IV conjugative transfer system protein TraL
Rv3921c	Mycobacterium tuberculosis (Mtb)	Probable conserved transmembrane protein
centroid_201061_EPEC	Enteropathogenic E. coli (EPEC)	putative nleA11 protein
Rv3492c	Mycobacterium tuberculosis (Mtb)	Conserved hypothetical Mce associated protein
centroid_142945_EAEC	Enteroaggregative E. coli (EAEC)	F1 capsule-anchoring protein
centroid_1033901_ETEC	Enterotoxigenic E. coli (ETEC)	putative membrane protein
t1743	Salmonella enterica Typhi	flagellar hook protein FlgE
centroid_501549_EPEC	Enteropathogenic E. coli (EPEC)	toxin co-regulated pilus biosynthesis Q family protein
YFV-17D-E	Yellow Fever Virus	envelope protein
YFV-17D-NS3	Yellow Fever Virus	nonstructural protein 3
SAUSA300_2328	Staphylococcus aureus	conserved hypothetical protein
SAUSA300_2136	Staphylococcus aureus	iron compound ABC transporter, iron compound-binding protein
centroid_52442_EAEC	Enteroaggregative E. coli (EAEC)	conjugal transfer TrbE family protein
MV-N	Measles	nucleocapsid protein
SSON53G_RS27355_s2_Sh	Shigella spp.	conjugal transfer protein TraI
centroid_99659_EAEC	Enteroaggregative E. coli (EAEC)	plasmid conjugative transfer entry exclusion TraS family protein
YFV-17D-C	Yellow Fever Virus	capsid protein
MV-L_truncated	Measles	large protein - RNA-dependent RNA polymerase
centroid_51428_EAEC	Enteroaggregative E. coli (EAEC)	conserved hypothetical protein
SF_p0126_Sh	Shigella spp.	IpaD, secreted by the Mxi-Spa machinery, required for entry of bacteria into epithelial cells
centroid_794141_ETEC	Enterotoxigenic E. coli (ETEC)	conserved hypothetical protein
RV-P90	Rubella	non-structural protein
RV-P90-s1	Rubella	non-structural protein
Rv1915	Mycobacterium tuberculosis (Mtb)	Probable isocitrate lyase AceAa [first part] (isocitrase) (isocitratase) (Icl)
t0518	Salmonella enterica Typhi	conserved hypothetical protein
Rv0338c	Mycobacterium tuberculosis (Mtb)	Probable iron-sulfur-binding reductase
centroid_33559_s1_EAEC	Enteroaggregative E. coli (EAEC)	outer membrane autotransporter barrel domain protein
YFV-17D-NS2b	Yellow Fever Virus	nonstructural protein 2B
SF_p0054_Sh	Shigella spp.	invasion plasmid antigen, probably secreted by the Mxi-Spa machinery
Zika-766-NS2B_truncated	Zika Virus	Nonstructural Protein NS2B
YFV-17D-pre-M	Yellow Fever Virus	membrane glycoprotein precursor
centroid_2210476_Sh	Shigella spp.	NADH Ubiquinone/plastoquinone (complex I), various chains family protein
SAUSA300_2540	Staphylococcus aureus	fructose-bisphosphate aldolase class-I [4.1.2.13]
centroid_171892_EAEC	Enteroaggregative E. coli (EAEC)	putative acetyltransferase
YFV-17D-M	Yellow Fever Virus	membrane
centroid_332484_EPEC	Enteropathogenic E. coli (EPEC)	type-F conjugative transfer system pilin acetylase TraX
centroid_93288_EAEC	Enteroaggregative E. coli (EAEC)	carbon-nitrogen hydrolase family protein
t1590	Salmonella enterica Typhi	putative ATP-binding protein
centroid_691967_ETEC	Enterotoxigenic E. coli (ETEC)	chaperone protein HtpG
SSON53G_RS27215_Sh	Shigella spp.	E3 ubiquitin--protein ligase
t1701	Salmonella enterica Typhi	outer membrane-specific lipoprotein transporter subunit LolE
7622_4#8_CLS00646	Streptococcus pneumoniae	putative periplasmic solute-binding transport protein;ABC-type amino acid transport/signal transduction system, periplasmic component/domain protein;ABC-type amino acid transport/signal transduction systems, periplasmic component/domain protein;polar amino acid ABC uptake transporter substrate binding protein;SBP_bac_3 domain protein;ABC transporter, substrate binding protein;
centroid_32230_EAEC	Enteroaggregative E. coli (EAEC)	putative aatA outermembrane protein
Zika-766-NS3	Zika Virus	Nonstructural Protein NS3
Rv1878	Mycobacterium tuberculosis (Mtb)	Probable glutamine synthetase GlnA3 (glutamine synthase) (GS-I)
SAUSA300_2354	Staphylococcus aureus	putative lipoprotein
centroid_569801_EPEC	Enteropathogenic E. coli (EPEC)	espF repeat family protein
t1111	Salmonella enterica Typhi	toxin-like protein
t4513	Salmonella enterica Typhi	inner membrane protein
OVOC11598	Onchocerca volvulus	hypothetical conserved secreted protein precursor
centroid_2275653_Sh	Shigella spp.	peptidase M23 family protein
centroid_565482_EPEC	Enteropathogenic E. coli (EPEC)	putative membrane protein
t2427_m2	Salmonella enterica Typhi	hypothetical major facilitator family transport protein
YFV-17D-NS4a	Yellow Fever Virus	nonstructural protein 4A
SAUSA300_2112	Staphylococcus aureus	conserved hypothetical protein
centroid_129608_EAEC	Enteroaggregative E. coli (EAEC)	putative membrane protein
MV-C	Measles	C protein
centroid_421623_EPEC	Enteropathogenic E. coli (EPEC)	type-F conjugative transfer system pilin chaperone TraQ
D4-H241-NS2B	Dengue Virus 1-4	nonstructural protein 2B
RV-P90-s2	Rubella	non-structural protein
SSON53G_RS26840_Sh	Shigella spp.	chaperone protein IpgC
RV-P200-s4	Rubella	non-structural protein (contains P150 and P90)
t0596	Salmonella enterica Typhi	phosphotransfer intermediate protein in two-component regulatory system with RcsBC
centroid_30433_EAEC	Enteroaggregative E. coli (EAEC)	putative acetyltransferase
centroid_204347_EAEC	Enteroaggregative E. coli (EAEC)	type-F conjugative transfer system secretin TraK
SF_p0129_Sh	Shigella spp.	IpgC, cytoplasmic chaperone for IpaB and IpaC
7622_5#77_CLS00569	Streptococcus pneumoniae	metallo-beta-lactamase family protein;Predicted hydrolase of the metallo-beta- lactamase superfamily;
SP_0771	Streptococcus pneumoniae	peptidyl-prolyl cis-trans isomerase, cyclophilin-type
centroid_265202_EPEC	Enteropathogenic E. coli (EPEC)	tir chaperone
centroid_57910_EPEC	Enteropathogenic E. coli (EPEC)	type III secretion apparatus protein, YscD/HrpQ family
centroid_788254_ETEC	Enterotoxigenic E. coli (ETEC)	conserved hypothetical protein
OVOC10602	Onchocerca volvulus	Conserved secreted protein precursor - signalP detected
centroid_14300_ETEC	Enterotoxigenic E. coli (ETEC)	hha toxicity modulator TomB
SAUSA300_0379	Staphylococcus aureus	alkyl hydroperoxide reductase, subunit F (ahpF) [1.6.4.-]
SP_0125	Streptococcus pneumoniae	hypothetical protein
t3929	Salmonella enterica Typhi	hypothetical protein
t0248	Salmonella enterica Typhi	DL-methionine transporter substrate-binding subunit
centroid_1152686_Sh	Shigella spp.	protein YdgA
SSON53G_RS26695_Sh	Shigella spp.	invasion plasmid antigen
t3851	Salmonella enterica Typhi	putative carboxylic acid dehydrogenase
ETEC_3241_S2	Enterotoxigenic E. coli (ETEC)	accessory colonization factor(YghJ)
centroid_578484_EPEC	Enteropathogenic E. coli (EPEC)	putative espF
t3806	Salmonella enterica Typhi	hypothetical protein t3806
SP_0184	Streptococcus pneumoniae	hypothetical protein
centroid_253170_EPEC	Enteropathogenic E. coli (EPEC)	type II/IV secretion system family protein
WS_3504D_05115	Enterotoxigenic E. coli (ETEC)	hypothetical protein
centroid_62404_ETEC	Enterotoxigenic E. coli (ETEC)	CFA/I fimbrial subunit D
SAUSA300_1381	Staphylococcus aureus	Panton-Valentine leukocidin, LukF-PV (lukF-PV)
centroid_3756_EPEC	Enteropathogenic E. coli (EPEC)	putative type IV secretion-like conjugative transfer system protein TrbJ
7622_5#77_CLS00758	Streptococcus pneumoniae	putative DNA topology modulation protein FlaR;topology modulation protein;putative DNA topology modulation protein;Adenylate kinase-like kinase;DNA topology modulation protein FlaR, putative;
CHIKV4263-E1	Chikungunya Virus	nonstructural protein
SSON53G_RS27100_Sh	Shigella spp.	cysteine protease
PF3D7_0207000.1o2	Plasmodium falciparum	merozoite surface protein 4 (MSP4)
t4052	Salmonella enterica Typhi	FKBP-type peptidyl-prolyl cis-trans isomerase
centroid_211437_EAEC	Enteroaggregative E. coli (EAEC)	putative aAF/I fimbrial subunit
centroid_259_EPEC	Enteropathogenic E. coli (EPEC)	escU
t3090	Salmonella enterica Typhi	hypothetical protein t3090
7622_5#77_CLS00402	Streptococcus pneumoniae	trigger factor (prolyl isomerase);trigger factor;FKBP-type peptidyl-prolyl cis-trans isomerase (trigger factor);
centroid_145616_EAEC	Enteroaggregative E. coli (EAEC)	conserved hypothetical protein
centroid_32678_EAEC	Enteroaggregative E. coli (EAEC)	type-F conjugative transfer system pilin assembly thiol-disulfide isomerase TrbB
centroid_1081367_ETEC	Enterotoxigenic E. coli (ETEC)	conserved hypothetical protein
centroid_646284_Sh	Shigella spp.	conserved hypothetical protein
centroid_203360_ETEC	Enterotoxigenic E. coli (ETEC)	branched-chain amino acid transport system / permease component family protein
centroid_919524_ETEC	Enterotoxigenic E. coli (ETEC)	phage P2 GpU family protein
ETEC_p948_0020_short	Enterotoxigenic E. coli (ETEC)	Shortened EatA passenger domain
OVOC9984	Onchocerca volvulus	Conserved secreted protein precursor - signalP detected
D2-New Guinea C-NS4A	Dengue Virus 1-4	Nonstructural protein NS4A
Zika-766-2K	Zika Virus	Protein 2K
D1-Hawaii-VR1254-E_truncated	Dengue Virus 1-4	envelope protein
OVOC8491	Onchocerca volvulus	fatty acid retinoid binding protein 2
centroid_131548_EAEC	Enteroaggregative E. coli (EAEC)	conserved hypothetical protein
YFV-17D-NS2a	Yellow Fever Virus	nonstructural protein 2A
Rv1625c	Mycobacterium tuberculosis (Mtb)	Membrane-anchored adenylyl cyclase Cya (ATP pyrophosphate-lyase) (adenylate cyclase)
SAUSA300_2285	Staphylococcus aureus	aldose 1-epimerase (galM) [5.1.3.3]
SSON53G_RS27105_s1_Sh	Shigella spp.	outer membrane autotransporter barrel domain-containing protein
centroid_85603_EAEC	Enteroaggregative E. coli (EAEC)	putative type IV secretion-like conjugative transfer system pilin acetylase TraX
centroid_603314_EPEC	Enteropathogenic E. coli (EPEC)	sepZ family protein
t2894_m2	Salmonella enterica Typhi	putative membrane protein
centroid_32922_EAEC	Enteroaggregative E. coli (EAEC)	type VI secretion lipofamily protein
centroid_331983_EPEC	Enteropathogenic E. coli (EPEC)	tir chaperone family protein
Rv0487	Mycobacterium tuberculosis (Mtb)	hypothetical protein
7622_4#8_CLS01888	Streptococcus pneumoniae	putative prophage protein;
SAUSA300_0509	Staphylococcus aureus	ATP guanido phosphotransferase
centroid_123381_EAEC	Enteroaggregative E. coli (EAEC)	putative type VI secretion protein
SF_p0079_Sh	Shigella spp.	invasion plasmid antigen, probably secreted by the Mxi-Spa machinery
centroid_211640_EAEC	Enteroaggregative E. coli (EAEC)	putative trbJ protein
SAUSA300_0589	Staphylococcus aureus	aldo/keto reductase family protein
centroid_392761_EPEC	Enteropathogenic E. coli (EPEC)	type IV conjugative transfer system pilin TraA
t1503	Salmonella enterica Typhi	virulence effector protein
CHIKV4263-Nsp4	Chikungunya Virus	nonstructural protein P4
D2-New Guinea C-E	Dengue Virus 1-4	Envelope protein
CHIKV4263-Nsp2	Chikungunya Virus	nonstructural protein P2
SP_1664	Streptococcus pneumoniae	ylmF protein
centroid_455095_Sh	Shigella spp.	NADH Ubiquinone/plastoquinone (complex I), various chains family protein
centroid_278416_EPEC	Enteropathogenic E. coli (EPEC)	putative non-LEE-encoded effector NleB
SF_p0147_Sh	Shigella spp.	MxiA, innermembrane protein, component of the Mxi-Spa secretion machinery
t1245	Salmonella enterica Typhi	major outer membrane lipoprotein
t1477	Salmonella enterica Typhi	hemolysin E
Zika-766-pr	Zika Virus	Protein PR
SAUSA300_0320	Staphylococcus aureus	triacylglycerol lipase precursor [3.1.1.3]
SAUSA300_0764	Staphylococcus aureus	ribonuclease R (rnr) [3.1.-.-]
ETEC_2032_AA174-399	Enterotoxigenic E. coli (ETEC)	putative flagellin (FliC H11)
centroid_657054_EPEC	Enteropathogenic E. coli (EPEC)	putative type III secretion system, LEE associated
Rv2337c	Mycobacterium tuberculosis (Mtb)	Hypothetical protein
SAUSA300_0255	Staphylococcus aureus	sensory transduction protein LytR
Rv3763	Mycobacterium tuberculosis (Mtb)	19 kDa lipoprotein antigen precursor LpqH
centroid_154258_EPEC	Enteropathogenic E. coli (EPEC)	type II/IV secretion system family protein
D1-Hawaii-VR1254-NS4a	Dengue Virus 1-4	nonstructural protein 4A
OVOC10469_truncated	Onchocerca volvulus	hypothetical secreted protein precursor
D4-H241-E	Dengue Virus 1-4	envelope protein
Rv1284	Mycobacterium tuberculosis (Mtb)	Beta-carbonic anhydrase
t2351	Salmonella enterica Typhi	outer membrane protein
centroid_51580_EAEC	Enteroaggregative E. coli (EAEC)	putative type VI secretion protein
MV-H_truncated	Measles	hemagglutinin
SF_p0181_Sh	Shigella spp.	VirA, secreted by the Mxi-Spa secretion machinery, function unknown
YFV-17D-NS1	Yellow Fever Virus	nonstructural protein 1
SAUSA300_0399	Staphylococcus aureus	exotoxin
centroid_220220_EPEC	Enteropathogenic E. coli (EPEC)	type-F conjugative transfer system pilin acetylase TraX
SAUSA300_0889	Staphylococcus aureus	oligopeptide ABC transporter, ATP-binding protein (oppD)
Zika-766-NS2A	Zika Virus	Nonstructural Protein NS2A
centroid_519935_EPEC	Enteropathogenic E. coli (EPEC)	type-F conjugative transfer system secretin TraK
t4253	Salmonella enterica Typhi	hypothetical protein t4253
MV-L-s2	Measles	large protein - RNA-dependent RNA polymerase
SSON53G_RS26690_Sh	Shigella spp.	invasion plasmid antigen
ETEC_p948_0110	Enterotoxigenic E. coli (ETEC)	Two-partner secreted adhesin EtpA
centroid_691877_EPEC	Enteropathogenic E. coli (EPEC)	conserved hypothetical protein
centroid_261964_EPEC	Enteropathogenic E. coli (EPEC)	bacterial type II and III secretion system family protein
ETEC_p948_0400	Enterotoxigenic E. coli (ETEC)	cfa/I fimbrial subunit B precursor (colonization factor antigen subunit B) (cfa/I pilin) (cfa/I antigen)
D2-New Guinea C-NS2B	Dengue Virus 1-4	Nonstructural protein NS2B
WS_3504D_05114	Enterotoxigenic E. coli (ETEC)	CS3 pilin
centroid_624169_EPEC	Enteropathogenic E. coli (EPEC)	type III secretion low calcium response chaperone LcrH/SycD
MV-L-s3	Measles	large protein - RNA-dependent RNA polymerase
centroid_53054_EPEC	Enteropathogenic E. coli (EPEC)	non-LEE-encoded effector EspJ domain protein
Rv3867	Mycobacterium tuberculosis (Mtb)	ESX-1 secretion-associated protein EspH
centroid_233930_EPEC	Enteropathogenic E. coli (EPEC)	type III secretion effector delivery regulator, TyeA family
ETEC_0357_S2	Enterotoxigenic E. coli (ETEC)	putative adhesin/invasin EaeH
PF3D7_0206800	Plasmodium falciparum	merozoite surface protein 2 (MSP2)
RV-P150-s2	Rubella	non-structural protein
ETEC_p948_0110_S1	Enterotoxigenic E. coli (ETEC)	Two-partner secreted adhesin EtpA
centroid_548171_EPEC	Enteropathogenic E. coli (EPEC)	type III secretion system regulator family protein
6925_1#52_CLS02379	Streptococcus pneumoniae	putative conjugative element protein;
D1-Hawaii-VR1254-NS2B	Dengue Virus 1-4	nonstructural protein 2B
t0101	Salmonella enterica Typhi	IS element transposase
t2712	Salmonella enterica Typhi	multidrug resistance protein B (emrB)
RV-P150-s1	Rubella	non-structural protein
MV-F	Measles	fusion protein
7622_5#77_CLS00451	Streptococcus pneumoniae	acetolactate synthase, large subunit, biosynthetic type;thiamine pyrophosphate-requiring enzyme;acetolactate synthase large subunit;
Rv3874	Mycobacterium tuberculosis (Mtb)	10 kDa culture filtrate antigen EsxB (LHP) (CFP10)
t1155	Salmonella enterica Typhi	hypothetical protein t1155
centroid_183283_EPEC	Enteropathogenic E. coli (EPEC)	putative nleB
centroid_205056_EAEC	Enteroaggregative E. coli (EAEC)	AAA domain protein
centroid_538071_EPEC	Enteropathogenic E. coli (EPEC)	putative transposase for transposon Tn5
OVOC9988	Onchocerca volvulus	Probable serine/threonine-protein kinase DDB_G0280133 - signalP detected
SSON53G_RS27495_Sh	Shigella spp.	protein capL
ETEC_p948_0980	Enterotoxigenic E. coli (ETEC)	hypothetical protein
centroid_175966_EAEC	Enteroaggregative E. coli (EAEC)	type IV conjugative transfer system coupling protein TraD
ETEC_2407	Enterotoxigenic E. coli (ETEC)	putative peptidase
CHIKV4263-E2	Chikungunya Virus	nonstructural protein
centroid_319541_EPEC	Enteropathogenic E. coli (EPEC)	putative non-LEE-encoded effector EspJ
Rv1099c	Mycobacterium tuberculosis (Mtb)	Fructose 1,6-bisphosphatase GlpX
centroid_213516_EAEC	Enteroaggregative E. coli (EAEC)	ftsX-like permease family protein
Rv2991	Mycobacterium tuberculosis (Mtb)	hypothetical protein
centroid_131300_EAEC	Enteroaggregative E. coli (EAEC)	conserved hypothetical protein
OVOC10819	Onchocerca volvulus	hypothetical secreted protein precursor
t4225	Salmonella enterica Typhi	nonspecific acid phosphatase
centroid_213127_EAEC	Enteroaggregative E. coli (EAEC)	ABC transporter family protein
centroid_31353_EAEC	Enteroaggregative E. coli (EAEC)	PTS system sugar-specific permease component family protein
7622_5#77_CLS01964	Streptococcus pneumoniae	diadenosine tetraphosphate;
centroid_146210_EAEC	Enteroaggregative E. coli (EAEC)	putative membrane protein
centroid_204350_EAEC	Enteroaggregative E. coli (EAEC)	type IV conjugative transfer system pilin TraA
7622_5#73_CLS02643	Streptococcus pneumoniae	hydrolase;
centroid_318182_EPEC	Enteropathogenic E. coli (EPEC)	extended Signal Peptide of Type V secretion system family protein
D3-H87-3-NS4a	Dengue Virus 1-4	nonstructural protein 4A
OVOC3261	Onchocerca volvulus	Conserved secreted protein precursor - signalP detected
centroid_773133_ETEC	Enterotoxigenic E. coli (ETEC)	capsule polysaccharide biosynthesis family protein
centroid_315622_EPEC	Enteropathogenic E. coli (EPEC)	type III secretion apparatus protein SpaR/YscT/HrcT
SSON53G_RS27510_Sh	Shigella spp.	ligase
7622_5#77_CLS00657	Streptococcus pneumoniae	ABC transporter, ATP-binding protein;ABC-type cobalt transport system, ATPase component;ABC transporter ATP-binding protein-cobalt or other cation transport;cobalt/nickel transport system ATP-binding protein;putative ABC transporter, ATP-binding protein;
OVOC9593	Onchocerca volvulus	striated muscle contraction involved in embryonic body morphogenesis - signalP detected
D4-H241-NS4A	Dengue Virus 1-4	nonstructural protein 4A
centroid_124625_EPEC	Enteropathogenic E. coli (EPEC)	type III secretion , HrpO family protein
centroid_311948_EPEC	Enteropathogenic E. coli (EPEC)	putative membrane protein
centroid_1221874_Sh	Shigella spp.	twin arginine targeting translocase, TatA/E family protein
centroid_220644_EAEC	Enteroaggregative E. coli (EAEC)	conserved hypothetical protein
SAUSA300_2359	Staphylococcus aureus	amino acid ABC transporter, amino acid-binding protein
PF3D7_1035300.iso1.exon1.amp2	Plasmodium falciparum	glutamate-rich protein
centroid_98387_EAEC	Enteroaggregative E. coli (EAEC)	type IV conjugative transfer system pilin TraA
centroid_167448_EPEC	Enteropathogenic E. coli (EPEC)	type III secretion system subunit
centroid_287229_EPEC	Enteropathogenic E. coli (EPEC)	putative non-LEE-encoded effector EspJ
centroid_322037_EPEC	Enteropathogenic E. coli (EPEC)	type-F conjugative transfer system pilin assembly thiol-disulfide isomerase TrbB domain protein
D3-H87-3-NS2B	Dengue Virus 1-4	nonstructural protein 2B
D3-H87-3-E	Dengue Virus 1-4	envelope protein
centroid_540834_EPEC	Enteropathogenic E. coli (EPEC)	non-LEE-encoded effector NleB domain protein
ETEC_1690	Enterotoxigenic E. coli (ETEC)	hypothetical protein
Rv2456c	Mycobacterium tuberculosis (Mtb)	Probable conserved integral membrane transport protein
SSON53G_RS27520_Sh	Shigella spp.	glycosyl transferase
7622_5#77_CLS00933	Streptococcus pneumoniae	hypothetical protein;
centroid_648431_EPEC	Enteropathogenic E. coli (EPEC)	putative membrane protein
7622_5#77_CLS01529	Streptococcus pneumoniae	conserved domain protein;putative transposase;degenerate transposase;
centroid_606522_EPEC	Enteropathogenic E. coli (EPEC)	putative membrane protein
centroid_654473_EPEC	Enteropathogenic E. coli (EPEC)	conserved hypothetical protein
RV-P150-s3	Rubella	non-structural protein
PF3D7_1116000.iso1.exon2.amp2	Plasmodium falciparum	rhoptry neck protein 4
MV-M	Measles	matrix protein
centroid_589099_EPEC	Enteropathogenic E. coli (EPEC)	sepZ family protein
centroid_8890_EAEC	Enteroaggregative E. coli (EAEC)	putative aAF/I fimbrial subunit
centroid_413272_EPEC	Enteropathogenic E. coli (EPEC)	type-F conjugative transfer system pilin acetylase TraX
centroid_240168_EPEC	Enteropathogenic E. coli (EPEC)	putative t3SS secreted effector NleB-like protein
ETEC_p666_0660	Enterotoxigenic E. coli (ETEC)	heat-labile enterotoxin A chain precursor (lt-a, porcine) (ltp-a)
SAUSA300_2235	Staphylococcus aureus	iron compound ABC transporter, iron compound-binding protein
7622_4#8_CLS02320	Streptococcus pneumoniae	putative prophage protein;
Rv2031c	Mycobacterium tuberculosis (Mtb)	Heat shock protein HspX (alpha-crystallin homolog) (14 kDa antigen) (HSP16.3)
ETEC_p948_0020	Enterotoxigenic E. coli (ETEC)	serine protease EatA
centroid_156187_EAEC	Enteroaggregative E. coli (EAEC)	protein AfaD
OVOC11950	Onchocerca volvulus	hypothetical secreted protein precursor
Zika-766-NS5	Zika Virus	RNA-Dependent RNA Polymerase NS5
t2800	Salmonella enterica Typhi	virulence-associated secretory protein
PF3D7_0731500.e1s2	Plasmodium falciparum	erythrocyte binding antigen-175 (EBA175)
t4312	Salmonella enterica Typhi	regulatory protein
centroid_578374_EPEC	Enteropathogenic E. coli (EPEC)	ipaB/EvcA family protein
SF_p0070_s2_Sh	Shigella spp.	SepA, extracellular serine protease of the IgA1 protease family, secreted by a C-terminal autotransporter domain
centroid_8646_EPEC	Enteropathogenic E. coli (EPEC)	dihydropteroate synthase
Zika-766-NS1	Zika Virus	Nonstructural Protein NS1
SSON53G_RS27105_s2_Sh	Shigella spp.	outer membrane autotransporter barrel domain-containing protein
centroid_88645_EAEC	Enteroaggregative E. coli (EAEC)	dihydropteroate synthase
SSON53G_RS26570_Sh	Shigella spp.	hypothetical protein
7622_5#77_CLS00433	Streptococcus pneumoniae	biotin carboxyl carrier protein of acetyl-CoA carboxylase;acetyl-CoA carboxylase, biotin carboxyl carrier protein;
centroid_285604_Sh	Shigella spp.	glucose 1 phosphatase
centroid_40989_EPEC	Enteropathogenic E. coli (EPEC)	putative lEE-encoded effector EspH
7622_5#77_CLS01090	Streptococcus pneumoniae	glucose-6-phosphate dehydrogenase;glucose-6-phosphate 1-dehydrogenase;G6PD_N domain protein;Glucose-6-phosphate 1-dehydrogenase;
ETEC_p666_0650	Enterotoxigenic E. coli (ETEC)	heat-labile enterotoxin B chain precursor (lt-b, human) (lth-b)
centroid_463020_EPEC	Enteropathogenic E. coli (EPEC)	ipaB/EvcA family protein
SAUSA300_0229	Staphylococcus aureus	putative acyl-CoA transferase FadX
centroid_545740_EPEC	Enteropathogenic E. coli (EPEC)	ipaB/EvcA family protein
centroid_532456_EPEC	Enteropathogenic E. coli (EPEC)	putative t3SS secreted effector NleB-like protein
6925_1#52_CLS02443	Streptococcus pneumoniae	conserved hypothetical protein;DUF208 domain protein;Uncharacterized protein conserved in bacteria;hypothetical protein;
centroid_581241_EPEC	Enteropathogenic E. coli (EPEC)	ipaB/EvcA family protein
centroid_259491_EPEC	Enteropathogenic E. coli (EPEC)	type III secretion apparatus protein, YscI/HrpB, C-terminal domain
centroid_176719_EPEC	Enteropathogenic E. coli (EPEC)	ipaB/EvcA family protein
SAG0433_US	Streptococcus agalactiae, Group B (GBS)	surface protein Rib
SAG0433_s1_US	Streptococcus agalactiae, Group B (GBS)	surface protein Rib
SAG0433_s2_US	Streptococcus agalactiae, Group B (GBS)	surface protein Rib
SAG0017	Streptococcus agalactiae, Group B (GBS)	pcsB protein
SAG0771	Streptococcus agalactiae, Group B (GBS)	cell wall surface anchor family protein
SAG2063	Streptococcus agalactiae, Group B (GBS)	pathogenicity protein, putative
Cj0060c	Campylobacter jejuni	flagellar motor switch protein
RSVA-P	Respiratory Syncytial Virus (RSV)	phosphoprotein
BP1879_s5	Bordetella pertussis	filamentous hemagglutinin/adhesin
SAG1683	Streptococcus agalactiae, Group B (GBS)	immunogenic secreted protein, putative
SAG0392	Streptococcus agalactiae, Group B (GBS)	cell wall surface anchor family protein
Chro.80081_s2	Cryptosporidium hominis	hypothetical protein
Cj1134	Campylobacter jejuni	putative lipid A biosynthesis lauroyl acyltransferase
SAG0677_s2	Streptococcus agalactiae, Group B (GBS)	hypothetical protein
BP1112	Bordetella pertussis	putative outer membrane ligand binding protein
SAG0032	Streptococcus agalactiae, Group B (GBS)	group B streptococcal surface immunogenic protein
cgd7_4020_s2	Cryptosporidium parvum	cryptopsoridial mucin, large thr stretch, signal peptide sequence
ABAYE_RS13330	Acinetobacter baumannii	lytic transglycosylase
KPN_RS03615	Klebsiella pneumoniae	LPS assembly lipoprotein LptE
KPN_RS04005	Klebsiella pneumoniae	peptidoglycan-associated lipoprotein Pal
SAG1216	Streptococcus agalactiae, Group B (GBS)	pullulanase, putative
BP1378	Bordetella pertussis	flagellar basal-body rod protein FlgG
Cj0336c	Campylobacter jejuni	putative flagellar motor protein
VC395_RS07875_s4	Vibrio cholerae	multifunctional autoprocessing toxin RtxA
ABAYE_RS07850	Acinetobacter baumannii	OmpW family protein
ABAYE_RS13330_s1	Acinetobacter baumannii	lytic transglycosylase
Cj0318	Campylobacter jejuni	flagellar M-ring protein
RSVA-N	Respiratory Syncytial Virus (RSV)	nucleoprotein
VC395_RS09745	Vibrio cholerae	peptidoglycan-associated lipoprotein Pal
SAG0421	Streptococcus agalactiae, Group B (GBS)	cell wall surface anchor family protein
VC395_RS07875_s3	Vibrio cholerae	multifunctional autoprocessing toxin RtxA
ABAYE_RS13495	Acinetobacter baumannii	phage tail tape measure protein
SAG1932	Streptococcus agalactiae, Group B (GBS)	neuraminidase-related protein
KPN_RS13850	Klebsiella pneumoniae	multidrug resistance outer membrane protein MdtQ
SAG1941	Streptococcus agalactiae, Group B (GBS)	2',3'-cyclic-nucleotide 2'-phosphodiesterase
KPN_RS02620	Klebsiella pneumoniae	type 1 fimbrial protein
ABAYE_RS06200	Acinetobacter baumannii	OmpW family protein
SAG0421_s1	Streptococcus agalactiae, Group B (GBS)	cell wall surface anchor family protein
SAG0677	Streptococcus agalactiae, Group B (GBS)	hypothetical protein
KPN_RS21895	Klebsiella pneumoniae	carbohydrate porin
KPN_RS20955_s1	Klebsiella pneumoniae	cellulose biosynthesis protein BcsC
KPN_RS10640	Klebsiella pneumoniae	outer membrane lipoprotein SlyB
SAG1331	Streptococcus agalactiae, Group B (GBS)	R5 protein
ABAYE_RS09590	Acinetobacter baumannii	DUF4882 domain-containing protein
KPN_RS20955	Klebsiella pneumoniae	cellulose biosynthesis protein BcsC
RVA-Wa-Intermediate capsid protein VP6	Rotavirus A	Intermediate capsid protein VP6
VC395_RS15485	Vibrio cholerae	methyl-accepting chemotaxis protein HlyB
cgd8_660_s2	Cryptosporidium parvum	Uncharacterized_protein
SAG1197	Streptococcus agalactiae, Group B (GBS)	hyaluronidase
SAG1197_s1	Streptococcus agalactiae, Group B (GBS)	hyaluronidase
BP0996	Bordetella pertussis	flagellin
BP1721	Bordetella pertussis	putative peptidase
SAG2174	Streptococcus agalactiae, Group B (GBS)	serine protease
SAG1216_s1	Streptococcus agalactiae, Group B (GBS)	pullulanase, putative
Cj1087c	Campylobacter jejuni	putative peptidase
SAG2053_s2	Streptococcus agalactiae, Group B (GBS)	serine protease, subtilase family
RSVA-SH	Respiratory Syncytial Virus (RSV)	small hydrophobic protein
KPN_RS24070	Klebsiella pneumoniae	fimbrial protein
SAG0159	Streptococcus agalactiae, Group B (GBS)	penicillin-binding protein 1B, putative
Chro.80081	Cryptosporidium hominis	hypothetical protein
Cj0114	Campylobacter jejuni	putative periplasmic protein
BP2667_s3	Bordetella pertussis	adhesin
VC395_RS10770	Vibrio cholerae	VacJ family lipoprotein
KPN_RS24495	Klebsiella pneumoniae	type 1 fimbrial protein
BP1112_s1	Bordetella pertussis	putative outer membrane ligand binding protein
SAG0628	Streptococcus agalactiae, Group B (GBS)	enolase
KPN_RS00870_s2	Klebsiella pneumoniae	pullulanase-type alpha-1,6-glucosidase
SAG0669	Streptococcus agalactiae, Group B (GBS)	cylE protein
HAdV-40-L2 penton base	Human Adenovirus 40	penton base
SAG0416_s1	Streptococcus agalactiae, Group B (GBS)	protease, putative
SAG0416	Streptococcus agalactiae, Group B (GBS)	protease, putative
VC395_RS11495	Vibrio cholerae	flagellar hook-associated protein FlgK
ABAYE_RS13330_s2	Acinetobacter baumannii	lytic transglycosylase
Influenza B/Hong Kong/330/2001-BM2-1	Influenza B	BM2 protein
SAG1350	Streptococcus agalactiae, Group B (GBS)	surface antigen-related protein
VC395_RS07875	Vibrio cholerae	multifunctional autoprocessing toxin RtxA
Cj0235c	Campylobacter jejuni	putative protein-export membrane protein
ABAYE_RS05295	Acinetobacter baumannii	membrane protein
ABAYE_RS14590	Acinetobacter baumannii	outer membrane protein
BP1189	Bordetella pertussis	lipoprotein
HAdV-40-L1 capsid protein precursor pIIIa	Human Adenovirus 40	capsid protein precursor pIIIa
ABAYE_RS07540	Acinetobacter baumannii	outer membrane protein assembly factor
VC395_RS07875_s2	Vibrio cholerae	multifunctional autoprocessing toxin RtxA
Chro.60014	Cryptosporidium hominis	serine repeat antigen
RVA-Wa-RNA-directed RNA polymerase VP1_s1	Rotavirus A	RNA-directed RNA polymerase VP1
VC395_RS04965	Vibrio cholerae	luciferase
VC395_RS11475_US	Vibrio cholerae	flagellin C
Cj1408	Campylobacter jejuni	putative flagellar protein
SAG1404	Streptococcus agalactiae, Group B (GBS)	cell wall surface anchor family protein
BP1112_s2	Bordetella pertussis	putative outer membrane ligand binding protein
KPN_RS08995	Klebsiella pneumoniae	type 1 fimbrial protein
KPN_RS17660	Klebsiella pneumoniae	fimbrial protein
VC395_RS11515	Vibrio cholerae	flagellar basal-body rod protein FlgG
SAG0645	Streptococcus agalactiae, Group B (GBS)	cell wall surface anchor family protein
cgd6_2310	Cryptosporidium parvum	CpTSP6 extracellular membrane-associated protein with a signal peptide, an apple domain, TSP1 domain and a C-terminal transmembrane domain
VC395_RS06655	Vibrio cholerae	OmpA family protein
VC395_RS00385	Vibrio cholerae	flagellar basal body-associated protein FliL
Influenza A/Victoria/361/2011-PA_s2-1	Influenza A	polymerase PA
BP1375	Bordetella pertussis	basal-body rod modification protein FlgD
BP1377	Bordetella pertussis	flagellar basal-body rod protein FlgF
Cj0093	Campylobacter jejuni	putative periplasmic protein
SAG0206	Streptococcus agalactiae, Group B (GBS)	lipoprotein, putative
BP3786	Bordetella pertussis	pertussis toxin subunit 5 precursor
ABAYE_RS12130	Acinetobacter baumannii	OmpA family protein
ABAYE_RS04325	Acinetobacter baumannii	outer membrane lipoprotein carrier protein LolA
HAdV-41-penton base	Human Adenovirus 41	penton base
HAdV-40-L3 capsid protein precursor pVI	Human Adenovirus 40	capsid protein precursor pVI
KPN_RS13510	Klebsiella pneumoniae	polysaccharide export protein Wza
ABAYE_RS03040	Acinetobacter baumannii	OmpA family protein
SAG1127	Streptococcus agalactiae, Group B (GBS)	conserved domain protein
SAG1408	Streptococcus agalactiae, Group B (GBS)	cell wall surface anchor family protein
VC395_RS02330	Vibrio cholerae	pilus (MSHA type) biogenesis protein MshL
Influenza A/California/04/2009-HA_s2-1	Influenza A	hemagglutinin
HAdV-41-VI	Human Adenovirus 41	VI
SAG0646	Streptococcus agalactiae, Group B (GBS)	cell wall surface anchor family protein
HAdV-40-L4A hexon assembly protein 100K	Human Adenovirus 40	hexon assembly protein 100K
BP1382	Bordetella pertussis	flagellar hook-associated protein 1
SAG1723	Streptococcus agalactiae, Group B (GBS)	signal peptidase I
cgd1_1760	Cryptosporidium parvum	Cdc50p like membrane protein, 2x transmembrane domains
RVA-Wa-RNA-directed RNA polymerase VP1	Rotavirus A	RNA-directed RNA polymerase VP1
SAG1333	Streptococcus agalactiae, Group B (GBS)	5'-nucleotidase family protein
KPN_RS17650	Klebsiella pneumoniae	type 1 fimbrial protein
KPN_RS00870	Klebsiella pneumoniae	pullulanase-type alpha-1,6-glucosidase
RVA-Wa-Inner capsid protein VP2_s1	Rotavirus A	Inner capsid protein VP2
ABAYE_RS08255	Acinetobacter baumannii	outer membrane protein assembly factor BamA
cgd6_210	Cryptosporidium parvum	oocyst wall protein 9
ABAYE_RS12845	Acinetobacter baumannii	outer membrane porin, OprD family
Influenza B/Texas/06/2011-NB-1	Influenza B	NB protein
Cj0887c	Campylobacter jejuni	putative flagellin
SAG1474	Streptococcus agalactiae, Group B (GBS)	amidase family protein
Influenza A/Victoria/361/2011-M2-1	Influenza A	matrix protein 2
HAdV-40-L2 core protein V	Human Adenovirus 40	core protein V
VC395_RS07250	Vibrio cholerae	outer membrane protein OmpV
SAG1996	Streptococcus agalactiae, Group B (GBS)	cell wall surface anchor family protein, putative
VC395_RS11170	Vibrio cholerae	flagellar basal body M-ring protein FliF
VC395_RS11510	Vibrio cholerae	flagellar L-ring protein
Influenza B/Hong Kong/330/2001-NA-1	Influenza B	neuraminidase
BP1401	Bordetella pertussis	flagellar assembly protein FliH
BP1884	Bordetella pertussis	hemolysin activator-like protein
SAG2053_s1	Streptococcus agalactiae, Group B (GBS)	serine protease, subtilase family
VC395_RS11225	Vibrio cholerae	flagellin E
KPN_RS08980	Klebsiella pneumoniae	type 1 fimbrial protein
VC395_RS08140	Vibrio cholerae	MCE family protein
ABAYE_RS08555	Acinetobacter baumannii	phospholipase
ABAYE_RS05015	Acinetobacter baumannii	peptidoglycan-associated lipoprotein Pal
Cj0182	Campylobacter jejuni	putative transmembrane transport protein
Cj1256c	Campylobacter jejuni	putative membrane protein
KPN_RS02300	Klebsiella pneumoniae	maltoporin
KPN_RS11960	Klebsiella pneumoniae	YchO family inverse autotransporter domain-containing protein
HAdV-40-E3A membrane glycoprotein E3 CR1-beta	Human Adenovirus 40	membrane glycoprotein E3 CR1-beta
VC395_RS13605	Vibrio cholerae	type IV pilus secretin PilQ
VC395_RS11215	Vibrio cholerae	flagellin B
HAdV-41-IIIa	Human Adenovirus 41	IIIa
KPN_RS04550	Klebsiella pneumoniae	outer membrane protein X
KPN_RS24435	Klebsiella pneumoniae	L-methionine/branched-chain amino acid transporter
KPN_RS24085	Klebsiella pneumoniae	fimbrial protein
SAG0405	Streptococcus agalactiae, Group B (GBS)	protein of unknown function/lipoprotein, putative
SAG0676	Streptococcus agalactiae, Group B (GBS)	proteinase, putative
Influenza B/Hong Kong/330/2001-NB-1	Influenza B	NB protein
Cj0077c	Campylobacter jejuni	cytolethal distending toxin C
VC395_RS11220	Vibrio cholerae	flagellin D
Cj0183	Campylobacter jejuni	putative integral membrane protein with haemolysin domain
ABAYE_RS01475	Acinetobacter baumannii	carbapenem susceptibility porin CarO
ABAYE_RS16250	Acinetobacter baumannii	type IV pilus biogenesis/stability protein PilW
VC395_RS08745	Vibrio cholerae	OmpA family protein
VC395_RS07875_s1	Vibrio cholerae	multifunctional autoprocessing toxin RtxA
KPN_RS16465	Klebsiella pneumoniae	carbohydrate porin
Cj0599	Campylobacter jejuni	putative OmpA family membrane protein
cgd8_660	Cryptosporidium parvum	Uncharacterized_protein
HAdV-41-E1B 55K	Human Adenovirus 41	E1B 55K
VC395_RS03395	Vibrio cholerae	porin
cgd7_4020_s3_US	Cryptosporidium parvum	cryptopsoridial mucin, large thr stretch, signal peptide sequence
ABAYE_RS03500	Acinetobacter baumannii	TonB-dependent receptor
ABAYE_RS14945	Acinetobacter baumannii	serine protease
KPN_RS14630	Klebsiella pneumoniae	phospholipid-binding lipoprotein MlaA
SAG0788	Streptococcus agalactiae, Group B (GBS)	superoxide dismutase, Fe-Mn
BP2196	Bordetella pertussis	putative quinoprotein
KPN_RS24090	Klebsiella pneumoniae	type 1 fimbrial protein
Cj1729c	Campylobacter jejuni	flagellar hook subunit protein
BP3655	Bordetella pertussis	penicillin-binding protein 1A
KPN_RS03635	Klebsiella pneumoniae	ShlB/FhaC/HecB family hemolysin secretion/activation protein
HAdV-41-E1A	Human Adenovirus 41	E1A
KPN_RS15990	Klebsiella pneumoniae	type 1 fimbrial protein
VC395_RS11140	Vibrio cholerae	flagellar basal body-associated protein FliL
Chro.20103_s1	Cryptosporidium hominis	involved in a-factor processing
KPN_RS17655	Klebsiella pneumoniae	type 1 fimbrial protein
VC395_RS04505_f1	Vibrio cholerae	type IV pilin
ABAYE_RS05410	Acinetobacter baumannii	serine protease
cgd5_3420_s3	Cryptosporidium parvum	TRAP-C2 extracellular protein
KPN_RS06675	Klebsiella pneumoniae	outer membrane protein OmpW
Chro.30474	Cryptosporidium hominis	peptidase, M16 family
ABAYE_RS05020	Acinetobacter baumannii	Tol-Pal system beta propeller repeat protein TolB
SAG0649	Streptococcus agalactiae, Group B (GBS)	cell wall surface anchor family protein, putative
VC395_RS20210_f1	Vibrio cholerae	lipocalin
KPN_RS14625	Klebsiella pneumoniae	long-chain fatty acid transporter FadL
KPN_RS03525	Klebsiella pneumoniae	phospholipid:lipid A palmitoyltransferase
RVA-Wa-Non-structural protein 2	Rotavirus A	Non-structural protein 2
Cj0548	Campylobacter jejuni	flagellar hook-associated protein
cgd3_4180	Cryptosporidium parvum	Insulinase_(Peptidase_family_M16)
ABAYE_RS07745	Acinetobacter baumannii	fimbrial biogenesis outer membrane usher protein
Chro.20459	Cryptosporidium hominis	hypothetical protein
HAdV-40-E1B control protein E1B 19K	Human Adenovirus 40	control protein E1B 19K
RVA-Wa-Non-structural protein 1	Rotavirus A	Non-structural protein 1
HAdV-41-E3 31.6K	Human Adenovirus 41	E3 31.6K
Cj1565c	Campylobacter jejuni	paralysed flagellum protein
VC395_RS11210	Vibrio cholerae	protein FlaG
SAG1175	Streptococcus agalactiae, Group B (GBS)	capsular polysaccharide biosynthesis protein CpsA
ABAYE_RS19845	Acinetobacter baumannii	outer membrane porin, OprD family
ABAYE_RS04200	Acinetobacter baumannii	porin
VC395_RS11525	Vibrio cholerae	flagellar hook protein FlgE
HAdV-41-E4 hypothetical protein 2	Human Adenovirus 41	E4 hypothetical protein 2
BP1383	Bordetella pertussis	flagellar hook-associated protein 3
VC395_RS05050	Vibrio cholerae	chitoporin
Cj0596	Campylobacter jejuni	major antigenic peptide PEB-cell binding factor
Cj0042	Campylobacter jejuni	putative flagellar hook assembly protein
VC395_RS19225	Vibrio cholerae	maltoporin
Cj1474c	Campylobacter jejuni	putative type II protein secretion system D protein
ABAYE_RS17300	Acinetobacter baumannii	membrane protein
ABAYE_RS03705	Acinetobacter baumannii	porin
SAG2053	Streptococcus agalactiae, Group B (GBS)	serine protease, subtilase family
SAG1407	Streptococcus agalactiae, Group B (GBS)	cell wall surface anchor family protein
SAG1283_US	Streptococcus agalactiae, Group B (GBS)	agglutinin receptor
Influenza A/California/04/2009-PA_s2-1	Influenza A	polymerase PA
cgd8_660_s1	Cryptosporidium parvum	Uncharacterized_protein
Cj1259	Campylobacter jejuni	major outer membrane protein
BP2907	Bordetella pertussis	adhesin
SAG0737	Streptococcus agalactiae, Group B (GBS)	prolipoprotein diacylglyceryl transferase
RVA-Wa-Non-structural protein 5	Rotavirus A	Non-structural protein 5
ABAYE_RS01185	Acinetobacter baumannii	ion channel protein Tsx
Cj0288c	Campylobacter jejuni	lipid-A-disaccharide synthase
RSVA-NS1	Respiratory Syncytial Virus (RSV)	non-structural protein 1
ABAYE_RS12580	Acinetobacter baumannii	fibronectin type III domain-containing protein
Influenza B/Hong Kong/330/2001-PB2_s2-1	Influenza B	polymerase PB2
BP0905	Bordetella pertussis	penicillin-binding protein 1A
KPN_RS05295	Klebsiella pneumoniae	porin OmpA
ABAYE_RS18230	Acinetobacter baumannii	outer membrane porin, OprD family
ABAYE_RS01375	Acinetobacter baumannii	putative porin
cgd2_4380	Cryptosporidium parvum	Signal_peptide_containing_protein/gene_anchored_to_telomere
RVA-Wa-Outer capsid protein VP4	Rotavirus A	Outer capsid protein VP4
SAG1736	Streptococcus agalactiae, Group B (GBS)	X-pro dipeptidyl-peptidase
Cj0365c	Campylobacter jejuni	outer membrane channel protein CmeC (multidrug efflux system CmeABC)
Cj0335	Campylobacter jejuni	flagellar biosynthetic protein
VC395_RS11205	Vibrio cholerae	flagellar hook-associated protein 2
ABAYE_RS13940	Acinetobacter baumannii	capsule assembly Wzi family protein
cgd2_4270	Cryptosporidium parvum	Secreted_insulinase-like_peptidase
cgd7_4540	Cryptosporidium parvum	CP15/60 sporozoite 60K protein
Cj0129c	Campylobacter jejuni	outer membrane protein
KPN_RS02530	Klebsiella pneumoniae	porin
KPN_RS13875	Klebsiella pneumoniae	carbohydrate porin
ABAYE_RS04280	Acinetobacter baumannii	multidrug efflux RND transporter AdeIJK outer membrane channel subunit AdeK
cgd3_440	Cryptosporidium parvum	C-type lectin containing protein with a transmembrane domain and mucin-like rich regions
ABAYE_RS08805	Acinetobacter baumannii	outer membrane porin, OprD family
RSVA-GRSVA-G?TM	Respiratory Syncytial Virus (RSV)	attachment glycoprotein
HAdV-40-U protein U	Human Adenovirus 40	protein U
Chro.20459_s2	Cryptosporidium hominis	hypothetical protein
BP1883	Bordetella pertussis	fimbrial adhesin
BP1399	Bordetella pertussis	flagellar protein FliJ
Influenza A/California/04/2009-M2-1	Influenza A	matrix protein 2
VC395_RS11375	Vibrio cholerae	outer membrane lipoprotein LolB
cgd8_150	Cryptosporidium parvum	CpTSP4; extracellular protien with signal peptide and 2 repeats of an apple domain followed by a TSP1 domain
Cj0723c	Campylobacter jejuni	putative integral membrane zinc-metalloprotease
SAG1215	Streptococcus agalactiae, Group B (GBS)	exfoliative toxin A, putative
ABAYE_RS14530	Acinetobacter baumannii	twitching motility protein PilT
HAdV-41-100K	Human Adenovirus 41	100K
KPN_RS07750	Klebsiella pneumoniae	porin OmpS2
BP3663	Bordetella pertussis	ferric siderophore receptor
HAdV-41-E2A DBP	Human Adenovirus 41	E2A DBP
Influenza A/California/04/2009-NA-2	Influenza A	neuraminidase
KPN_RS17695	Klebsiella pneumoniae	multidrug resistance transporter
SAG1283_s1	Streptococcus agalactiae, Group B (GBS)	agglutinin receptor
KPN_RS13940	Klebsiella pneumoniae	catecholate siderophore receptor CirA
cgd6_5140	Cryptosporidium parvum	ERGIC-53-like mannose binding lectin that is a type I membrane protein, transmembrane domain near C, signal peptide
SAG1508	Streptococcus agalactiae, Group B (GBS)	67 kDa Myosin-crossreactive streptococcal antigen
VC395_RS06680	Vibrio cholerae	serine protease
HAdV-41-E4 hypothetical protein 4	Human Adenovirus 41	E4 hypothetical protein 4
SAG0677_s1	Streptococcus agalactiae, Group B (GBS)	hypothetical protein
HAdV-41-E2B preterminal protein	Human Adenovirus 41	E2B preterminal protein
HAdV-41-V	Human Adenovirus 41	V
ABAYE_RS10185	Acinetobacter baumannii	histidine-type phosphatase
Influenza A/Victoria/361/2011-PB1_s1-8	Influenza A	polymerase PB1
KPN_RS02750	Klebsiella pneumoniae	sucrose porin
ABAYE_RS03835	Acinetobacter baumannii	toxin
Cj1252	Campylobacter jejuni	putative periplasmic protein
VC395_RS02800	Vibrio cholerae	hemolysin
Cj0698	Campylobacter jejuni	flagellar basal-body rod protein
Cj0041	Campylobacter jejuni	putative flagellar hook-length control protein
SAG0695	Streptococcus agalactiae, Group B (GBS)	D-lactate dehydrogenase
RSVA-M2-2	Respiratory Syncytial Virus (RSV)	transcription-replication factor M2-2
Cj1462	Campylobacter jejuni	flagellar P-ring protein
ABAYE_RS12915	Acinetobacter baumannii	OmpA family protein
HAdV-40-E1A control protein E1A	Human Adenovirus 40	control protein E1A
cgd2_4270_s2	Cryptosporidium parvum	Secreted_insulinase-like_peptidase
Chro.30470	Cryptosporidium hominis	hypothetical protein
SAG0708	Streptococcus agalactiae, Group B (GBS)	alpha amylase family protein
KPN_RS17475	Klebsiella pneumoniae	glycoporin
SAG0907	Streptococcus agalactiae, Group B (GBS)	protein of unknown function/lipoprotein, putative
Cj1110c	Campylobacter jejuni	putative MCP-type signal transduction protein
KPN_RS19410	Klebsiella pneumoniae	membrane protein
Chro.30478	Cryptosporidium hominis	hypothetical protein
ABAYE_RS10125	Acinetobacter baumannii	porin
HAdV-41-IX	Human Adenovirus 41	IX
Chro.80317	Cryptosporidium hominis	insulinase
HAdV-40-E4 control protein E4orf2	Human Adenovirus 40	control protein E4orf2
Chro.30470_s1	Cryptosporidium hominis	hypothetical protein
KPN_RS01580	Klebsiella pneumoniae	hypothetical protein
BP3439_s2	Bordetella pertussis	dermonecrotic toxin
cgd2_920_s1	Cryptosporidium parvum	_Peptidase_M16(Insulinase)
KPN_RS23255	Klebsiella pneumoniae	phospholipase A
BP1119	Bordetella pertussis	serotype 2 fimbrial subunit precursor
RVA-Wa-Outer capsid glycoprotein VP7 Isoform 1	Rotavirus A	Outer capsid glycoprotein VP7 Isoform 1
BP1379	Bordetella pertussis	flagellar L-ring protein precursor
BP1376	Bordetella pertussis	flagellar hook protein FlgE
BP1767	Bordetella pertussis	autotransporter
Cj1031	Campylobacter jejuni	outer membrane component of efflux system (multidrug efflux system CmeDEF)
Cj0778	Campylobacter jejuni	major antigenic peptide PEB2
HAdV-40-L4A protein 33K	Human Adenovirus 40	protein 33K
cgd3_4180_s2	Cryptosporidium parvum	Insulinase_(Peptidase_family_M16)
SAG0094	Streptococcus agalactiae, Group B (GBS)	N-acetylmuramoyl-L-alanine amidase, family 4 protein
Chro.20459_s1	Cryptosporidium hominis	hypothetical protein
ABAYE_RS03890	Acinetobacter baumannii	methyl-accepting chemotaxis protein
Cj1675	Campylobacter jejuni	flagellar biosynthetic protein
Cj1371	Campylobacter jejuni	putative periplasmic protein (VacJ homolog)
SAG2021	Streptococcus agalactiae, Group B (GBS)	cell wall surface anchor family protein
RVA-Wa-Protein VP3	Rotavirus A	Protein VP3
KPN_RS22110	Klebsiella pneumoniae	membrane protein
SAG0675	Streptococcus agalactiae, Group B (GBS)	secreted protein, putative
BP1372	Bordetella pertussis	flagella basal body P-ring formation protein
VC395_RS05700	Vibrio cholerae	outer membrane lipoprotein carrier protein LolA
VC395_RS18200	Vibrio cholerae	serine protease
Cj0721c	Campylobacter jejuni	putative integral membrane protein. Functional classification-Membranes, lipoproteins and porins
RSVA-M_45	Respiratory Syncytial Virus (RSV)	matrix protein
HAdV-40-E2A-L single-stranded DNA-binding protein	Human Adenovirus 40	single-stranded DNA-binding protein
VC395_RS18490	Vibrio cholerae	outer membrane protein OmpW
Cj0975	Campylobacter jejuni	putative outer-membrane protein
Cj0526c	Campylobacter jejuni	flagellar hook-basal body complex protein
cgd3_4250	Cryptosporidium parvum	unspecified product
Cj1116c	Campylobacter jejuni	membrane bound zinc metallopeptidase
KPN_RS00515	Klebsiella pneumoniae	D-alanine--D-alanine ligase
SAG0187	Streptococcus agalactiae, Group B (GBS)	oligopeptide ABC transporter, oligopeptide-binding protein
SAG0148	Streptococcus agalactiae, Group B (GBS)	oligopeptide ABC transporter, substrate-binding protein, putative
ABAYE_RS04505	Acinetobacter baumannii	metalloprotease
KPN_RS01410	Klebsiella pneumoniae	type 1 fimbrial protein
HAdV-40-E2B terminal protein precursor pTP	Human Adenovirus 40	terminal protein precursor pTP
Chro.30468	Cryptosporidium hominis	insulin degrading enzyme
Chro.50031	Cryptosporidium hominis	mitochondrial processing peptidase beta subunit
Cj0079c	Campylobacter jejuni	cytolethal distending toxin A
cgd8_3350	Cryptosporidium parvum	oocyst wall protein 4
ABAYE_RS15650	Acinetobacter baumannii	VacJ family lipoprotein
VC395_RS01195	Vibrio cholerae	TonB-dependent siderophore receptor
Cj1097	Campylobacter jejuni	putative transmembrane transport protein
VC395_RS17560	Vibrio cholerae	TonB-dependent receptor
Cj0527c	Campylobacter jejuni	flagellar basal-body rod protein
Cj0607	Campylobacter jejuni	ABC-type transmembrane transport protein
Cj0371	Campylobacter jejuni	putative flagellar motility protein
VC395_RS11520	Vibrio cholerae	flagellar basal-body rod protein FlgF
Cj0352	Campylobacter jejuni	putative transmembrane protein
cgd6_5520	Cryptosporidium parvum	Metalloenzyme,_LuxS/M16_peptidase-like
Chro.20103	Cryptosporidium hominis	involved in a-factor processing
Chro.30475_s2	Cryptosporidium hominis	peptidase, insulinase family
KPN_RS01945	Klebsiella pneumoniae	nucleoside-specific channel-forming protein Tsx
ABAYE_RS15565	Acinetobacter baumannii	protein FilD
SAG0416_s2	Streptococcus agalactiae, Group B (GBS)	protease, putative
Cj0232c	Campylobacter jejuni	putative integral membrane protein
BP2851	Bordetella pertussis	outer membrane porin protein precursor
VC395_RS13610	Vibrio cholerae	fimbrial protein
Influenza A/Victoria/361/2011-PB1_s2-1	Influenza A	polymerase PB1
VC395_RS17390	Vibrio cholerae	OmpA family protein
SAG0936	Streptococcus agalactiae, Group B (GBS)	Tn916, hypothetical protein
Cj1093c	Campylobacter jejuni	protein-export membrane protein
cgd7_2360	Cryptosporidium parvum	eukaryotic membrane protein with transmembrane domains near C- and N- regions
cgd3_4210	Cryptosporidium parvum	Secreted_insulinase_like_peptidase/M16_peptidase-like_Metalloenzyme
Cj0549	Campylobacter jejuni	flagellar protein
VC395_RS16330	Vibrio cholerae	hemagglutinin
Cj0943	Campylobacter jejuni	putative outer-membrane lipoprotein carrier protein precursor
Cj1721c	Campylobacter jejuni	putative outer membrane protein
Cj0320	Campylobacter jejuni	putative flagellar assembly protein
Cj0720c	Campylobacter jejuni	flagellin
Chro.20292	Cryptosporidium hominis	hypothetical protein
BP3784	Bordetella pertussis	pertussis toxin subunit 2 precursor
ABAYE_RS13895	Acinetobacter baumannii	copper resistance protein NlpE
RSVA-L_US_s2	Respiratory Syncytial Virus (RSV)	RNA-directed RNA polymerase L
Cj0470	Campylobacter jejuni	elongation factor TU
HAdV-41-long fiber protein	Human Adenovirus 41	long fiber protein
KPN_RS17665	Klebsiella pneumoniae	fimbrial protein
HAdV-41-52-55K	Human Adenovirus 41	52-55K
Cj1092c	Campylobacter jejuni	protein-export membrane protein
SAG1197_s2	Streptococcus agalactiae, Group B (GBS)	hyaluronidase
VC395_RS15540	Vibrio cholerae	TonB-dependent receptor
Cj0755	Campylobacter jejuni	ferric enterobactin uptake receptor
BP2202	Bordetella pertussis	nucleoside diphosphate kinase
ABAYE_RS14540	Acinetobacter baumannii	outer membrane protein assembly factor BamE
HAdV-40-E4 control protein E4 34K	Human Adenovirus 40	control protein E4 34K
Influenza B/Hong Kong/330/2001-PA-1	Influenza B	acidic polymerase subunit
SAG1020	Streptococcus agalactiae, Group B (GBS)	lipoprotein, putative
Cj0043	Campylobacter jejuni	flagellar hook protein
cgd8_2720_s2	Cryptosporidium parvum	Insulinase_like_metalloprotease
Chro.20104_s2	Cryptosporidium hominis	ENSANGP00000016000
HAdV-40-E3B membrane protein E3 RID-beta	Human Adenovirus 40	membrane protein E3 RID-beta
Chro.20103_s2	Cryptosporidium hominis	involved in a-factor processing
ABAYE_RS07375	Acinetobacter baumannii	poly-beta-1,6 N-acetyl-D-glucosamine export porin PgaA
RVA-Wa-RNA-directed RNA polymerase VP1_s2	Rotavirus A	RNA-directed RNA polymerase VP1
ABAYE_RS08745	Acinetobacter baumannii	carbohydrate porin
BP2531	Bordetella pertussis	entericidin B-like bacteriolytic toxin
VC395_RS04415	Vibrio cholerae	accessory colonization factor AcfA
Cj0820c	Campylobacter jejuni	flagellar biosynthesis protein
HAdV-41-E1B 19K	Human Adenovirus 41	E1B 19K
SAG2163	Streptococcus agalactiae, Group B (GBS)	arginine deiminase
Cj1631c	Campylobacter jejuni	conserved hypothetical protein Cj1631c
SAG0762	Streptococcus agalactiae, Group B (GBS)	translation elongation factor Tu
BP1201	Bordetella pertussis	tracheal colonization factor precursor
Cj0530	Campylobacter jejuni	putative periplasmic protein
HAdV-41-IVa2	Human Adenovirus 41	IVa2
SAG1473	Streptococcus agalactiae, Group B (GBS)	cell wall surface anchor family protein
KPN_RS01515	Klebsiella pneumoniae	phosphoporin PhoE
cgd2_2760	Cryptosporidium parvum	insulinase-like_peptidase
Cj0283c	Campylobacter jejuni	chemotaxis protein
Cj0982c	Campylobacter jejuni	putative amino-acid transporter periplasmic solute-binding protein
KPN_RS06390	Klebsiella pneumoniae	MipA/OmpV family protein
ABAYE_RS00655	Acinetobacter baumannii	TIGR04219 family outer membrane beta-barrel protein
Cj1170c	Campylobacter jejuni	50 kda outer membrane protein precursor
ABAYE_RS14830	Acinetobacter baumannii	outer membrane lipoprotein LolB
Chro.80317_s2	Cryptosporidium hominis	insulinase
cgd3_4220_s2	Cryptosporidium parvum	Secreted_insulinase_like_peptidase/M16_peptidase-like_Metalloenzyme
Influenza A/California/04/2009-PB1_s2-1	Influenza A	polymerase PB1
BP3785	Bordetella pertussis	pertussis toxin subunit 4 precursor
HAdV-40-L1 encapsidation protein 52K	Human Adenovirus 40	encapsidation protein 52K
BP1882	Bordetella pertussis	outer membrane usher protein precursor
Cj0882c	Campylobacter jejuni	flagellar biosynthesis protein
KPN_RS25745	Klebsiella pneumoniae	porin
RSVA-M2-1	Respiratory Syncytial Virus (RSV)	transcription elongation factor M2-1
Cj0547	Campylobacter jejuni	flagellar protein
VC395_RS11540	Vibrio cholerae	flagellar basal body rod protein FlgB
cgd4_670	Cryptosporidium parvum	oocyst wall protein 3
SAG1216_s2	Streptococcus agalactiae, Group B (GBS)	pullulanase, putative
BP2235	Bordetella pertussis	putative type III secretion protein
Cj1339c	Campylobacter jejuni	flagellin
SAG0164	Streptococcus agalactiae, Group B (GBS)	competence protein CglB
KPN_RS10265	Klebsiella pneumoniae	TonB-dependent receptor
Chro.60138	Cryptosporidium hominis	sporozoite antigen gp40/15
cgd5_3400_e1of2	Cryptosporidium parvum	Insulinase_(Peptidase_family_M16)
Cj0319	Campylobacter jejuni	flagellar motor switch protein
SAG0920	Streptococcus agalactiae, Group B (GBS)	Tn916, hypothetical protein
BP1409	Bordetella pertussis	flagellar protein FliS
Cj0337c	Campylobacter jejuni	putative flagellar motor proton channel
cgd3_4270	Cryptosporidium parvum	insulinase_like_peptidase
KPN_RS00880	Klebsiella pneumoniae	lipoprotein, PulS/OutS family
HAdV-40-E3B membrane protein E3 RID-alpha	Human Adenovirus 40	membrane protein E3 RID-alpha
Cj0378c	Campylobacter jejuni	putative ferric reductase-like transmembrane protein. Functional classification-Membranes,lipoproteins and porins
cgd6_2090_s1	Cryptosporidium parvum	CpCOWP1, oocyst wall protein with type I and type II cysteine-rich repeats
HAdV-41-E3 19.4K	Human Adenovirus 41	E3 19.4K
VC395_RS17870	Vibrio cholerae	type IX secretion system membrane protein PorP/SprF
Chro.20104_s1	Cryptosporidium hominis	ENSANGP00000016000
Influenza A/Victoria/361/2011-PB1-F2-1	Influenza A	PB1-F2 protein
VC395_RS11490	Vibrio cholerae	flagellar hook-associated protein 3
Chro.80081_s1	Cryptosporidium hominis	hypothetical protein
RSVA-NS2	Respiratory Syncytial Virus (RSV)	non-structural protein 2
VC395_RS02545	Vibrio cholerae	LPS assembly protein LptD
HAdV-41-pVIII	Human Adenovirus 41	pVIII
KPN_RS18250	Klebsiella pneumoniae	fimbrial protein
VC395_RS07675	Vibrio cholerae	multidrug transporter
BP3439	Bordetella pertussis	dermonecrotic toxin
Cj0351	Campylobacter jejuni	flagellar motor switch protein
Chro.40414	Cryptosporidium hominis	immunodominant antigen Cp23
cgd4_4240_s2	Cryptosporidium parvum	Insulinase_like_peptidase
cgd3_4270_s1	Cryptosporidium parvum	insulinase_like_peptidase
cgd3_4200_s1	Cryptosporidium parvum	Secreted_insulinase_like_peptidase/M16_peptidase-like_Metalloenzyme
Influenza A/California/04/2009-M1-1	Influenza A	matrix protein 1
SAG0910	Streptococcus agalactiae, Group B (GBS)	PilB-related protein
Cj0561c	Campylobacter jejuni	putative periplasmic protein
KPN_RS17520	Klebsiella pneumoniae	porin
Cj0528c	Campylobacter jejuni	flagellar basal-body rod protein
Influenza A/Victoria/361/2011-PB2_s1-1	Influenza A	polymerase PB2
cgd2_920	Cryptosporidium parvum	_Peptidase_M16(Insulinase)
HAdV-40-E2B DNA polymerase-10	Human Adenovirus 40	DNA polymerase
KPN_RS17585	Klebsiella pneumoniae	type 1 fimbrial protein
ABAYE_RS10890	Acinetobacter baumannii	fimbrial protein
ABAYE_RS18930	Acinetobacter baumannii	membrane protein
VC395_RS09840	Vibrio cholerae	porin
RVA-Wa-Non-structural protein 3	Rotavirus A	Non-structural protein 3
HAdV-41-E3 14.5K	Human Adenovirus 41	E3 14.5K
cgd3_4270_s2	Cryptosporidium parvum	insulinase_like_peptidase
cgd3_4280_s2	Cryptosporidium parvum	Secreted_insulinase_like_peptidase
VC395_RS03755	Vibrio cholerae	outer membrane protein assembly factor BamD
HAdV-41-i-leader protein	Human Adenovirus 41	i-leader protein
BP2907_s6	Bordetella pertussis	adhesin
VC395_RS04485	Vibrio cholerae	type IV pilin protein
SAG0658	Streptococcus agalactiae, Group B (GBS)	lipoprotein, putative
RVA-Wa-Inner capsid protein VP2_US	Rotavirus A	Inner capsid protein VP2
VC395_RS19140	Vibrio cholerae	porin
Influenza A/California/04/2009-PB2_s1-2	Influenza A	polymerase PB2
Cj1351	Campylobacter jejuni	phospholipase A
Cj0921c	Campylobacter jejuni	aspartate/glutamate-binding ABC transporter protein
cgd3_4260_s1	Cryptosporidium parvum	insulinase_like_peptidase
VC395_RS11785	Vibrio cholerae	outer membrane protein assembly factor BamA
Cj0697	Campylobacter jejuni	flagellar basal-body rod protein
RVA-Wa-Non-structural protein 6	Rotavirus A	Non-structural protein 6
SAG1052	Streptococcus agalactiae, Group B (GBS)	cell wall surface anchor family protein, putative
Cj0175c	Campylobacter jejuni	putative iron-uptake ABC transport system,periplasmic iron-binding protein
cgd3_4260_s2	Cryptosporidium parvum	insulinase_like_peptidase
BP2738	Bordetella pertussis	CAE43015.1
BP2497	Bordetella pertussis	putative zinc protease
RSVA-F_11	Respiratory Syncytial Virus (RSV)	fusion glycoprotein
cgd2_920_s2	Cryptosporidium parvum	_Peptidase_M16(Insulinase)
VC395_RS08445	Vibrio cholerae	TolC family protein
Influenza A/California/04/2009-PB2_s2-1	Influenza A	polymerase PB2
ABAYE_RS01980	Acinetobacter baumannii	penicillin-binding protein 1A
Cj1363	Campylobacter jejuni	acid membrane antigen A
VC395_RS11200	Vibrio cholerae	flagellar protein FliT
RVA-Wa-Non-structural glycoprotein 4	Rotavirus A	Non-structural glycoprotein 4
SAG0105	Streptococcus agalactiae, Group B (GBS)	trigger factor
HAdV-40-E3A membrane glycoprotein E3 CR1-alpha	Human Adenovirus 40	membrane glycoprotein E3 CR1-alpha
cgd3_4190_s1	Cryptosporidium parvum	Secreted_insulinase_like_peptidase/M16_peptidase-like_Metalloenzyme
KPN_RS14255	Klebsiella pneumoniae	membrane protein
cgd1_1680	Cryptosporidium parvum	Insulinase_like_protease
Cj1095	Campylobacter jejuni	putative apolipoprotein N-acyltransferase. Functional classification-Membranes, lipoproteins and porins
Cj1269c	Campylobacter jejuni	N-acetylmuramoyl-L-alanine amidase
cgd2_930_s2	Cryptosporidium parvum	insulinase-like_peptidase
HAdV-40-E4 control protein E4orf4	Human Adenovirus 40	control protein E4orf4
Cj1122c	Campylobacter jejuni	putative integral membrane protein. Functional classification-Surface polysaccharides,lipopolysaccharides and antigens
VC395_RS11175	Vibrio cholerae	flagellar hook-basal body complex protein FliE
Influenza A/Victoria/361/2011-NS1-1	Influenza A	nonstructural protein 1
cgd3_4180_s1	Cryptosporidium parvum	Insulinase_(Peptidase_family_M16)
VC395_RS13615	Vibrio cholerae	fimbrial protein
HAdV-41-E4 hypothetical protein 3	Human Adenovirus 41	E4 hypothetical protein 3
BP0456	Bordetella pertussis	putative heme receptor
Cj0141c	Campylobacter jejuni	putative ABC transporter integral membrane protein
cgd1_1680_s1	Cryptosporidium parvum	Insulinase_like_protease
Influenza B/Hong Kong/330/2001-NP-1	Influenza B	nucleoprotein
ABAYE_RS05695	Acinetobacter baumannii	LysM peptidoglycan-binding domain-containing protein
RVA-Wa-Inner capsid protein VP2_s2	Rotavirus A	Inner capsid protein VP2
KPN_RS01565	Klebsiella pneumoniae	common pilus major fimbrillin subunit EcpA
ABAYE_RS15955	Acinetobacter baumannii	copper resistance protein B
BP2667_s2	Bordetella pertussis	adhesin
SAG0031	Streptococcus agalactiae, Group B (GBS)	peptidase, M23/M37 family
Cj0928	Campylobacter jejuni	putative integral membrane protein (dedA family)
cgd3_4250_s2	Cryptosporidium parvum	unspecified product
Cj0468	Campylobacter jejuni	amino-acid ABC transporter integral membrane protein
cgd3_3100	Cryptosporidium parvum	12 transmembrane domain protein MFS family sugar transporter
VC395_RS07885	Vibrio cholerae	enterotoxin
BP1427	Bordetella pertussis	probable surface antigen
cgd8_2720	Cryptosporidium parvum	Insulinase_like_metalloprotease
cgd8_690	Cryptosporidium parvum	Uncharacterized_protein
Chro.80317_s1	Cryptosporidium hominis	insulinase
cgd3_4170_s2	Cryptosporidium parvum	Secreted_insulinase_like_peptidase
HAdV-41-E3 10.1K	Human Adenovirus 41	E3 10.1K
cgd8_660_s3	Cryptosporidium parvum	Uncharacterized_protein
cgd5_3420_s5	Cryptosporidium parvum	TRAP-C2 extracellular protein
Cj0964	Campylobacter jejuni	putative periplasmic protein
VC395_RS04455	Vibrio cholerae	outer membrane protein assembly factor BamE
HAdV-40-L2 core protein precursor pVII	Human Adenovirus 40	core protein precursor pVII
cgd3_4260	Cryptosporidium parvum	insulinase_like_peptidase
HAdV-41-pVII	Human Adenovirus 41	pVII
HAdV-41-E2B DNA pol_s1	Human Adenovirus 41	E2B DNA pol
Influenza B/Hong Kong/330/2001-M1-1	Influenza B	matrix protein
Influenza A/California/04/2009-NEP-2	Influenza A	nuclear export protein
Chro.70239	Cryptosporidium hominis	mitochondrial processing peptidase alpha subunit
BP1628	Bordetella pertussis	putative capsular polysaccharide export protein
Cj0759	Campylobacter jejuni	heat shock protein DnaK
SAG2043	Streptococcus agalactiae, Group B (GBS)	cAMP factor
Cj0983	Campylobacter jejuni	putative lipoprotein
ABAYE_RS13495_s2	Acinetobacter baumannii	phage tail tape measure protein
BP3342	Bordetella pertussis	putative peptidoglycan-associated lipoprotein
HAdV-40-L4A capsid protein precursor pVIII	Human Adenovirus 40	capsid protein precursor pVIII
SAG0926	Streptococcus agalactiae, Group B (GBS)	Tn916, NLP/P60 family protein
Influenza A/Victoria/361/2011-M1-1	Influenza A	matrix protein 1
Influenza A/Victoria/361/2011-NA-29	Influenza A	neuraminidase
Cj0186c	Campylobacter jejuni	putative TerC family integral membrane protein
BP2463	Bordetella pertussis	ferric alcaligin siderophore receptor
Cj0467	Campylobacter jejuni	amino-acid ABC transporter integral membrane protein
Cj0734c	Campylobacter jejuni	histidine-binding protein precursor
Unverified Clone	Cryptosporidium parvum	na
Cj0033	Campylobacter jejuni	putative integral membrane protein
RSVA-L_US	Respiratory Syncytial Virus (RSV)	RNA-directed RNA polymerase L
HAdV-40-IX capsid protein IX	Human Adenovirus 40	capsid protein IX
KPN_RS18265	Klebsiella pneumoniae	fimbrial protein
HAdV-41-E4 hypothetical protein 6	Human Adenovirus 41	E4 hypothetical protein 6
SAG1039	Streptococcus agalactiae, Group B (GBS)	conserved hypothetical protein
Chro.30474_s2	Cryptosporidium hominis	peptidase, M16 family
Influenza A/Victoria/361/2011-NEP-2	Influenza A	nuclear export protein
Influenza B/Texas/06/2011-NA-3	Influenza B	neuraminidase
BP1374	Bordetella pertussis	flagellar basal-body rod protein FlgC
cgd3_4250_s1	Cryptosporidium parvum	unspecified product
Cj1228c-s1	Campylobacter jejuni	serine protease (protease DO)
BP2907_s5	Bordetella pertussis	adhesin
cgd6_200	Cryptosporidium parvum	oocyst wall protein 8
BP1879_s2	Bordetella pertussis	filamentous hemagglutinin/adhesin
BP3405	Bordetella pertussis	outer membrane porin protein OmpQ
Cj0758	Campylobacter jejuni	heat shock protein GrpE
ABAYE_RS00535	Acinetobacter baumannii	toxin HipA
Cj1584c	Campylobacter jejuni	putative peptide ABC-transport system periplasmic peptide-binding protein
Chro.30469_s1	Cryptosporidium hominis	integral membrane protein
ABAYE_RS09295	Acinetobacter baumannii	RND transporter
cgd1_3840_s1	Cryptosporidium parvum	Insulinase-like_peptidase/telomeric_protein
Chro.20104	Cryptosporidium hominis	ENSANGP00000016000
HAdV-41-truncated U exon protein	Human Adenovirus 41	truncated U exon protein
Chro.10193	Cryptosporidium hominis	hypothetical protein
Influenza B/Texas/06/2011-NEP-1	Influenza B	nuclear export protein
VC395_RS08740	Vibrio cholerae	agglutination protein
HAdV-40-E4 control protein E4orf3	Human Adenovirus 40	control protein E4orf3
cgd3_4210_s2	Cryptosporidium parvum	Secreted_insulinase_like_peptidase/M16_peptidase-like_Metalloenzyme
SAG0230	Streptococcus agalactiae, Group B (GBS)	conserved hypothetical protein
cgd6_2090_s2	Cryptosporidium parvum	CpCOWP1, oocyst wall protein with type I and type II cysteine-rich repeats
BP1410	Bordetella pertussis	flagellar hook-associated protein 2
SAG0257	Streptococcus agalactiae, Group B (GBS)	lipoprotein, putative
cgd5_3420_s4	Cryptosporidium parvum	TRAP-C2 extracellular protein
BP0943	Bordetella pertussis	outer membrane protein A precursor
cgd2_930_s1	Cryptosporidium parvum	insulinase-like_peptidase
HAdV-40-L5A fiber-2	Human Adenovirus 40	fiber-2
RVA-Wa-Outer capsid glycoprotein VP7 Isoform 2	Rotavirus A	Outer capsid glycoprotein VP7 Isoform 2
Cj1179c	Campylobacter jejuni	flagellar biosynthetic protein
ABAYE_RS14525	Acinetobacter baumannii	type IV pili twitching motility protein PilT
Cj1228c-s2	Campylobacter jejuni	serine protease (protease DO)
BP1146	Bordetella pertussis	competence lipoprotein precursor
BP3783	Bordetella pertussis	pertussis toxin subunit 1 precursor
cgd8_2720_s1	Cryptosporidium parvum	Insulinase_like_metalloprotease
cgd5_3400_e2of2	Cryptosporidium parvum	Insulinase_(Peptidase_family_M16)
cgd1_3840	Cryptosporidium parvum	Insulinase-like_peptidase/telomeric_protein
KPN_RS16545	Klebsiella pneumoniae	TonB-dependent receptor
BP0857	Bordetella pertussis	probable TonB-dependent receptor for iron transport
HAdV-40-IVa2 encapsidation protein IVa2	Human Adenovirus 40	encapsidation protein IVa2
cgd3_4240_s2	Cryptosporidium parvum	Insulinase_(Peptidase_family_M16)
cgd1_3840_s2	Cryptosporidium parvum	Insulinase-like_peptidase/telomeric_protein
KPN_RS16025	Klebsiella pneumoniae	fimbrial protein
Chro.10431	Cryptosporidium hominis	hypothetical protein
HAdV-40-L3 protease	Human Adenovirus 40	protease
Chro.10432	Cryptosporidium hominis	hypothetical protein
ABAYE_RS07810	Acinetobacter baumannii	TonB-dependent siderophore receptor
cgd3_4240_s1	Cryptosporidium parvum	Insulinase_(Peptidase_family_M16)
ABAYE_RS02155	Acinetobacter baumannii	lipase
BP1996	Bordetella pertussis	putative type II secretion system protein
cgd1_3550	Cryptosporidium parvum	mucin-like low complexity glycoprotein with a signal peptide and an apple domain.
VC395_RS01945	Vibrio cholerae	peptidase M23
BP2015	Bordetella pertussis	putative lipoprotein
cgd3_4220	Cryptosporidium parvum	Secreted_insulinase_like_peptidase/M16_peptidase-like_Metalloenzyme
Influenza A/Victoria/361/2011-NP_s1-1	Influenza A	nucleocapsid protein
cgd4_3620	Cryptosporidium parvum	Immunodominant_antigen_23393226
Chro.30470_s2	Cryptosporidium hominis	hypothetical protein
BP1400	Bordetella pertussis	flagellum-specific ATP synthase FliI
cgd4_4240	Cryptosporidium parvum	Insulinase_like_peptidase
Chro.30469	Cryptosporidium hominis	integral membrane protein
KPN_RS17635	Klebsiella pneumoniae	type 1 fimbrial protein
SAG0852	Streptococcus agalactiae, Group B (GBS)	pullulanase, putative
Chro.30479	Cryptosporidium hominis	zinc protease
ABAYE_RS10875	Acinetobacter baumannii	chaperone-usher secretion system usher protein
Chro.30469_s2	Cryptosporidium hominis	integral membrane protein
cgd1_1680_s2	Cryptosporidium parvum	Insulinase_like_protease
Cj1466	Campylobacter jejuni	putative flagellar hook-associated protein
Chro.30475_s1	Cryptosporidium hominis	peptidase, insulinase family
cgd6_1080	Cryptosporidium parvum	Glycoprotein_GP40
ABAYE_RS01315	Acinetobacter baumannii	M23 family peptidase
cgd3_4220_s1	Cryptosporidium parvum	Secreted_insulinase_like_peptidase/M16_peptidase-like_Metalloenzyme
cgd7_2080	Cryptosporidium parvum	Mitochondrial_processing_peptidase,_insulinase_like_metalloprotease
ABAYE_RS09570	Acinetobacter baumannii	type 1 fimbrial protein
Chro.30482	Cryptosporidium hominis	hypothetical protein
VC395_RS00020	Vibrio cholerae	vitamin B12 transporter BtuB
Cj0687c	Campylobacter jejuni	putative flagellar L-ring protein precursor
ABAYE_RS07045	Acinetobacter baumannii	fimbrial biogenesis outer membrane usher protein
HAdV-40-L4A encapsidation protein 22K	Human Adenovirus 40	encapsidation protein 22K
BP1879_s1	Bordetella pertussis	filamentous hemagglutinin/adhesin
ABAYE_RS12895	Acinetobacter baumannii	nuclease
Influenza B/Hong Kong/330/2001-NS2-1	Influenza B	nonstructural protein 2
KPN_RS11505	Klebsiella pneumoniae	murein lipoprotein
BP1568	Bordetella pertussis	serotype 3 fimbrial subunit precursor
Influenza B/Hong Kong/330/2001-NS1-1	Influenza B	nonstructural protein 1
ABAYE_RS00535_f1	Acinetobacter baumannii	toxin HipA
cgd3_4190_s2	Cryptosporidium parvum	Secreted_insulinase_like_peptidase/M16_peptidase-like_Metalloenzyme
KPN_RS17570	Klebsiella pneumoniae	fimbrial protein
Cj0769c	Campylobacter jejuni	putative flagellar protein FlgA
KPN_RS23815	Klebsiella pneumoniae	maltoporin
cgd7_1800	Cryptosporidium parvum	oocyst wall protein 2
KPN_RS00870_s1	Klebsiella pneumoniae	pullulanase-type alpha-1,6-glucosidase
HAdV-41-protease	Human Adenovirus 41	protease
KPN_RS01470	Klebsiella pneumoniae	fimbrial protein
KPN_RS00465	Klebsiella pneumoniae	ribosomal RNA small subunit methyltransferase H
BP1138	Bordetella pertussis	putative ferric siderophore receptor
ABAYE_RS01340	Acinetobacter baumannii	TonB-dependent siderophore receptor
cgd3_4280_s1	Cryptosporidium parvum	Secreted_insulinase_like_peptidase
KPN_RS01570	Klebsiella pneumoniae	fimbrial chaperone EcpB
cgd6_5510	Cryptosporidium parvum	Metalloenzyme,_LuxS/M16_peptidase-like
Influenza B/Texas/06/2011-NS1-2	Influenza B	nonstructural protein 1
HAdV-41-E2B DNA pol-4	Human Adenovirus 41	E2B DNA pol
Influenza B/Hong Kong/330/2001-HA-9	Influenza B	hemagglutinin glycoprotein precursor
Cj1338c	Campylobacter jejuni	flagellin
Chro.30475	Cryptosporidium hominis	peptidase, insulinase family
BP2674	Bordetella pertussis	fimbrial protein
BP3439_s1	Bordetella pertussis	dermonecrotic toxin
BP0878	Bordetella pertussis	putative phospholipase
KPN_RS21120	Klebsiella pneumoniae	OmpA family lipoprotein
RSVA-L_US_s1	Respiratory Syncytial Virus (RSV)	RNA-directed RNA polymerase L
Influenza A/California/04/2009-NP-1	Influenza A	nucleocapsid protein
cgd6_210_s2	Cryptosporidium parvum	oocyst wall protein 9
Cj0113	Campylobacter jejuni	peptidoglycan associated lipoprotein (omp18)
HAdV-40-L2 core protein precursor pX	Human Adenovirus 40	core protein precursor pX
ABAYE_RS15490	Acinetobacter baumannii	copper resistance protein B
ABAYE_RS16370	Acinetobacter baumannii	TonB-dependent siderophore receptor
ABAYE_RS06040	Acinetobacter baumannii	TonB-dependent receptor
cgd2_790_s2	Cryptosporidium parvum	CpCCp3, multidomain extracellular protein with a signal peptide and the following architecture: LH2+LCCL+2xSR+LCCL+pentraxin+2xLCCL
Influenza A/Victoria/361/2011-NP_s2-7	Influenza A	nucleocapsid protein
SAG1190	Streptococcus agalactiae, Group B (GBS)	adherence and virulence protein A
Chro.30483	Cryptosporidium hominis	hypothetical protein
ABAYE_RS02845	Acinetobacter baumannii	lytic transglycosylase
HAdV-41-L2 pMu	Human Adenovirus 41	L2 pMu
KPN_RS05140	Klebsiella pneumoniae	phosphoporin PhoE
Cj0178	Campylobacter jejuni	putative TonB-denpendent outer membrane receptor
BP0736	Bordetella pertussis	putative ferric siderophore receptor
ABAYE_RS03575	Acinetobacter baumannii	TonB-dependent receptor
VC395_RS12635	Vibrio cholerae	outer membrane channel protein TolC
KPN_RS06685	Klebsiella pneumoniae	catecholate siderophore receptor Fiu
Cj0967	Campylobacter jejuni	putative periplasmic protein
KPN_RS16010	Klebsiella pneumoniae	fimbrial protein
cgd4_4240_s1	Cryptosporidium parvum	Insulinase_like_peptidase
Cj0737	Campylobacter jejuni	putative haemagglutination activity domain containing protein
SAG1938	Streptococcus agalactiae, Group B (GBS)	adhesion lipoprotein
ABAYE_RS14030	Acinetobacter baumannii	TonB-dependent siderophore receptor
ABAYE_RS09585	Acinetobacter baumannii	fimbrial protein
KPN_RS10180	Klebsiella pneumoniae	maltoporin
Influenza B/Hong Kong/330/2001-PB2_s1-7	Influenza B	polymerase PB2
cgd1_3850	Cryptosporidium parvum	Uncharacterized_Secreted_Protein_(SKSR_gene_family)
SAG0421_s2	Streptococcus agalactiae, Group B (GBS)	cell wall surface anchor family protein
cgd3_4170	Cryptosporidium parvum	Secreted_insulinase_like_peptidase
ABAYE_RS04980	Acinetobacter baumannii	CSLREA domain-containing protein
KPN_RS05140_f1	Klebsiella pneumoniae	phosphoporin PhoE
ABAYE_RS16175	Acinetobacter baumannii	AdeC/AdeK/OprM family multidrug efflux complex outer membrane factor
KPN_RS02635	Klebsiella pneumoniae	type 1 fimbrial protein
SAG0971	Streptococcus agalactiae, Group B (GBS)	protein of unknown function/lipoprotein, putative
ABAYE_RS07130	Acinetobacter baumannii	membrane protein
KPN_RS11755	Klebsiella pneumoniae	DUF481 domain-containing protein
KPN_RS01575	Klebsiella pneumoniae	fimbrial biogenesis outer membrane usher protein
BP1944	Bordetella pertussis	putative hemin storage protein
ABAYE_RS10885	Acinetobacter baumannii	fimbrial biogenesis outer membrane usher protein
KPN_RS22930	Klebsiella pneumoniae	TonB-dependent vitamin B12 receptor BtuB
KPN_RS18255	Klebsiella pneumoniae	fimbrial protein
KPN_RS21810	Klebsiella pneumoniae	multidrug transporter
ABAYE_RS13175	Acinetobacter baumannii	outer membrane porin, OprD family
SAG0477	Streptococcus agalactiae, Group B (GBS)	cell division protein DivIB, putative
RSVA-L_US_s3	Respiratory Syncytial Virus (RSV)	RNA-directed RNA polymerase L
cgd5_3420_s2	Cryptosporidium parvum	TRAP-C2 extracellular protein
ABAYE_RS02005	Acinetobacter baumannii	type IV pilus secretin PilQ
BP3787	Bordetella pertussis	pertussis toxin subunit 3 precursor
ABAYE_RS10150	Acinetobacter baumannii	TonB-dependent siderophore receptor
VC395_RS06985	Vibrio cholerae	peptidase
BP1962	Bordetella pertussis	putative ferrisiderophore receptor
KPN_RS24870	Klebsiella pneumoniae	autotransporter assembly complex protein TamA
VC395_RS09485	Vibrio cholerae	sialic acid-binding protein
ABAYE_RS17415	Acinetobacter baumannii	type II secretion system protein GspD
HAdV-41-short fiber protein	Human Adenovirus 41	short fiber protein
cgd2_930	Cryptosporidium parvum	insulinase-like_peptidase
HAdV-41-hexon	Human Adenovirus 41	hexon
ABAYE_RS09405	Acinetobacter baumannii	multidrug efflux RND transporter AdeABC outer membrane channel subunit AdeC
cgd7_4810	Cryptosporidium parvum	CpFNPA, extracellular protein with a signal peptide, FN2 domain and an anthrax toxin-N-terminus like domain. starts at second Met with signal peptide following
KPN_RS05340	Klebsiella pneumoniae	transporter
KPN_RS12420	Klebsiella pneumoniae	TonB-dependent siderophore receptor
KPN_RS18000	Klebsiella pneumoniae	outer membrane porin, OprD family
KPN_RS17565	Klebsiella pneumoniae	type 1 fimbrial protein
Influenza B/Hong Kong/330/2001-PB1-12	Influenza B	polymerase PB1
Cj0289c	Campylobacter jejuni	major antigenic peptide PEB3
Influenza B/Texas/06/2011-HA-1	Influenza B	hemagglutinin
cgd7_5150	Cryptosporidium parvum	oocyst wall protein 5
ABAYE_RS04900	Acinetobacter baumannii	TolC family protein
ABAYE_RS12495	Acinetobacter baumannii	RND transporter
ABAYE_RS09580	Acinetobacter baumannii	fimbrial biogenesis outer membrane usher protein
VC395_RS14520	Vibrio cholerae	TonB-dependent hemoglobin/transferrin/lactoferrin family receptor
KPN_RS00900	Klebsiella pneumoniae	ferrichrome porin FhuA
ABAYE_RS08545	Acinetobacter baumannii	TonB-dependent siderophore receptor
Influenza A/California/04/2009-HA_s1-1	Influenza A	hemagglutinin
SAG1762	Streptococcus agalactiae, Group B (GBS)	conserved hypothetical protein
ABAYE_RS18975	Acinetobacter baumannii	phospholipase C, phosphocholine-specific
KPN_RS24335	Klebsiella pneumoniae	poly-beta-1,6 N-acetyl-D-glucosamine export porin PgaA
cgd3_4200_s2	Cryptosporidium parvum	Secreted_insulinase_like_peptidase/M16_peptidase-like_Metalloenzyme
BP1404	Bordetella pertussis	flagellar hook-basal body complex protein FliE
HAdV-40-E4 control protein E4orf6/7	Human Adenovirus 40	control protein E4orf6/7
BP1373	Bordetella pertussis	flagellar basal-body rod protein FlgB
cgd7_1800_s1	Cryptosporidium parvum	oocyst wall protein 2
cgd2_4270_s1	Cryptosporidium parvum	Secreted_insulinase-like_peptidase
cgd7_1800_s2	Cryptosporidium parvum	oocyst wall protein 2
KPN_RS20955_s2	Klebsiella pneumoniae	cellulose biosynthesis protein BcsC
HAdV-40-E3B control protein E3 14.7K	Human Adenovirus 40	control protein E3 14.7K
BP2907_s3	Bordetella pertussis	adhesin
VC395_RS09750	Vibrio cholerae	protein TolB
cgd3_4170_s1	Cryptosporidium parvum	Secreted_insulinase_like_peptidase
VC395_RS11535	Vibrio cholerae	flagellar basal body rod protein FlgC
Influenza A/Victoria/361/2011-HA-18	Influenza A	hemagglutinin
KPN_RS11350	Klebsiella pneumoniae	TonB-dependent siderophore receptor
KPN_RS22260	Klebsiella pneumoniae	carbohydrate porin
BP2907_s1	Bordetella pertussis	adhesin
cgd3_4280	Cryptosporidium parvum	Secreted_insulinase_like_peptidase
cgd3_520	Cryptosporidium parvum	cysteine-rich extracellular protein with a signal peptide and two apple domains
KPN_RS01025	Klebsiella pneumoniae	outer membrane protein assembly factor BamA
BP2667_s4	Bordetella pertussis	adhesin
BP2016	Bordetella pertussis	putative ferric siderophore receptor
HAdV-40-E2B DNA polymerase_s1-1	Human Adenovirus 40	DNA polymerase
KPN_RS06655	Klebsiella pneumoniae	TonB-dependent siderophore receptor
cgd2_1590	Cryptosporidium parvum	extracellular protein with signal peptide, 5xEGF and apple domains
BP2434	Bordetella pertussis	serine protease
KPN_RS03250	Klebsiella pneumoniae	TonB-dependent siderophore receptor
cgd7_4020_s1_US	Cryptosporidium parvum	cryptopsoridial mucin, large thr stretch, signal peptide sequence
ABAYE_RS18755	Acinetobacter baumannii	TonB-dependent siderophore receptor
KPN_RS24480	Klebsiella pneumoniae	fimbrial protein
ABAYE_RS13260	Acinetobacter baumannii	TonB-dependent receptor
KPN_RS17630	Klebsiella pneumoniae	type-1 fimbrial protein subunit A
BP2901	Bordetella pertussis	ferric enterobactin receptor
Influenza A/Victoria/361/2011-PB2_s2-1	Influenza A	polymerase PB2
KPN_RS07965	Klebsiella pneumoniae	outer membrane efflux protein
cgd2_790	Cryptosporidium parvum	CpCCp3, multidomain extracellular protein with a signal peptide and the following architecture: LH2+LCCL+2xSR+LCCL+pentraxin+2xLCCL
HAdV-41-E2B DNA pol_s2	Human Adenovirus 41	E2B DNA pol
ABAYE_RS07845	Acinetobacter baumannii	TonB-dependent siderophore receptor
KPN_RS16005	Klebsiella pneumoniae	hypothetical protein
ABAYE_RS01260	Acinetobacter baumannii	TonB-dependent siderophore receptor
KPN_RS13100	Klebsiella pneumoniae	phosphoporin PhoE
KPN_RS23970	Klebsiella pneumoniae	outer membrane protein assembly factor BamA
HAdV-40-E2B DNA polymerase_s2	Human Adenovirus 40	DNA polymerase
BP1054	Bordetella pertussis	pertactin precursor
VC395_RS01590	Vibrio cholerae	TonB-dependent siderophore receptor
ABAYE_RS03805	Acinetobacter baumannii	TonB-dependent receptor
BP1110_s1	Bordetella pertussis	serine protease
cgd4_3090	Cryptosporidium parvum	oocyst wall protein 6
HAdV-41-E3 14.7K	Human Adenovirus 41	E3 14.7K
ABAYE_RS10460	Acinetobacter baumannii	TonB-dependent receptor
cgd2_790_s1	Cryptosporidium parvum	CpCCp3, multidomain extracellular protein with a signal peptide and the following architecture: LH2+LCCL+2xSR+LCCL+pentraxin+2xLCCL
ABAYE_RS17485	Acinetobacter baumannii	RND transporter
KPN_RS13515	Klebsiella pneumoniae	capsule assembly Wzi family protein
ABAYE_RS10655	Acinetobacter baumannii	LPS-assembly protein LptD
Cj1614	Campylobacter jejuni	haemin uptake system outer membrane receptor
VC395_RS08875	Vibrio cholerae	serine protease
VC395_RS05215	Vibrio cholerae	OmpA family protein
KPN_RS05915	Klebsiella pneumoniae	TonB-dependent siderophore receptor
BP2315	Bordetella pertussis	autotransporter
BP1110_s2	Bordetella pertussis	serine protease
BP2667	Bordetella pertussis	adhesin
ABAYE_RS08345	Acinetobacter baumannii	serine proteinase
VC395_RS11595	Vibrio cholerae	TonB-dependent siderophore receptor
HAdV-40-L3 hexon	Human Adenovirus 40	hexon
BP0856	Bordetella pertussis	probable TonB-dependent receptor for iron transport
HAdV-40-L5 fiber	Human Adenovirus 40	fiber
BP0986	Bordetella pertussis	probable outer membrane lipoprotein
KPN_RS03630	Klebsiella pneumoniae	filamentous hemagglutinin
ABAYE_RS05905	Acinetobacter baumannii	TonB-dependent siderophore receptor
KPN_RS03770	Klebsiella pneumoniae	chitoporin
VC395_RS02735	Vibrio cholerae	iron-regulated outer membrane virulence protein
SAG1518	Streptococcus agalactiae, Group B (GBS)	peptide ABC transporter, peptide-binding protein
ABAYE_RS10235	Acinetobacter baumannii	TonB-dependent receptor
Cj1478c	Campylobacter jejuni	outer membrane fibronectin-binding protein
ABAYE_RS09855	Acinetobacter baumannii	TonB-dependent siderophore receptor
ABAYE_RS00065	Acinetobacter baumannii	TonB-dependent receptor
KPN_RS08415	Klebsiella pneumoniae	serine protease
BP2907_s4	Bordetella pertussis	adhesin
ABAYE_RS01865	Acinetobacter baumannii	TolC family protein
KPN_RS25550	Klebsiella pneumoniae	copper transporter
KPN_RS00270	Klebsiella pneumoniae	LPS assembly protein LptD
BP1110	Bordetella pertussis	serine protease
KPN_RS02900	Klebsiella pneumoniae	TonB-dependent siderophore receptor
Influenza A/California/04/2009-PA_s1-1	Influenza A	polymerase PA
KPN_RS14160	Klebsiella pneumoniae	phosphoporin PhoE
KPN_RS18470	Klebsiella pneumoniae	outer membrane channel protein TolC
Influenza A/Victoria/361/2011-PA_s1-1	Influenza A	polymerase PA
BP0840	Bordetella pertussis	outer membrane porin protein precursor
HAdV-40-E1B control protein E1B 55K	Human Adenovirus 40	control protein E1B 55K
BP2922	Bordetella pertussis	putative TonB-dependent receptor
VC395_RS17785	Vibrio cholerae	TonB-dependent hemoglobin/transferrin/lactoferrin family receptor
KPN_RS23945	Klebsiella pneumoniae	TonB-dependent siderophore receptor
BP2224	Bordetella pertussis	putative autotransporter
VC395_RS02155	Vibrio cholerae	DUF481 domain-containing protein
Influenza A/Victoria/361/2011-PA-X-7	Influenza A	PA-X protein
SAG0973	Streptococcus agalactiae, Group B (GBS)	nisin-resistance protein, putative
Influenza A/California/04/2009-NS1-1	Influenza A	nonstructural protein 1

## Sheet: Normalized IgA Data
ID	RB1039-S	RB1240-S	RB1229-S	RB1175-S	RB1149-S	RB1235-S	RB1151-S	RB1196-S	RB1218-S	RB0793-S	RB1208-S	RB1130-S	RB1169-S	RB1026-S	RB0958-S	RB1012-S	RB1223-S	RB1197-S	RB1204-S	RB1296-S	RB1200-S	RB1138-S	RB1194-S	RB1137-S	RB0881-S	RB1092-S	RB1107-S	RB1045-S	RB1150-S	RB1161-S	RB0779-S	RB0732-S	RB0745-S	RB1231-S	RB0071-S	RB1253-S	RB1152-S	RB0058-S	RB1258-S	RB0945-S	RB0462-S	RB0615-S	RB0742-S	RB0570-S	RB0529-S	RB0576-S	RB0500-S	RB0334-S	RB0673-S
SAUSA300_0401	6.55773	6.20891	6.24678	6.24943	6.69051	5.54696	6.82385	7.96699	7.41257	5.61804	5.84423	8.13028	6.7198	4.95239	6.7028	7.53278	6.54565	6.92153	7.89409	6.53522	6.10827	6.05518	6.69487	6.75241	7.73568	6.87123	7.0413	6.25626	5.68403	7.37219	5.81527	5.12979	6.80182	6.54849	6.88045	6.37108	7.19806	7.0115	7.24544	6.89872	7.46638	6.08509	7.41685	6.34695	7.51516	6.95063	5.05964	6.86911	6.61355
centroid_545741_EPEC	6.22499	5.80932	6.15798	5.54581	6.04905	5.00246	6.33611	7.63549	6.7774	5.15396	5.56181	7.63956	6.37084	3.5322	6.3167	7.0832	5.5983	6.63165	7.45871	6.14444	5.76246	5.78627	6.47889	5.97708	7.20839	6.40999	6.11109	5.43218	5.19072	7.01137	5.26266	4.97563	6.15628	6.03173	6.16021	5.61542	6.6981	5.56013	6.52076	6.35036	6.94239	5.62834	7.011	6.00618	7.1131	6.66124	4.75786	6.11886	6.29522
t3828	4.59314	4.27522	4.50418	3.20881	4.8126	3.3613	5.31812	4.97712	3.15029	2.75211	2.10322	3.90023	3.52076	2.48003	5.2295	4.88905	5.54859	5.07995	4.38788	5.3065	4.18135	4.71532	5.90625	4.11315	5.30221	6.54825	6.73843	5.32066	3.89412	2.72101	4.06055	2.49987	3.09158	6.12741	6.18781	6.14202	6.36511	5.59704	4.64678	2.89424	4.29459	4.73127	3.69557	4.63715	5.35876	4.23093	2.47546	3.8678	5.11637
centroid_159621_ETEC	4.76421	3.94023	4.51862	2.88496	4.6322	1.13502	3.99837	4.00956	2.7713	1.38569	-0.0414535	2.85958	1.62411	3.01808	5.06644	2.31843	4.81105	0.700717	3.86416	5.01783	4.22567	1.93656	4.49865	4.10493	4.54808	5.7673	5.15405	4.9221	4.11387	0.990993	3.75759	2.92358	3.13664	4.17539	6.00442	5.92741	5.09915	4.91703	1.46818	1.62635	4.21373	5.13153	3.66508	5.31067	5.36061	4.90314	4.0472	1.60832	4.78541
7622_5#77_CLS00596_s3	4.45212	6.22336	6.28096	5.59759	6.61081	3.84737	6.91571	7.44529	4.80409	4.92426	4.6787	7.92495	6.39668	4.22646	6.19487	6.32624	6.20013	6.66967	7.77023	6.35089	5.97518	3.89099	6.17735	5.12668	5.75183	4.50522	5.41722	3.72013	5.47875	4.97147	4.81488	4.94859	5.25386	5.70914	2.80251	5.9337	6.52369	6.51828	5.64233	2.9985	5.38427	3.76995	6.96166	4.5952	6.57789	6.80811	3.76365	6.39261	5.39657
centroid_72876_EPEC	4.30968	3.69021	5.52546	4.17133	4.94648	3.26147	4.44691	5.86168	4.37212	2.46781	4.84457	4.67828	5.27655	2.3997	4.79437	4.46278	4.112	4.88014	6.29864	4.65665	2.91963	4.17314	5.30653	4.13827	5.6	4.7957	4.59201	3.57459	3.77463	5.15042	3.9206	3.75847	4.89086	4.73418	3.85985	3.04236	4.61075	3.69461	3.91487	3.90689	5.39766	4.36402	5.26447	4.83456	5.23565	4.99037	3.10611	3.56434	4.11732
centroid_2400364_Sh	4.49404	4.46941	4.18306	3.40834	4.46484	1.49233	3.8618	3.81537	3.03939	2.10043	1.51665	3.67151	2.13641	2.88525	4.77231	3.17273	5.16714	1.21189	4.46787	4.90667	4.4271	2.84738	3.96976	4.22375	5.10122	5.66388	5.32256	4.52619	4.04618	2.8353	2.46268	3.30738	3.44869	4.24552	5.88311	5.85958	5.6587	5.05246	2.97714	2.23477	4.65532	5.12865	4.1448	5.34665	5.40782	4.82967	4.47601	2.80135	4.79125
7622_5#77_CLS00903	4.7471	6.07139	6.07169	5.02132	5.75201	4.87572	6.08387	6.75806	5.5001	5.2677	5.63388	8.30378	6.38562	4.90168	3.01844	5.35229	5.23219	5.98381	7.35195	4.0272	3.95969	5.71054	5.17488	6.55053	6.08121	6.83827	5.72718	3.3007	5.5188	7.09028	4.38577	4.24836	4.38727	6.04184	6.03576	5.34608	6.90583	6.27693	5.57395	4.57644	6.09675	4.90603	7.03063	5.79008	6.18518	5.4972	1.76566	5.4087	5.81068
t0391	2.72493	2.26861	3.66745	1.90729	2.47095	1.36922	3.43931	2.52756	1.90946	1.75762	2.60149	2.56712	3.36539	1.29947	2.50958	3.60041	2.03791	1.6572	3.82012	2.93855	1.47677	2.96933	2.13765	3.56039	1.85257	2.27232	1.13049	1.70371	3.00748	3.00224	2.25416	2.03862	1.88299	2.60691	2.1609	1.65107	2.27072	1.85211	3.29027	2.62927	1.91854	2.32742	3.55398	2.83253	3.85548	3.33313	2.01644	2.68037	3.26146
SAUSA300_1917	6.16927	5.75999	5.9616	5.84892	6.05367	5.11583	6.30914	7.34907	6.90592	5.1959	4.98652	7.24197	5.91426	4.11284	6.21708	7.01314	6.10111	6.52773	7.3954	6.10136	5.55951	5.66587	6.48342	6.2983	7.12996	6.32199	6.52083	5.71653	5.00194	6.76185	5.16972	4.8408	6.32008	5.67128	6.2786	5.79129	6.78498	6.06189	6.84643	6.46028	6.8518	5.70579	6.71758	5.78125	7.05646	6.25128	4.6821	6.4039	6.09986
SAUSA300_0409	4.73477	0.882859	5.29957	5.68275	5.01655	1.03788	6.55741	2.37516	1.35592	4.8012	3.00656	4.98685	5.68965	1.60105	2.9238	2.66491	4.60404	5.39089	4.70146	2.98111	2.1591	2.82381	3.44514	2.66464	4.1029	5.10469	5.86333	4.54353	5.26869	1.17722	5.43507	1.88739	3.11319	4.99444	6.48891	2.492	1.77351	2.29804	2.60674	3.51138	6.47636	1.39101	4.58113	4.96156	5.0608	4.96131	4.22973	6.189	3.92633
6925_2#88_PhageAmi	4.1149	6.34076	4.96281	3.49935	6.36128	1.20827	4.51531	3.622	4.2207	3.86216	5.23952	6.3171	6.69731	3.26234	5.90573	4.75179	5.95261	3.23299	7.89034	5.77969	2.64389	3.24386	6.72702	6.37736	7.14492	6.85373	4.8563	3.3733	3.46264	6.25684	3.95782	1.85146	5.81608	6.52009	3.6837	5.99005	4.83598	3.08654	5.28413	2.9597	4.3392	2.35921	7.30983	5.49621	7.3253	6.90831	3.7349	6.05807	4.17635
SAUSA300_1920	3.28595	3.46638	5.17021	5.75824	5.49221	4.78797	6.64364	4.95618	6.11157	2.73213	-0.645069	6.02247	4.00735	3.16292	5.86628	6.75067	6.14292	6.00098	3.62377	5.91049	3.87801	3.75458	3.18228	5.51562	4.60373	6.569	6.44372	5.39924	5.38206	2.72011	5.59963	4.80651	5.63775	4.92843	6.55251	6.06189	6.13419	6.41854	6.62007	3.90349	5.95018	4.52149	6.58974	5.92342	6.2411	4.22774	4.52877	5.69673	5.76683
SAUSA300_1028	5.96301	5.56346	6.16308	5.63187	6.11002	4.75277	6.38952	6.57684	6.66984	5.1884	5.57843	7.52023	6.09128	4.48484	6.25021	6.92752	5.80627	6.28432	7.42982	6.21722	5.43536	5.51116	6.23959	6.29714	7.03229	6.33718	6.52404	5.54622	5.10984	6.94237	5.20714	4.79048	6.46607	5.87131	6.37047	5.72885	6.45515	6.37897	6.46212	5.71633	6.61099	5.49686	6.72676	5.5632	7.09093	6.21454	4.49006	6.07619	5.46389
SP_1154_s1	3.41838	5.94751	5.64652	4.76224	6.30383	3.111	6.11604	6.97927	6.5032	5.12401	4.57349	8.13021	5.47454	4.55535	2.65366	6.30238	3.86084	4.71944	7.67698	5.31972	4.48874	5.98473	6.20262	6.51983	7.20761	6.56702	6.5703	4.34468	5.19593	4.07721	4.67207	4.44955	2.69595	5.97276	5.60204	6.08041	6.63768	6.9853	6.39899	3.91427	6.79477	5.35599	6.7105	6.22611	5.97262	6.57572	4.2833	4.82495	5.04893
centroid_603302_EPEC	3.43569	3.55784	5.22282	4.99293	4.98439	3.12878	3.56009	4.84629	1.78665	1.32668	4.38269	3.70911	4.38841	2.24517	4.26202	3.24578	2.23674	3.99504	5.15153	3.33402	0.991565	2.00482	4.3619	3.72452	5.17871	3.87089	4.40801	1.53608	3.50392	3.08005	3.52142	2.90438	4.55036	4.58862	1.76318	3.69868	3.45364	4.35856	3.51296	2.96586	4.93734	3.70986	4.13306	3.5501	4.33594	5.0812	1.73198	3.15517	3.6763
SP_0117	5.36463	6.12823	5.92576	2.7678	6.4722	3.68176	6.44472	4.651	5.92768	4.34057	5.65937	6.06956	6.08913	3.514	3.97455	6.50453	3.86857	3.17857	6.82353	6.09994	5.54074	4.36212	6.00617	6.62084	7.02535	5.85929	6.1628	4.06527	4.96987	7.48432	5.19977	4.78358	5.35636	6.33957	5.3669	5.04629	4.22585	7.0849	6.62841	5.99817	5.2773	5.54496	7.20245	6.20986	7.20205	6.69909	2.95384	6.31284	6.36124
SAUSA300_0224	5.58968	5.37742	5.96694	5.7408	6.04379	4.65191	6.46501	6.66992	6.73288	4.54226	2.87132	7.10143	5.05852	4.21667	5.86516	6.5105	6.24036	5.75853	6.88473	5.86913	4.2237	5.17978	6.3452	5.97923	6.56647	6.4945	6.4575	5.39832	5.02153	7.00304	5.32777	4.8697	5.71509	4.37725	6.38397	5.87475	6.03697	4.81873	6.56411	5.97514	6.63778	5.54083	6.43355	6.04628	6.65395	3.82896	4.37865	6.22043	6.0684
SAUSA300_0548-s2	5.86622	4.79482	5.51242	5.71865	6.11045	4.64939	6.41993	2.56608	5.9104	5.24189	5.34774	6.65867	5.98835	4.53378	6.42205	6.53269	5.73634	4.79598	7.35913	6.00093	3.82839	5.75604	6.30709	6.32608	6.36592	5.94524	6.60355	5.62726	5.18949	6.71886	5.22808	4.11672	5.73506	2.8215	6.45137	3.37297	6.66221	4.88426	6.23275	5.58446	6.83865	5.29734	6.60887	5.6685	6.20533	6.08331	2.31153	6.05684	1.4935
SP_2136	4.17467	5.61119	5.01361	3.70135	5.39501	4.66895	6.2228	5.13045	3.24811	4.40502	5.55009	5.87541	5.77405	3.21397	6.19964	5.97552	4.58347	5.37488	6.99501	5.93079	5.17285	3.64991	6.39846	6.23943	4.85485	5.6291	5.28375	4.19168	4.84003	6.08627	4.21218	1.16319	4.50613	5.54515	4.51878	4.44873	6.36121	5.46332	6.31459	5.30905	7.05394	3.80696	5.3311	5.96222	6.7358	6.41556	3.42962	5.93434	3.56039
Rv0583c	2.18507	1.16139	2.2552	1.35131	2.79166	0.673507	3.28445	2.54344	2.24478	0.270953	3.81081	2.05863	2.6473	0.812436	2.00694	3.99538	2.08794	1.5644	3.34501	1.73409	1.01142	4.13659	2.70338	2.49388	2.79612	2.41583	1.80534	1.93192	3.70726	1.87093	3.17928	1.72753	2.57342	2.92123	2.90573	2.76053	2.50165	3.53758	2.63104	1.8095	4.62472	1.30756	2.38381	2.4404	3.1099	2.6385	1.42379	1.58257	2.12946
centroid_598323_EPEC	2.69185	4.19959	5.49784	1.87609	3.99303	3.71151	3.34866	4.75867	2.45784	2.82476	4.28865	3.04177	4.3932	3.12943	1.09752	5.81469	1.03617	3.93174	6.03753	3.63646	2.81357	5.18483	4.19105	2.84234	1.90634	4.60127	3.62419	3.14674	4.35941	3.36324	4.98064	4.62262	2.22934	4.68595	3.82555	2.75245	6.1021	2.46345	4.32076	3.36739	4.03782	4.85678	3.31463	4.37955	5.1642	5.68469	1.58995	3.74289	2.79452
Rv3515c	2.02177	1.96609	3.15281	1.99517	2.41578	0.894007	3.31495	2.3583	2.15148	1.10259	1.23176	3.23986	2.72864	0.628522	2.17866	2.82418	2.55852	2.74869	4.18609	2.23198	1.07304	1.68872	1.69552	2.04022	3.30201	2.30455	1.36797	1.66324	1.58675	2.04421	3.29505	1.39403	1.46644	1.60662	2.95865	2.47059	2.85967	1.83462	2.1709	1.71216	3.10588	1.47518	2.88488	3.19514	3.11474	4.15948	1.51369	2.1861	2.01878
SP_1241	1.51554	6.05177	2.74672	2.4624	4.3591	3.61425	5.42348	4.19946	5.59582	4.7764	5.73773	3.98244	3.17174	3.42229	6.53491	5.37642	5.26248	3.7178	7.66478	4.27572	3.03176	5.54402	6.47052	4.62775	5.05212	3.15888	2.96102	3.62463	3.09004	5.77109	1.06334	2.60291	3.20968	1.62185	2.82931	4.70452	5.88666	4.55322	6.27516	3.11455	3.10073	4.10301	5.91333	4.67113	6.58286	6.38352	0.91866	5.2808	4.70344
SAUSA300_1029	4.97422	5.23337	5.68295	4.69609	5.97526	4.92586	6.79857	4.96111	6.06068	5.23181	5.08228	6.88546	6.35571	4.50725	6.10097	5.66299	6.3333	6.19027	7.10852	4.95779	5.59759	4.71122	5.31641	5.73899	6.50308	5.46012	5.9426	5.99953	5.10814	5.65197	5.47419	3.34289	5.94109	5.74375	5.87366	5.62218	6.97298	6.64637	6.02538	5.48108	7.32569	4.95343	6.82949	6.10392	7.36542	6.53554	3.28099	6.39241	6.21173
SP_1673	2.05306	5.79128	5.26964	2.16431	4.07419	4.15514	6.84369	2.811	6.50447	4.48436	4.11462	7.72528	4.81684	4.49116	1.69077	5.41598	5.46995	6.60228	7.3633	3.20877	5.33812	5.19356	3.70583	5.73299	4.22298	6.10436	3.08089	2.04052	4.57111	3.85447	5.1186	2.4779	4.61769	4.76985	6.13025	3.19488	6.64726	5.17736	5.76563	3.95313	3.22507	5.3847	6.05976	4.54752	6.78392	6.52315	0.798366	5.87689	3.91719
SAUSA300_0398	5.5002	5.48025	6.02421	3.29269	6.08822	3.94586	6.19803	6.70633	6.63215	4.65905	4.63878	6.73099	5.98752	3.07118	6.20531	5.89193	5.64218	6.17745	6.14684	5.93274	4.88687	5.08754	6.23515	5.45113	6.35891	5.29268	4.45829	4.12327	4.0838	4.76086	5.26974	3.98919	5.54797	5.59879	6.17861	5.81283	5.80632	6.43787	6.28934	4.83463	6.68112	4.90236	6.6825	5.7118	6.69369	5.7648	3.53737	4.365	5.04969
centroid_462446_EPEC	4.78982	3.8302	4.57643	4.38438	4.39893	1.93674	3.74071	4.55785	3.75476	2.99796	5.56614	5.41369	3.90522	2.37448	4.062	4.67421	0.293966	4.30671	6.45125	4.84017	2.72661	4.20699	5.05442	2.76747	4.07162	5.36176	3.40874	2.01339	4.13615	2.12191	3.26109	4.5599	2.35462	4.38001	4.35297	3.58951	4.55723	2.44417	2.56927	3.3309	5.56596	4.46824	3.77217	5.59113	5.27157	5.94307	1.63587	4.68977	3.87504
centroid_569796_EPEC	3.34907	4.3755	5.43079	1.62978	3.93484	3.7074	3.65089	4.4508	2.52158	2.91473	4.21231	2.55812	4.39911	3.03779	0.164244	5.525	1.03355	2.90119	5.93139	3.85832	3.13319	5.3374	4.58948	2.76902	2.24576	4.55977	3.66115	2.86705	4.37709	3.68656	4.88721	4.79208	2.47759	4.65169	3.88339	1.79454	6.09666	2.88184	4.2778	3.15047	3.79145	4.78279	3.27638	4.55424	5.31821	5.56008	1.48718	3.51432	3.18704
7622_4#20_CLS02728	3.58675	5.87581	4.29735	4.7169	4.96034	5.16054	5.65392	5.09512	5.67744	1.52667	5.15702	5.21519	3.81824	4.55011	3.84819	7.32972	4.33003	3.68754	7.61386	4.92015	5.02017	3.19454	6.03059	6.49543	5.7173	5.45608	4.62978	2.67873	4.50023	6.40742	3.85903	3.30515	3.60543	5.49406	5.21092	4.80377	5.34757	5.86573	5.88922	5.90659	5.64215	4.63067	5.01359	5.40144	6.60512	6.77039	3.40228	6.60323	5.45932
centroid_682805_ETEC	1.27228	1.02374	1.40353	0.178475	1.37423	-1.0865	1.41993	1.06257	0.516678	-0.289184	-1.12358	0.785343	-0.586055	0.0455194	3.05518	-0.206302	1.8915	-0.816393	1.68553	2.59267	1.46906	-0.565101	0.907741	1.17345	2.59045	3.00949	2.26982	2.57321	1.5008	-0.00599874	-0.0161488	0.273932	0.540271	1.72146	3.46418	4.71978	2.85768	0.885711	-0.486012	-0.450461	1.99659	2.66142	2.07649	2.53467	2.50876	2.27599	2.07311	-0.188993	2.12543
centroid_52889_s2_EAEC	3.16182	3.54245	5.21684	2.43164	4.38034	2.08048	2.17113	2.57813	1.2239	1.06476	2.21575	3.90067	1.94433	3.18259	2.37655	2.86366	1.96885	2.38882	5.18316	2.22822	3.23349	3.12035	5.37358	4.00766	1.70866	2.12405	2.00783	5.47527	3.9309	2.16926	4.21252	2.19566	1.28116	3.01027	3.85292	2.47591	4.84436	2.16564	4.82553	2.10273	3.14761	3.25053	3.77553	5.49696	2.63362	4.19046	1.39634	2.25508	3.02312
centroid_381672_Sh	2.13526	1.74015	2.00727	1.11548	5.10651	1.14893	2.54301	1.97419	1.75059	0.588638	1.21157	2.3958	2.5915	0.970126	2.21708	2.39795	1.72314	1.63339	3.11343	1.18323	1.32025	1.67324	1.78808	2.40267	1.91511	2.42106	1.87718	1.14151	3.10804	1.95902	3.80031	0.67203	0.783542	1.78632	1.85787	3.02415	1.50267	2.59869	2.34227	1.21293	2.51039	1.57022	2.69852	2.24665	1.99428	1.99625	0.309328	1.77376	1.55654
SP_0664_s1	3.80705	5.97165	3.74828	5.63367	4.95989	3.92605	5.61848	7.47294	5.08581	5.17157	5.10697	7.90924	6.45212	4.64191	5.98543	5.82514	5.518	5.76804	7.51624	5.26474	5.38995	5.99434	6.41546	6.62981	5.71957	6.5997	4.31516	5.87292	5.31037	2.57495	4.36691	4.6138	3.21967	5.45943	6.04703	5.63637	6.83775	6.41531	3.87753	1.70574	6.97455	5.75747	6.91027	5.61502	6.83503	6.53549	2.26548	6.35418	4.13965
WS_2773E_fliC	3.02835	3.46305	2.85665	1.83216	3.86072	-0.32529	2.83232	3.70123	2.02091	1.3848	3.22111	4.00208	3.96406	2.10241	3.47182	4.8473	3.69858	2.88795	1.89666	0.133786	0.3385	2.405	4.45143	2.18468	4.61925	3.7891	2.43685	2.58571	1.02653	4.07757	4.31954	1.43438	3.53269	4.07608	3.18815	1.20276	1.92889	3.21227	3.54566	3.53616	3.94974	3.32559	1.76429	2.67873	2.98469	2.24418	0.517978	2.76836	5.28737
centroid_755232_EPEC	5.14504	4.20859	3.89343	3.77779	4.26312	1.38032	4.3816	5.09826	5.69361	3.39721	5.64402	6.34157	3.96182	1.52748	3.9904	4.46648	1.46939	5.03009	6.8365	3.64972	3.9312	4.99871	2.4313	1.70158	4.0792	5.8278	5.61525	3.70279	4.70537	5.10061	3.36701	4.50458	4.89006	5.31897	5.26696	4.2906	3.78194	1.32563	4.63434	5.06739	4.95875	5.37086	4.04294	5.48918	5.74413	5.42146	3.30933	5.4625	3.09272
centroid_2280849_Sh	2.59633	1.9956	2.59569	1	2.18005	1.17806	2.3	2.18012	1.62762	1.65435	2.4523	2.50991	2.24269	0.821044	1.94624	3.58205	1.95371	1.93802	3.52962	1.79006	0.668868	1.94947	4.13256	2.23864	1.4736	2.99491	1.88825	1.49267	1.94014	2.64744	2.11352	1.74509	1.12414	2.25494	2.14707	1.61008	1.62769	2.18334	2.09622	1.58096	2.20747	2.45526	2.93835	2.59434	3.59129	2.67885	1.74363	1.72751	2.42195
t2127	1.5393	1.18193	1.47797	1.62305	2.69585	0.881561	2.41218	1.23114	0.980564	1.39323	0.746217	1.27737	1.9791	3.06123	1	4.01064	1.0723	0.849464	4.34632	1.10534	2.50883	1.39245	2.79453	2.11645	1.76432	3.10026	1.24751	1.71604	1.20763	1.26702	4.42536	0.117999	1.71274	1.58765	1.81888	1.20212	4.78687	0.83061	1.41431	1.4597	1.5707	1.66922	2.0124	1.60817	1.75136	1.3538	0.586779	1.05721	2.42852
centroid_119840_Sh	1.23457	1.39778	1.30242	1.41726	1.89652	1.25727	1.9742	2.13657	1.65908	0.951551	0.889938	2.35739	1.8396	0.529056	1.45817	2.5201	1.51885	1.50807	2.84022	1.2035	1.04293	1.00757	1.7853	1.89455	2.07333	2.2045	1.45986	1.16502	1.06492	2.1904	2.1068	0.592979	0.816332	1.44871	1.9382	1.20147	1.66464	1.43417	2.10984	1.38588	1.96116	1.40561	1.96116	2.06007	2.25572	2.34743	0.256657	1.87884	1.5367
SAUSA300_0403	4.87763	3.75441	5.12556	3.72714	4.87379	3.21985	5.86352	4.06318	5.85665	2.92027	3.51955	6.45928	6.16847	2.7766	4.5286	4.24987	4.66419	5.01017	5.53307	4.8625	3.58394	3.9628	3.93554	4.63723	5.72434	5.03296	4.18847	3.76413	3.39715	4.22794	4.66792	2.81485	4.11676	2.9883	5.45537	4.9031	4.00018	4.83861	5.22605	4.3303	6.05652	4.60664	4.77623	4.06424	5.50113	4.81492	2.83112	4.05549	5.30009
centroid_565372_EPEC	2.89945	3.95595	3.46218	1.19283	3.27589	1.95393	2.63661	3.76471	1.38309	1.47451	3.59038	1.94753	3.76348	1.90461	-0.292086	4.97848	0.717721	2.08739	4.95955	3.44054	2.53043	5.03609	4.35755	2.43946	1.6389	2.9397	3.14014	2.39945	3.19972	3.33978	4.68823	4.31201	1.87587	3.22418	3.45261	1.75879	5.90795	2.42994	3.4247	2.67976	3.02114	3.84024	2.53228	4.09151	3.23727	5.27547	1.01863	2.70194	2.49261
7622_5#56_CLS01435_a4	1.77019	4.63797	4.94776	1.77519	2.2544	1.8513	5.86606	2.11666	5.70017	4.26165	2.98258	7.39694	2.44877	4.48525	1.00694	4.825	1.76475	6.62752	7.18809	1.16267	2.82807	4.97697	2.42061	5.07539	1.52893	3.9591	1.12331	1.61039	3.5224	2.9985	4.97449	3.44502	4.03858	4.42754	5.98929	0.890414	4.65469	4.48451	4.7564	2.60679	2.12397	4.01867	5.0221	2.24055	6.19383	5.66617	0.130918	5.08867	2.75997
SAUSA300_0774	6.06347	5.80402	5.68546	2.92772	4.91145	3.72536	6.59816	4.38303	6.03875	5.21455	2.57732	6.39627	4.7371	2.99021	5.48886	7.22132	6.3358	6.58849	6.7481	3.24345	4.2761	4.81384	6.15329	6.27028	6.92352	5.85201	3.79225	3.75862	5.43699	6.12586	5.63565	4.68577	6.58988	5.38804	5.79045	5.73391	5.96923	6.44092	6.05253	4.03774	7.17271	4.86492	6.75222	4.74433	6.8002	5.9434	1.6171	6.27938	5.69782
7622_5#77_CLS01786	2.1846	2.93533	3.96361	5.21482	6.29864	4.94748	3.99441	6.49804	7.28044	5.31599	2.7039	5.46305	3.69985	3.93383	2.63958	6.75694	6.26054	4.69915	6.72459	5.42952	5.65501	5.65474	5.71132	5.33982	5.76303	4.22203	4.44581	3.74152	4.90088	4.73872	5.08041	3.55049	2.40399	5.61048	6.52209	5.31564	6.89285	4.94769	5.46924	4.52747	5.41365	5.39815	7.36133	4.6612	5.56885	6.96855	0.797582	5.79443	3.92451
SAUSA300_1058	4.93095	4.64443	5.90411	5.41483	5.72766	3.79731	6.33323	5.2401	5.99241	3.19546	5.02914	4.23068	6.19721	3.04845	5.75072	5.52187	5.56064	4.93646	7.11568	5.45953	3.03996	5.17627	3.64743	5.68203	5.91634	6.11345	5.1522	4.36984	4.84082	6.80874	4.60647	3.53645	5.6175	5.29418	4.47085	4.50031	5.45601	6.00049	2.56927	5.30268	7.03325	3.98317	6.52988	4.86815	5.88	5.69379	2.02735	5.04505	5.60612
ETEC_2845_S2	2.83161	2.78252	4.71962	1.5899	4.20148	1.28273	4.66331	1.99231	1.69096	0.286281	2.7657	3.46245	1.92376	2.8652	1.85878	2.47121	1.75313	1.89475	4.92823	2.02625	3.48362	2.53396	5.15889	3.77739	1.16166	1.7237	1.71067	5.38372	3.0124	1.47728	3.63802	2.14864	0.910454	2.93747	3.77431	2.07337	2.22322	2.11515	4.59202	1.43662	2.47835	3.53412	3.33224	4.97477	2.27394	3.05574	0.953932	1.34368	2.61941
7622_5#77_CLS00766	3.71486	5.77222	4.8748	1.86431	4.33074	5.29744	6.10144	3.45197	4.3366	4.01776	5.67808	5.95591	5.47031	4.74551	5.59987	6.44822	3.97249	2.51145	7.24126	5.91811	3.84072	5.76291	3.1571	5.41663	4.04839	4.20492	2.27437	3.26974	4.89923	5.99728	5.39717	1.43467	6.75244	5.49327	2.15722	6.08325	6.93811	1.80878	5.32185	2.08305	5.98529	5.18794	5.95352	4.90326	5.90244	5.84908	2.07619	6.80292	4.6759
t3710	0.11119	0.349746	0.659727	0.204471	0.519929	-0.00625065	0.81201	0.712198	0.461664	0.0395441	0.0294788	1.01324	1.1164	-0.0580095	0.160098	2.32232	0.42749	1.76998	1.05223	0.159709	-0.153958	-0.0764708	0.667661	1.28633	0.910733	0.490498	0.544096	0.884149	-0.0379821	0.710992	0.50928	-0.0667565	-0.255679	1.66998	0.87251	0.675302	0.60696	0.486038	0.705608	0.139955	0.839836	0.597738	1.04526	0.813247	0.963377	0.610958	0.0924274	0.511088	0.757731
WS_1858B_fliC	1.59916	3.86873	3.95235	1.74452	4.22802	-0.843303	1.79643	3.11075	1.40712	1.25156	3.95819	4.62539	3.01359	0.256322	4.19572	5.34752	4.3188	3.67931	2.71215	-0.0666412	0.521133	2.34002	3.71704	2.05813	2.33669	4.26837	1.03413	1.47933	0.635133	3.68283	3.29241	1.83693	3.31023	4.63295	3.59501	1.4224	2.07053	2.16436	3.62346	2.94653	3.96531	4.00172	1.92428	2.43118	3.13308	1.88431	2.28323	3.19194	4.50975
Rv1779c	1.59633	1.9718	2.85751	0.692655	1.27999	0.703279	2.09678	2.63524	1.1	0.860403	1.74291	1.8895	1.62411	-0.0802787	0.95045	2.60361	1.76895	1.45998	2.71418	1.50594	0.383736	1.25762	1.70828	3.39262	1.60543	3.46772	1.57393	1.32804	1.20948	1.63978	1.37352	1.49707	0.997619	2.28983	2.13124	1.95198	2.40452	3.44548	5.12853	0.96969	2.36852	0.885592	3.36794	1.49821	2.34684	2.01985	0.175671	1.4981	1.02126
ETEC_0753	2.8859	1.53627	1.49654	1.57901	2.7723	0.381793	2.17596	2.63359	1.95	0.861683	1.81042	3.61349	2.33822	0.904007	1.56079	1.96063	2.69528	2.05711	3.72277	1.62524	1.05843	1.34979	2.82458	2.42612	2.10912	2.45666	2.02181	2.09049	2.35266	3.03985	3.17021	1.94971	1.41385	2.15943	2.26866	1.41467	1.60506	3.21503	2.253	1.91427	1.90496	2.02003	2.12824	2.55021	4.39973	2.60481	-0.498302	1.77556	1.66224
WS_3504D_00539	2.35787	3.32893	2.46293	3.2647	3.1072	-0.157504	2.81696	3.786	1.73169	3.94372	3.15546	6.81953	3.82596	1.93328	4.13879	5.95438	5.29724	2.46434	1.71012	0.891131	0.579601	2.59299	4.4796	1.08634	2.06646	4.02611	3.84826	1.57722	1.47252	4.12363	3.50134	1.65556	2.44738	3.09015	3.47455	1.77354	3.19097	3.53093	3.2634	4.08181	4.21189	3.75387	1.16971	3.89719	3.51143	1.47378	0.640689	3.48608	4.43016
SAUSA300_2366	5.41908	4.99054	6.13593	5.47473	5.67461	3.18504	6.37967	5.6307	6.53409	5.16472	4.06674	6.59022	5.73218	4.00341	6.36556	6.22641	6.07596	4.7826	7.39659	5.45833	4.82602	5.36366	4.12965	6.0987	6.77038	6.14573	5.93467	5.57315	5.22136	6.94732	5.19749	4.37815	5.13298	5.25151	5.88513	5.25053	5.36494	5.1312	5.46315	5.24469	6.43397	5.01663	6.08949	5.49731	6.8912	6.37068	4.65109	5.52218	5.02607
ETEC_0053	2.31936	1.76243	2.9919	1.29738	1.55213	0.428884	1.35506	1.4341	1.17964	0.940695	0.964947	1.378	1.26194	0.0396308	1.13708	3.82418	0.511354	0.944905	2.64039	0.535177	0.535974	0.426714	3.24994	1.37965	3.38799	2.19344	1.3109	0.564648	1.0802	1.47943	1.42111	0.123817	0.045655	1.45134	1.56535	0.467927	2.59073	2.10921	1.82026	0.473811	1.98028	2.05574	1.5792	2.93131	1.8079	1.36548	3.04943	0.980413	1.24401
centroid_1018746_ETEC	1.31506	1.50681	1.89581	0.766931	2.85373	1.23298	1.51054	1.13657	1.64119	-0.503081	0.341875	5.26324	1.46231	0.604789	0.658808	1.95263	1.81029	3.78173	2.3166	4.63148	0.260228	1.65057	1.32448	1.79489	2.66643	1.98018	1.48475	1.55553	1.75485	4.3279	4.48191	1.61715	0.0954862	3.32247	1.56465	0.400202	2.48832	3.21103	2.27856	1.36157	1.53588	0.961922	2.57406	2.22127	2.10106	1.32617	-0.394279	0.691829	0.983526
SAUSA300_0397	5.56466	5.48549	5.9434	4.46858	6.20286	4.36266	6.15718	7.37738	6.94619	4.34556	3.58219	6.19301	6.54765	4.00959	6.3495	6.85362	4.29597	5.70717	4.13099	6.13476	3.34814	2.03172	4.98919	6.1606	5.89537	5.60253	1.08386	3.45719	4.06531	0.948198	5.49318	2.0672	5.13258	5.26961	6.44133	4.53032	6.55434	4.32535	5.03986	2.06452	7.36039	5.6547	6.90139	3.5647	6.02792	4.6184	2.76144	2.50063	4.98798
SAUSA300_0883	4.27117	4.54094	5.42687	2.70545	5.3487	3.35241	6.20651	4.82767	4.88591	3.97243	4.60411	5.78679	5.90616	2.52379	4.5292	4.53022	3.79942	4.79927	7.22829	3.75174	4.31488	5.59321	4.4428	4.23212	4.79256	5.92188	6.36279	5.27477	3.26324	6.95352	5.38624	2.92847	5.29097	4.36938	4.7864	4.21981	5.53452	4.33372	5.96702	3.37811	6.74075	3.29117	7.01756	5.63377	5.86374	6.21323	2.83933	5.7279	2.98098
centroid_845698_ETEC	1.23821	1.5716	2.4817	0.904117	2.91561	1.31933	1.66125	1.30339	1.68769	-0.306325	0.1329	5.28625	1.75477	0.492342	1.09209	2.13874	1.97976	4.15476	2.61131	4.83314	0.680364	1.80538	1.35849	2.07934	2.78121	2.09462	1.62572	1.79868	1.84942	4.42096	5.12024	1.63279	0.0224227	2.85485	1.56535	0.443172	3.10588	2.60996	2.88428	1.85912	1.63682	1.10088	2.68488	2.19141	2.69487	1.81216	-0.305657	0.764752	0.955212
Rv3333c	2.26071	1.06552	0.960935	1.67835	3.43465	0.120083	1.5174	3.33568	2.32753	0.545499	4.75753	2.97316	1.5751	0.116468	1.44118	2.40456	3.4054	1.67687	3.38056	0.781099	0.484444	2.50534	4.81792	2.17814	1.52607	1.16767	1.79451	2.51061	1.17906	1.29168	1.59168	3.14569	0.604259	3.06616	2.34572	2.05538	1.82827	4.36688	1.54641	0.340405	1.78553	1.02544	2.30613	1.46485	2.66156	3.46792	1.35908	1.38817	1.81543
t3705	0.697473	0.781592	0.979015	0.621117	0.928716	0.319335	1.6502	1.12489	1.15463	0.705125	0.560515	1.58718	0.956766	0.253781	0.670514	1.80263	0.9784	1.00599	2.37544	0.575735	0.327575	0.343286	0.924655	1.09231	1.39898	1.25539	0.992129	0.40341	0.285704	1.29412	0.976499	0.413455	0.518849	1.07852	1.10384	0.608144	1.03004	0.891877	1.81361	0.897462	1.19115	1.00366	1.61842	1.01436	1.72857	1.026	0.152548	0.890483	1.16305
centroid_2095011_Sh	2.16659	1.30588	1.53444	1.61143	2.22282	0.16699	1.59292	2.49707	1.61621	1.31506	1.72584	3.28557	1.93408	0.521682	1.74298	2.21767	2.01599	2.35588	4.00166	1.35876	0.778117	1.2279	2.82368	1.95809	2.18178	2.0076	2.01872	1.41466	1.74402	2.58795	2.54096	1.24186	1.09326	1.81055	1.77821	1.05502	1.39466	2.67664	2.03184	1.50268	1.93199	1.92619	2.58049	2.0382	4.34008	2.43088	0.0930668	1.5812	2.09626
OVOC5395	0.594917	-0.00639777	0.233215	1.6269	0.543298	-0.605742	-0.0397097	0.557416	-0.0319429	-0.419888	-0.752984	0.578299	-0.117116	-0.37639	1.8607	0.485149	0.914434	2.25178	0.0713388	-0.187136	-0.44101	-0.548868	1.03157	0.841154	2.5656	0.121716	-0.0301399	0.341076	0.024426	0.30143	0.734581	-0.665867	-0.571938	0.0380494	0.614396	1.19826	0.420808	0.769977	0.476621	0.473811	0.724993	1.49482	2.12824	0.786111	1.52141	1.95561	-0.217401	0.455423	1.24614
t0918	1.5735	1.24389	1.09181	0.313592	0.783887	2.10544	1.15754	4.3528	0.877338	0.0552868	2.46138	5.15563	3.33627	1.57125	0.508763	3.55223	0.616477	0.477339	2.30184	0.103284	5.50469	1.88072	5.41643	1.37476	1.11484	2.61844	2.615	1.00968	0.506087	5.72645	4.07556	1.7782	1.07982	1.89591	1.69641	0.642586	1.49654	0.9871	1.40439	1.23221	2.36918	1.94869	1.50419	0.775419	1.37646	0.873447	1.27396	3.53248	2.08442
Rv2435c-sB	2.91741	2.70681	3.38511	2.00074	3.7108	1.23705	3.23862	2.477	2.27701	0.905767	1.38494	2.78438	4.0098	0.527479	3.10266	2.76998	2.1456	2.52528	3.03935	2.42973	2.43525	1.66891	2.22967	2.57646	3.62025	2.37871	1.57288	2.10654	1.90739	2.15051	3.34597	0.874074	1.40129	2.08276	3.54054	1.82527	2.96414	2.73397	3.65307	1.57191	4.22761	1.63481	3.48481	3.94824	2.9298	2.98556	-0.273985	1.94469	1.92567
centroid_456352_EPEC	3.52969	1.15639	4.0185	2.25572	3.83825	1.15842	3.12997	3.32039	2.97432	0.692956	3.72291	2.63719	3.9663	0.697463	3.4607	2.99514	1.0706	2.22428	3.99834	0.956296	0.661153	2.66804	3.30588	3.48482	3.91511	3.45943	3.24321	1.92565	1.79922	2.34803	2.54877	1.79242	2.40848	4.19755	3.23159	1.49016	2.43585	3.58139	3.22291	2.05011	2.63133	3.00823	3.98701	2.62401	2.71414	2.23306	0.824781	1.28438	1.50775
Rv3627c	1.55832	1.58177	3.57818	0.92381	1.97898	1.66657	3.59868	2.03037	2.05847	1.08408	1.32704	2.8102	3.94518	-0.0818825	2.31449	2.58172	1.44531	1.89022	4.04621	1.40451	1.08535	2.59778	3.6515	2.68323	2.31034	1.93174	1.6609	1.53195	1.33026	3.07189	2.94456	0.63075	0.99881	2.14855	2.26696	3.01395	1.19445	4.95507	2.13271	1.08729	3.32363	1.33761	3.35563	2.4375	2.7019	3.10999	0.561131	1.3209	3.17872
Rv2098c	3.01914	2.34849	2.96894	3.88867	3.77839	1.87765	1.06385	3.23386	1.63215	2.48451	5.09417	5.13365	1.87754	0.181419	1.90658	3.18089	4.0689	1.53651	3.15582	0.836545	0.260228	0.88297	4.10852	2.38087	2.23354	1.54025	3.29787	4.1448	1.06185	2.3087	4.32364	2.27393	1.23744	4.50295	2.6641	2.85577	1.81928	3.92156	4.04696	0.595918	2.80224	0.905301	4.11459	3.04457	2.67831	3.79823	0.589501	2.15149	1.74801
centroid_724492_Sh	4.05229	1.43721	2.95826	2.59752	1.89492	0.937744	2.33708	1.72463	1.64792	1.51085	1.78291	3.08864	1.65357	0.334759	0.771797	2.89062	2.7226	1.39934	3.74822	1.07841	0.902756	1.52967	1.80735	1.96787	1.45718	3.13768	1.59071	1.75906	1.29795	3.01304	2.12093	1.5777	0.440385	2.40503	3.13171	1.69731	1.30155	2.30036	2.49698	1.2824	2.60021	1.73733	1.89882	2.79918	4.57078	2.90847	1.11117	1.40218	2.20956
t4166_s1	4.42865	2.51298	3.05267	3.20383	3.5067	1.50659	1.34823	3.44916	1.85713	0.439808	3.99948	2.26082	3.92232	2.96139	3.57527	2.18815	3.83529	2.2335	3.28966	2.45772	1.57909	2.22436	2.37949	1.33164	0.938958	3.29475	2.83556	0.47073	1.11474	2.88437	1.5169	0.548798	6.40295	3.21552	4.3427	3.63393	1.31555	2.17198	2.4296	2.99625	2.81439	1.41183	3.03361	1.94347	1.95162	1.18717	2.91839	4.1689	2.31663
t2382_m2	1.13867	0.669669	1.18821	0.952472	1.16948	0.247599	1.22891	1.05521	4.48662	0.0653172	0.427794	1.3206	1.92721	1.10383	1.35857	4.04868	1.68142	1.43709	2.8605	0.984463	3.29086	0.982656	1.10315	0.905902	1.39271	1.8059	2.28986	0.662296	1.20809	1.19433	1.73271	0.809669	0.650454	1.70009	1.23246	2.2513	1.39246	1.66409	1.56631	0.944975	2.11613	0.979693	1.64684	1.20172	2.28726	1.63287	0.318105	0.870461	1.74124
ETEC_2032	1.94269	3.16175	2.34528	2.33787	4.83156	0.280362	1.48822	2.98522	1.37364	2.33039	3.76274	6.01694	3.99863	0.776596	1.61177	6.15507	4.62649	1.36617	2.11803	0.545802	0.82289	2.74103	3.55187	0.777078	0.609485	4.43216	1.51802	0.17498	-0.15952	4.13219	4.28393	2.55055	3.10381	2.94889	4.97883	3.8344	2.37584	3.10324	1.90631	5.93364	4.63381	2.96404	1.02469	3.34018	2.04681	1.89241	1.2138	3.18069	2.75251
centroid_677585_EPEC	2.40914	2.79775	5.88365	2.55547	1.78158	1.48652	1.33966	4.37319	4.93745	2.34304	3.24847	2.43567	2.65703	1.27649	0.845934	2.3012	1.45642	2.93237	6.26825	2.70595	2.76108	4.78592	3.57482	2.22239	1.74601	4.53818	1.3109	1.72692	4.86535	2.67207	0.452871	4.46162	1.31597	3.94587	2.906	2.04218	3.50776	1.58068	4.48553	0.545434	4.11239	3.78771	2.5856	3.16122	4.12088	4.6771	-1.29224	2.75447	1.70073
centroid_600138_Sh	4.45622	1.1076	2.02068	1.40274	5.71212	1.27323	1.74608	2.07477	2.59313	0.578557	1.72961	1.9816	1.80751	0.545252	0.809342	2.189	1.0509	1.18361	3.08629	0.678624	1.39075	2.62218	2.77601	1.32574	1.8144	2.6238	1.29691	1.75552	1.36186	2.12809	1.9193	1.9857	2.19858	2.94191	2.2763	2.23947	2.19192	3.4593	2.33359	1.43994	2.43302	1.73348	2.3816	2.67216	3.6287	2.34792	-0.218987	2.10607	1.3146
centroid_1357345_s1_Sh	2.60972	1.5516	1.57835	2.27455	2.40119	1.61488	3.64655	2.76282	2.00175	1.62902	2.41538	4.67229	2.58678	1.22293	1.19293	2.80985	1.56909	1.99277	4.09915	1.11963	2.57602	1.53634	3.32161	2.83464	2.36977	4.92957	1.82141	1.99326	1.00107	2.75511	1.95368	0.602385	1.57422	2.49271	2.5117	1.23947	3.59696	2.46345	1.92029	1.24493	3.04527	1.96051	3.19922	2.66079	2.67652	2.68197	1.09434	1.41145	1.73065
Rv3879c	1.91854	4.60011	1.65907	1.16662	1.94996	1.94025	1.58858	2.53376	1.7104	1.49856	1.20917	2.44057	2.23806	0.256957	1.70436	6.36751	1.87162	1.79027	4.24407	1.88098	1.33487	1.40187	4.48816	3.4418	1.94967	1.33809	1.82141	2.20316	1.71332	2.65507	2.42189	1.61741	1.74005	1.68232	3.12185	2.26856	1.80363	2.11251	2.6605	1.54954	4.36621	5.09639	5.46803	5.62707	2.41694	4.01197	0.325741	3.02914	3.01566
Rv0270	1.47067	1.14993	1.41764	1.24072	1.92558	0.0715997	2.38202	2.16194	2.11952	0.451752	2.62728	3.12033	1.89527	0.195391	1.47912	2.14402	1.5709	1.70809	2.49111	1.5698	1.15292	1.30472	1.0822	1.95317	1.7287	1.73747	1.28278	1.08698	0.830878	1.34921	1.78596	-0.0035627	1.07192	1.46569	1.98557	1.49226	1.49654	1.94176	5.30026	1.003	2.49235	1.09917	2.61404	1.77465	2.07238	1.81784	0.304367	1.82552	1.76294
ETEC_0750	1.64779	1.4378	1.46821	0.718142	1.65478	1.17126	0.884523	0.5115	1.70287	-0.0538669	2.28361	2.02635	1.48355	1.45716	1.28433	1.59592	1.31566	0.700717	3.71418	1.48873	0.305473	1.78951	2.31489	1.0335	1.42531	2.66443	1.6609	0.688494	1.04741	1.29412	1.4858	0.713609	2.21865	0.422193	1.96366	2.03499	2.77941	2.5292	1.66373	0.710327	1.42099	3.55252	1.8729	1.49309	2.193	2.10709	0.4215	2.14317	1.33072
SP_0845	2.81832	5.19724	4.07633	0.98583	3.38339	4.96838	5.22972	2.46315	3.73407	3.26153	5.39001	5.06022	4.23134	3.92087	4.79178	5.83965	2.61268	1.49279	6.6181	3.90652	3.03475	5.40292	2.14488	4.09207	3.19984	2.62339	1.48026	2.42778	4.20298	4.74018	4.93165	0.301141	6.39667	4.76577	1.66118	5.88772	6.57584	0.898016	4.37253	0.990974	4.7188	4.42716	5.13763	3.91235	4.9494	5.15247	1.29384	6.30488	3.28518
SP_1891	0.381472	5.58536	4.52831	2.91321	4.5053	2.56661	5.76521	1.72309	0.514222	4.36209	4.81604	6.55614	2.59114	0.760576	3.02073	4.58042	2.38263	1.0669	7.54835	4.42768	1.04442	3.4024	3.11425	4.10948	2.62961	2.74923	2.43453	2.24915	2.81544	3.77186	2.21497	1.45961	2.13068	2.7468	4.08547	5.64784	4.46048	1.37488	3.23135	0.585962	2.67679	1.52061	6.39296	3.69675	4.5121	5.93104	2.20894	5.29454	4.72951
centroid_149091_ETEC	1.12892	1.51689	1.49949	1.54432	1.94119	0.505911	1.74218	1.68382	1.48693	0.967684	1.29579	1.86781	1.76829	0.142801	1.75059	3.05196	0.984733	1.49193	2.81588	0.778527	0.34694	1.35843	3.39049	1.33836	1.47657	2.60931	1.13907	0.799113	1.52705	1.27694	1.00104	0.861072	0.194428	1.37872	0.974135	0.859837	1.27312	1.50326	1.69661	1.10133	1.54991	1.9755	1.97877	1.17698	2.59129	1.84034	0.735465	1.30773	1.68671
SP_0336	1.45826	3.78403	5.15959	0.567041	5.29748	2.10633	6.57495	3.09885	3.33625	3.69224	2.3287	5.82716	5.17695	2.297	1.95524	2.41552	2.03878	2.8983	6.68385	2.79325	3.9371	3.60675	4.4836	5.89498	4.36977	6.70984	4.40074	2.14387	4.5959	4.139	4.19277	0.844434	3.76476	4.9353	2.62806	5.03814	6.38258	5.23389	4.4423	2.20645	2.40564	0.960039	3.9812	2.84938	5.38195	6.63368	0.77026	4.6192	1.99874
Rv2396	0.763267	0.362215	1.35549	1.67696	2.01286	0.224789	0.942285	0.99744	0.632155	1.76345	3.97114	3.14459	0.236212	-0.416302	0.309816	1.86899	3.15726	0.65415	2.07134	0.117598	-0.177975	-0.00276114	1.33211	0.733147	0.70866	0.767625	0.934156	0.68292	0.127047	0.440257	2.77828	0.384066	-0.141076	0.718739	0.801337	0.97544	-0.0380835	3.13445	0.705608	0.829888	0.483235	0.725185	1.07285	1.00981	1.36468	1.63689	-0.733107	0.739216	0.00879312
centroid_657044_EPEC	2.397	1.56136	2.43777	0.979069	2.54534	0.742807	0.890404	2.57813	0.0104924	-0.361989	3.29819	2.5536	3.06695	-0.862014	1.4841	2.74992	0.95186	1.57169	4.89174	1.23292	0.216153	1.04615	3.20842	0.917164	1.99484	1.2122	-0.092377	1.43967	1.28042	1.57596	1.23073	0.397936	0.864161	4.21726	0.957335	0.699134	1.90206	2.29804	0.420878	0.841651	3.01314	2.5238	1.44067	2.30543	2.70073	1.83125	-0.5785	1.2827	1.03362
centroid_219570_EPEC	3.32642	2.56245	5.7066	2.26779	3.43244	1.71677	1.76541	4.47101	2.01745	1.45599	2.71153	2.84947	2.30236	1.21544	1.31914	1.93344	0.185032	2.47949	5.10611	2.41117	2.78079	4.62296	3.1621	2.48293	1.28857	4.99976	1.15467	2.21318	4.33143	2.34096	2.2904	4.60304	1.03872	3.0975	2.58667	1.22313	2.76757	1.36273	4.4419	0.497375	4.16974	3.49807	2.48104	2.07354	3.95014	4.1803	-0.747916	1.70947	1.69529
ETEC_3776_S1	1.3262	1.80963	1.12371	2.72512	1.89599	0.269258	1.08759	0.921145	0.992962	0.41736	0.583808	2.06659	2.79781	1.46239	1.4841	2.50991	1.00979	1.16658	2.35349	2.011	0.822025	3.29857	1.82908	1.60669	1.32193	1.27232	1.25805	1.28944	0.61009	2.22986	1.68904	0.644473	0.995235	2.39926	4.47528	2.09633	1.4914	2.23639	3.80275	0.932457	1.79734	1.66287	2.00955	2.1871	3.27354	1.61749	-0.0178367	0.986627	1.16866
centroid_2083404_Sh	2.41958	2.00875	2.77287	1.99144	2.26022	0.348266	1.30485	1.84202	2.92941	1.02762	3.40692	2.13932	2.15124	0.193403	1.52175	2.41698	2.72747	1.53319	4.23704	2.71405	3.01313	2.88372	2.71704	2.35004	1.00206	2.1223	3.66931	1.49744	1.21087	2.208	1.71893	2.73063	1.40309	1.7067	4.56691	2.10597	3.22816	1.98277	1.77394	1.72492	2.84126	1.05044	4.09163	3.25547	2.01137	3.1981	0.97455	3.0994	2.66819
centroid_210442_EAEC	1.56484	3.1137	0.954499	3.09756	1.99851	1.51601	0.193189	1.04284	0.451432	1.74242	1.71533	2.17066	1.00327	0.795938	1.06685	1.30513	1.67751	1.38469	2.99501	-0.0301153	0.451277	3.32853	3.93742	3.05813	0.782409	3.61554	0.934156	0.381784	0.937621	1.72011	3.0621	3.04898	0.00118887	0.610146	2.12185	2.36711	3.27282	1.15542	2.82109	2.25753	0.860622	3.08217	3.02752	3.00867	1.18046	3.96635	-0.899919	0.208429	0.696849
centroid_1075945_Sh	0.8418	0.683647	0.88851	0.633608	1.32272	0.886241	1.57111	1.36427	0.674557	0.219983	0.459369	1.81965	1.40902	0.206602	0.853656	1.60489	1.36782	0.797886	2.30319	0.966499	0.229257	0.695551	0.934709	1.86752	1.32028	1.74052	0.945613	0.888999	0.754213	1.92474	1.58306	0.35159	0.370346	0.914105	1.60229	0.824437	0.90129	1.13217	1.55241	0.834941	1.57528	0.960981	1.31232	1.83548	1.70073	1.65049	-0.293072	1.06114	1.06287
t1713	1.93095	1.94759	1.56855	1.47926	3.98928	1.09065	2.51207	5.24672	1.64792	0.88011	2.64952	2.63933	1.63188	1.02629	1.03664	2.06176	2.00891	4.27765	3.69018	2.04349	3.63727	1.54203	3.19454	1.7471	1.40366	1.6018	1.42287	3.53904	1.10928	2.60084	1.69161	1.11216	1.48015	1.89012	1.92638	4.37709	2.34715	1.61089	2.47872	1.27126	3.78207	2.04778	2.26287	3.62337	4.34646	2.98114	1.4784	1.66947	2.13808
centroid_182127_ETEC	1.23457	0.859301	1.23852	0.46965	2.83825	0.618943	1.32323	0.896622	0.975217	-0.0599108	0.0630157	3.57272	0.506029	-0.0206157	0.854939	1.37267	1.43412	0.37731	2.52385	1.10123	-0.00689736	0.530621	1.89493	1.37965	1.14684	1.51292	0.947242	1.19731	0.744017	1.91842	1.19588	-0.130247	0.317879	1.7034	3.42462	0.476438	0.801976	0.995713	1.39441	0.441046	2.8365	0.728508	2.25407	1.44619	2.03943	0.99875	0.0885854	0.768363	1.61366
centroid_171895_EAEC	0.820141	0.801873	0.870391	-0.332355	1.67172	-0.427405	1.55787	0.899368	0.595455	-0.13321	0.434984	1.55133	0.706727	-0.71664	1.09861	1.6916	0.891503	0.802025	1.33648	0.0359739	0.0458993	-0.0910879	1.43839	1.06422	1.24923	1.13912	0.778131	0.098888	-0.046806	1.44796	1.11783	1.45327	0.013024	0.472173	1.41196	1.00663	0.744463	1.30152	0.994135	0.495248	1.40049	0.833051	1.08735	1.6775	1.85391	0.926985	-0.818305	0.992815	1.14721
Rv0341	2.31377	1.96609	2.87806	1.05747	2.05507	0.781281	3.30177	2.42269	1.56256	0.71507	0.784517	5.07213	4.1755	-0.15175	1.60034	1.84649	2.41548	3.87343	2.03286	1.42768	0.0458993	0.929335	1.47329	1.98081	1.62025	1.76539	1.7145	1.56969	1.03805	2.01192	2.97571	0.391319	1.61982	2.91315	2.35898	0.770951	1.16896	4.05358	0.928	0.748318	2.78405	1.4883	3.18159	3.44173	3.47732	3.39618	-0.167541	1.43285	1.33372
7622_2#37_CLS00355_a3	1.04841	3.98516	4.78939	-0.541108	4.85345	1.25244	5.2918	1.48067	2.3359	1.38969	2.65239	2.77664	1.63259	1.1452	1.93051	2.3114	1.21843	1.4979	5.23439	2.91123	2.58216	3.09475	4.19802	4.48539	3.33669	6.48733	2.66734	1.20834	4.02469	4.84127	3.27293	1.44168	3.38954	4.01838	1.76076	2.64069	5.93656	4.25265	3.69909	1.71307	1.78553	1.33398	3.60305	2.93817	4.36893	5.60738	-0.493495	3.38543	2.72456
SAUSA300_0395	3.82936	1.17559	5.39093	3.31777	4.07148	2.01598	4.33783	4.0178	5.57866	1.38435	1.13542	6.47004	3.71374	-0.0963983	4.08692	3.04962	0.804161	5.55696	3.54223	4.62604	1.48663	0.996548	2.69157	3.37026	3.70456	3.48506	1.97306	1.82423	0.560842	2.91207	5.37415	0.671534	1.75282	0.820742	4.73134	2.72392	3.30096	2.92118	2.04749	1.62927	4.3792	2.98619	1.80324	1.85084	2.09216	2.93419	-0.474424	0.931862	2.84309
t3709	2.03176	0.490434	1.66762	0.279759	1.39553	0.852627	1.58931	1.95321	1.40712	0.322974	2.35439	1.68139	1.72534	-0.0283266	0.848512	2.39942	0.89439	0.706618	2.93715	1.06897	0.26278	0.631111	0.873308	1.78325	0.733664	1.79935	1.23022	0.913797	1.4334	1.25453	1.18817	1.46592	0.515524	1.73337	1.00103	0.343172	0.850885	0.510286	1.5908	0.675069	2.63956	1.45258	2.21333	1.0273	2.07509	2.55509	0.0169452	0.877166	4.42852
SP_2239	2.46176	4.04652	2.1427	-0.589422	2.42321	3.43236	3.50787	1.2136	2.61736	1.50595	2.71997	0.966369	0.30147	-0.285805	-0.622559	4.59142	1.79904	0.358694	2.85958	0.680002	-0.0713071	1.21667	4.31055	5.04561	1.02452	3.29604	2.64893	2.27284	3.06441	0.80821	-0.521621	-0.564159	2.33966	0.740369	3.10717	0.791561	5.24572	3.45202	0.970436	3.82989	2.0535	2.55252	3.99856	1.60904	3.63116	3.0263	-1.58769	2.09988	3.61056
t3210	2.37323	2.86062	3.43912	1.40722	2.606	1.84624	2.42884	3.53641	2.45784	1.84754	2.38971	2.67099	2.54622	2.17673	2.25061	3.41916	1.9398	2.22736	3.47446	3.66389	0.901938	2.01646	3.86982	3.04176	1.40054	3.1258	3.52704	1.85759	1.9833	2.59193	2.73645	1.6937	1.98746	2.59716	2.5962	2.17361	4.22971	3.40106	2.06228	1.8095	2.78158	2.38751	3.00955	2.71275	3.29115	2.71202	0.983543	1.9595	3.11441
Rv2741	1.27228	0.844268	2.27514	1.80651	3.18224	1.46374	1.50978	1.51508	1.21938	0.396324	4.98901	4.22855	1.09917	-0.471995	0.433475	2.26368	4.73379	0.621729	1.47207	0.35186	-0.370126	0.711642	1.75536	1.67992	0.906341	0.834671	1.3849	1.59464	0.226518	1.73277	3.56514	1.51434	-0.178275	1.03368	0.791892	0.683596	0.0869525	1.32677	1.06578	0.182864	1.45618	0.402148	2.47967	1.47574	1.65795	2.99311	-0.812306	1.0314	0.477304
Rv0931c	3.67519	3.20894	4.41461	3.35552	3.73533	2.10008	4.12623	3.4585	3.25438	2.56193	0.868854	2.99501	2.98876	1.41371	3.96864	3.5814	4.0914	3.77613	5.36192	3.3471	1.73605	3.07049	4.6783	3.55788	2.76007	4.14731	3.10006	2.77268	3.28064	4.55421	3.40046	2.45269	3.07192	1.93019	4.11654	4.16483	4.2212	2.44784	3.14995	3.44931	2.93823	3.73017	3.38234	4.55083	4.72468	2.10825	2.26434	4.41635	2.91902
SSON53G_RS26830_Sh	4.4928	4.84238	5.13502	2.49488	4.84925	3.64809	5.05235	5.09736	5.05383	4.90956	2.44951	4.57579	5.28184	3.77388	4.75943	4.9872	4.37214	2.88242	5.9315	4.0318	2.5842	5.6042	3.31425	5.1268	5.57419	6.10558	3.62241	3.31098	4.61508	3.1532	3.55654	2.99108	2.30879	3.78346	4.28	2.95465	3.73103	4.877	6.07727	3.1535	5.2327	4.55025	5.27024	4.99318	5.92417	5.73396	1.51536	4.21924	5.46092
centroid_8282_EAEC	0.448885	3.40307	3.17904	1.79629	3.5011	-0.57397	4.29136	3.90689	1.30285	0.323902	1.03219	4.29102	2.79812	-0.166139	2.60034	2.3439	2.30015	3.14067	3.95055	3.34926	2.89414	0.789512	2.66212	1.62398	1.5232	1.84036	0.968256	0.146914	1.53298	1.56082	0.344441	1.87688	1.69375	1.63114	0.751047	2.88563	2.08695	2.41182	1.23943	-0.458682	2.79979	0.429629	3.27441	1.71035	2.84334	3.69996	0.495908	3.15747	1.33672
SAUSA300_0307	4.49632	3.25446	3.16122	1.67371	4.92211	1.24598	4.68682	4.78378	5.7453	1.94372	4.02549	5.80557	5.00796	0.607777	4.92815	3.59785	4.15325	3.97531	5.61403	4.98083	5.11159	2.13455	3.93471	2.60216	4.03588	4.24632	3.36065	2.09854	2.2868	3.70527	4.34679	1.38679	5.48547	3.4908	4.72461	2.90073	3.95802	4.0676	4.33213	1.84666	5.95249	3.46973	5.31924	4.43362	3.85916	3.87379	-0.0598599	4.54016	2.24188
centroid_697159_ETEC	0.639569	1.50513	0.484683	0.82924	1.44015	-0.0110773	2.85294	0.802963	0.428141	0.800282	0.160428	1.27187	0.579492	0.00680696	0.513645	1.93446	0.506331	1.02028	3.03611	0.965369	1.01142	-0.2073	2.39899	1.76653	1.07431	1.21767	0.394484	0.226975	-0.0906125	1.72283	0.350954	-0.284464	1.56299	1.17619	5.28206	0.15451	0.670099	1.22545	1.75326	0.490986	2.46361	1.25783	2.8729	0.975519	1.34084	1.55594	-0.189143	1.00409	2.09743
ETEC_3241_S1	1.24183	1.00478	2.0052	0.554968	1.87609	-0.0936533	2.58278	1.4341	0.317005	-0.475352	0.889938	2.04258	1.81746	0.155789	0.967157	3.05009	0.812323	0.993981	4.32259	2.03166	2.32208	2.30193	2.17417	1.87042	0.508791	1.9776	0.940714	1.91617	1.39604	0.935734	1.30347	1.58878	-0.0349105	2.6904	1.9101	2.24758	2.0553	1.26399	2.59177	1.09011	1.8709	0.960981	3.62558	2.47857	0.874815	2.26095	-0.249462	2.51432	1.12311
centroid_400413_EPEC	0.653244	0.970984	3.71788	0.0452934	1.14543	-0.37669	2.11698	1.32397	0.600094	-0.190406	0.799716	1.22144	1.06304	-0.477262	0.377441	2.11831	0.550916	0.721264	2.92757	0.0742213	-0.137045	0.138005	0.618613	1.06016	0.657313	1.4125	0.973063	0.0607155	0.371823	0.870109	0.803873	0.455581	0.017731	0.945173	0.948861	0.459365	0.508779	0.404295	1.17738	0.569887	1.0682	1.42281	1.02469	1.92493	1.88309	2.08548	-0.356253	0.979375	1.05804
7622_5#77_CLS00534	1.05667	1.58603	1.29395	3.53206	1.02756	0.0252068	0.514356	1.09167	-0.1752	1.78889	0.62391	1.51224	3.83761	-0.349095	-0.0257422	1.09759	0.419497	0.320726	3.04016	-0.0712727	0.227952	0.161626	0.862816	2.37476	0.378512	0.920374	1.39448	-0.588703	0.640639	0.975854	0.543802	-0.250203	-0.361721	2.23756	0.948861	0.750042	0.68096	0.803068	1.51501	0.0816288	0.803212	-0.00550998	2.21168	1.09458	0.753618	1.67338	-0.581558	1.75326	0.258828
SAUSA300_2579	5.14951	4.07009	5.47694	3.00371	4.49741	4.13075	5.59391	2.1722	4.44983	4.34476	4.1325	6.66576	4.43783	1.62263	4.38034	3.82418	4.61495	5.85852	6.78227	3.51716	4.26055	4.548	5.47329	4.16568	4.43029	5.07621	3.09859	4.03915	4.67526	3.22858	2.828	1.87062	4.3262	3.26113	5.18849	4.35216	5.14121	3.89993	4.90416	2.69697	6.51792	2.9053	5.20961	4.50885	6.97619	4.96483	1.46413	5.4363	4.50298
t0581	0.758213	0.743971	0.24381	0.154672	0.685999	0.0679427	1.04182	0.974191	0.960862	-0.402887	-0.0160185	1.24968	0.198639	0.119961	0.876576	1.30984	0.547253	0.271817	0.293731	0.0909001	-0.011514	-0.00414369	0.601886	1.12084	0.806177	1.05238	0.548396	0.771368	0.286583	0.871746	0.469428	-0.108772	0.0910265	0.535403	1.15446	1.89756	0.952983	0.708431	1.63952	0.277459	1.34524	0.655905	1.64071	1.19715	1.05965	0.67338	-0.329447	0.473235	1.43226
SP_2099	2.10324	4.64047	4.01799	-0.159941	2.83296	0.237868	4.92713	2.90689	2.68715	3.37654	3.48792	6.89286	1.32868	1.34554	1.48741	6.12873	1.847	1.59335	5.29441	3.53384	1.9395	3.41758	2.6596	2.71455	4.19715	3.3848	2.19294	1.47987	2.0549	2.21252	1.22896	0.887386	4.26751	2.22265	4.1689	4.25903	5.45522	3.03941	4.27976	3.07274	2.58893	4.04156	4.08012	3.52194	6.13947	6.01622	0.37231	3.52111	0.854283
Rv3344c	1.78703	1.00637	2.12275	2.7847	3.46178	2.62642	0.715923	1.67743	2.66241	0.709395	5.36074	5.60422	1.19864	-0.53431	0.419669	4.34198	5.35172	1.29158	4.0288	-0.377629	-0.489561	0.856553	3.9278	2.18561	0.657313	0.875392	1.95779	2.85924	0.693254	1.03255	3.94382	1.44109	0.533713	3.84914	1.14985	0.655762	-0.0145288	4.30123	1.9524	0.34985	1.5038	0.348447	3.16117	1.79332	2.82894	3.74332	-0.962316	1.28354	0.565086
Rv1630	0.317641	0.472143	1.94587	0.282202	1.64274	0.0458037	2.10287	1.14585	0.543418	-0.353056	0.382821	1.91793	1.8982	-0.581177	0.990692	1.21767	1.47325	0.959804	1.53766	0.639478	0.251264	0.7015	0.914531	1.83879	1.01639	1.33306	1.10152	0.805112	0.400505	1.79792	1.16155	3.02158	0.126324	1.48055	1.17277	0.550863	0.664638	0.749752	1.79349	0.255014	2.76212	0.620572	2.21333	1.38018	1.76486	1.41785	-0.406879	0.632301	0.707691
ETEC_1243	2.09324	0.986371	1.1661	2.75225	2.40832	0.146331	2.24873	2.58326	1.2507	0.949146	1.66511	2.93019	0.69598	0.198037	1.66174	2.61062	0.788731	0.516494	2.32591	0.852528	0.197606	0.363796	1.83267	1.97973	2.03663	1.71599	0.849566	1.73861	1.62406	1.86601	1.44071	0.611212	0.928064	1.78996	1.59688	1.20147	1.21701	2.21442	1.35147	0.785335	1.5347	0.402148	1.78223	2.24444	1.08679	0.867982	-0.679709	3.1238	0.712312
Rv2672	1.03802	0.842489	1.77986	0.0206313	1.49899	0.406617	2.28579	1.69017	0.946362	-0.26106	1.52148	2.55812	2.46152	-0.600588	1.72836	1.44292	1.02918	0.477339	1.83091	1.51832	-0.0858391	1.03542	1.0471	1.83285	1.23529	1.26599	0.995283	1.34108	0.665162	1.756	3.26745	0.845755	0.438631	1.90456	1.8607	0.503759	0.718342	2.09124	1.11255	0.356893	2.03284	2.49059	2.53096	1.45818	2.36837	2.28268	0.147633	1.40759	1.40682
centroid_641277_ETEC	2.0618	2.64743	0.739255	0.451313	1.3872	-0.248047	0.96029	1.90484	0.277007	-0.294875	1.51762	0.793038	0.435102	-0.0477859	0.246706	1.27014	0.423499	1.41203	1.93542	0.0825848	0.461307	1.54629	2.17841	0.239541	1.03663	0.494109	0.509226	0.00522041	0.289214	1.08993	0.378312	1.79242	0.468163	0.254942	1.07297	-0.338628	2.40561	0.367161	1.3143	0.712159	2.93244	0.801845	1.66508	0.552004	0.657948	2.28062	-0.0485335	1.10083	1.58958
centroid_1306389_Sh	0.899164	0.977483	0.25083	0.563028	2.8413	0.564832	0.602983	3.15966	0.894434	0.174373	0.0656653	1.20134	0.792457	0.550955	0.745753	1.30199	0.717721	0.708089	2.46366	0.5367	2.11671	0.849682	1.48132	0.870419	1.1745	1.78542	0.801737	1.24915	0.248322	0.775361	0.51654	-0.19304	0.0548442	0.913153	0.996921	2.59867	1.47382	0.540033	1.66373	0.541318	2.36786	1.01096	2.51897	2.31179	3.23808	1.81501	0.0456332	0.871581	1.17649
t1579	0.839409	0.906039	0.242049	0.633608	0.415037	0.158418	0.528002	0.430304	0.620786	1.46444	0.34624	1.46486	0.404075	0.489104	0.298545	0.861525	0.396607	0.0873922	1.03286	0.179338	0.0429338	1.0219	0.415835	0.852932	0.733664	0.541996	0.408744	0.438014	3.64115	0.562844	0.436122	0.00749249	-0.00118985	0.685673	0.87251	0.354759	0.749631	0.758213	0.544404	0.609743	1.20452	0.354195	0.94732	0.51942	0.899512	0.684304	0.124053	0.598889	1.10096
SP_1923	0.41075	3.46262	4.42173	0.321928	2.51333	0.36177	3.09652	1.82912	2.65463	1.45769	1.3791	3.62377	1.02705	-0.243008	3.21033	2.52752	1.17873	2.09303	5.78124	3.96622	2.19393	1.9166	0.565683	1.04484	1.15242	1.33104	3.17219	2.23525	0.677938	4.00411	-0.114787	1.76407	1.44738	-0.0189534	1.30646	1.36224	3.72054	2.18773	2.77651	0.412035	1.62251	0.918939	3.6569	1.81399	2.21858	3.73284	-0.972982	1.05721	3.09861
MV-P	2.08469	2.23307	3.65775	0.96317	2.20008	1.942	0.919457	2.56435	1.20879	0.419968	2.45508	1.45277	4.81187	3.64425	2.29571	1.86899	2.68142	2.11317	3.37864	2.15377	0.795841	1.64793	3.73417	2.30359	0.824913	2.01138	2.50481	1.41802	0.370995	1.59886	1.70056	0.921185	0.784923	1.49907	3.08993	3.10374	1.48935	2.99893	1.70201	0.452051	2.2892	1.36562	1.63702	2.45531	3.22022	1.29596	-0.0499444	0.88384	1.73217
centroid_1311501_Sh	0.586389	0.928014	0.646479	0.933168	0.78504	0.102316	1.50672	0.974191	0.886861	0.310846	0.458361	1.2328	0.6354	0.230061	0.618586	1.3439	0.322821	0.585363	1.40336	1.39279	1.5222	1.19333	1.03469	0.677277	1.08017	3.24632	0.96021	1.14759	-0.0747336	1.68702	2.90264	-0.020306	-0.0397927	0.422193	1.59484	0.205319	0.618305	0.367161	1.4533	0.648528	1.09077	0.758075	1.58305	1.49542	1.35132	0.840343	-0.0429034	3.00205	1.06287
7622_5#77_CLS00741	1.36162	2.16139	1.4485	0.901736	2.78042	3.55024	5.43248	0.641808	2.71682	3.86512	2.38547	0.979916	0.657725	3.10629	0.763623	3.17488	1.35949	2.58376	1.81965	0.246009	-0.145477	3.66912	1.72961	3.80675	1.4913	3.50846	0.422865	0.00819504	1.72243	4.27075	-0.0881105	1.42174	2.63981	1.5292	3.69768	1.50324	5.0099	4.1232	1.08798	5.25753	2.54291	4.18169	3.68726	1.42289	6.83346	3.94104	-1.36764	4.34135	3.29111
t2126	2.10025	0.931365	2.72199	1.02866	1.14093	0.0185911	0.790785	1.26559	1.78461	0.477019	0.782908	2.41587	1.3958	0.136607	1.07458	1.40823	3.09506	1.07376	3.30454	0.815375	0.41389	0.355195	1.79361	1.36328	1.32028	1.29527	1.07196	0.710576	1.1581	1.92079	1.45136	0.533037	1.7514	1.22457	1.25841	0.979936	1.23678	1.48604	2.26766	1.13313	2.5062	1.19836	2.37866	1.68772	2.39684	1.95303	-0.116387	1.06506	1.14036
t2315	1.01279	0.667661	0.872669	0.650727	1.34245	0.12361	1.7622	1.64835	0.971641	0.502671	1.24	1.73829	2.05255	0.325109	0.879101	1.71071	0.665736	1.10983	2.5716	2.53632	1.60847	0.693847	1.27126	1.05099	1.66773	1.288	1.59279	0.652824	0.603056	1.10948	1.20938	1.0169	0.72718	0.821757	1.29898	0.739472	1.74101	0.753142	1.84978	0.864894	2.36191	0.585573	1.74842	2.11472	2.28726	2.19973	0.365975	0.800464	2.03854
SAUSA300_1985	3.89053	3.8275	5.06865	5.50351	5.44276	2.29099	6.23149	2.20696	5.06142	4.79083	3.67263	5.74103	6.09176	4.15115	4.62631	4.34714	3.26564	2.60208	5.52861	5.36435	3.05052	4.09837	5.84932	5.49044	4.83361	5.69466	3.81071	4.99808	4.13188	4.43196	1.66702	3.53399	3.38043	3.42386	4.44114	3.21043	6.16944	5.77379	2.62013	5.88675	5.81566	4.11195	4.11415	4.73864	5.988	4.66257	1.93605	5.20288	4.73709
centroid_2067370_Sh	1.55176	0.622765	1.34241	0.246364	0.96072	0.598176	0.882164	1.25491	0.456557	0.10151	2.04969	1.20423	0.87099	0.536393	0.199009	2.26772	0.522591	0.362437	2.64996	0.842713	0.361295	0.0804685	0.479029	1.07532	0.879706	1.33508	1.25937	0.742186	2.56338	0.85364	1.18498	0.626146	1.3685	1.59123	0.580512	0.141189	0.61642	0.223004	1.3629	0.486712	1.28501	1.63481	1.85076	0.658919	1.56065	2.73996	-0.319203	0.659782	4.58622
ETEC_4462	2.37653	2.77181	1.13324	1.93705	1.95765	0.480002	2.63976	1.97158	1.82282	0.662445	0.571743	1.71012	0.837156	0.018081	2.12862	3.96088	0.962901	3.16926	2.72428	0.535177	0.260228	1.04347	1.95131	2.57646	1.41915	1.16993	1.3109	1.09889	0.607281	2.62869	1.14946	2.49707	0.0954862	3.00045	1.53312	5.05954	3.35055	1.14255	1.66373	0.627325	2.20008	2.22213	2.1543	1.42289	2.66816	1.25573	-0.428738	0.906959	2.44989
t0500	3.63423	4.23731	2.09717	3.03356	3.23701	1.7491	1.41259	2.53464	2.01745	2.13549	3.06335	2.26912	2.30147	0.572526	3.94805	2.59592	2.8275	2.32073	3.90201	3.0392	2.55223	1.98823	3.51633	3.12425	1.17084	2.06153	2.67964	3.53118	4.26424	2.49066	2.15133	0.570792	3.43424	2.48664	3.07687	1.70231	3.04238	3.11086	2.74978	0.984925	2.97552	2.39066	4.58847	4.00655	3.36911	3.69186	1.182	5.221	2.83039
Rv3067	3.29514	0.82638	1.14741	1.24699	1.29221	-0.0632583	1.62007	0.654865	0.884961	-0.356028	0.491253	1.56937	0.89468	-0.549764	1.63287	1.6904	0.854434	0.233504	2.23845	0.264505	4.15447	0.0259706	1.33211	1.23054	1.60813	1.53675	0.439167	1.07213	0.400505	1.2495	2.09473	0.396735	0.412061	2.14084	3.5269	0.669746	1.05391	0.565327	1.98233	0.702975	2.70005	0.970367	0.925293	2.54032	1.53198	1.90714	-0.528471	0.708216	1.37512
t2941	1.28111	1.07009	1.31252	1.08502	1.13461	0.367732	1.33449	1.64345	1.14831	0.635769	0.813969	1.61349	1.63961	0.400561	1.11583	3.28814	3.1187	1.4996	3.95955	0.782383	0.384908	0.467185	1.53076	1.21967	1.34645	1.2078	1.326	0.519496	0.9543	1.77449	0.979654	1.02858	0.616723	1.24665	3.173	0.818591	1.68006	0.884166	1.46501	1.10831	1.31818	1.47781	1.79222	1.49821	3.21858	3.53498	0.323563	1.06897	2.36439
SP_1518	5.21879	5.25112	5.13169	3.559	4.86904	3.74796	5.60441	6.46922	5.47648	2.78519	5.01533	6.28062	5.16847	1.22098	6.14886	4.33815	5.57548	5.43254	7.07991	5.84732	4.93705	4.06259	4.62458	5.67711	6.21695	6.04589	4.45443	5.3947	4.65899	6.89708	2.81393	4.47676	4.15545	2.76432	3.07784	5.32337	5.67803	4.27994	4.55328	4.27962	5.49386	5.38286	5.62845	3.3372	6.69354	5.94348	3.01593	5.35062	4.0327
centroid_167433_s2_EAEC	0.327909	1.94054	0.569954	0.4782	0.319542	0.837134	1.15266	2.33517	2.69041	0.0796835	-0.138751	2.38947	-0.114749	2.04589	-0.0163282	2.09396	2.35391	-0.213212	2.46486	-0.421306	0.732831	1.9962	1.01271	1.03557	1.35292	3.28904	1.33971	1.57672	0.200656	1.36324	-0.0277198	1.03785	0.0247628	1.59003	0.824682	0.0299431	1.96932	0.644142	3.42905	1.46515	2.24101	1.3924	1.70088	0.46247	3.57222	4.39701	0.53172	1.78153	2.75138
ETEC_1243_S1	1.9242	0.839817	0.965209	3.47326	2.71957	0.0270914	1.03334	2.55742	1.07189	0.882003	1.8734	3.07213	0.674244	0.198697	0.942024	2.70238	0.733925	0.243685	2.70605	0.85741	0.29803	-0.520892	2.63361	1.93167	2.08114	1.78542	1.05695	1.90265	2.19809	2.03548	2.0986	0.537402	0.879757	1.25118	2.01022	1.43282	1.38362	1.73782	1.32719	0.787074	1.07144	0.525712	1.30458	2.73243	1.60387	0.845914	-0.674259	3.23542	0.900914
t3872	0.520767	0.701421	0.299039	1.04745	0.818102	0.430309	0.756418	0.574694	0.623067	1.46191	1.20377	1.17803	0.585326	3.78795	0.505499	1.07749	0.925764	0.200432	1.91441	0.382666	0.272939	0.178786	1.21737	1.07029	1.1745	0.785418	1.01406	0.606468	0.397256	0.811625	0.642675	0.222675	0.486955	1.11292	1.85674	0.689099	0.910548	0.655057	1.14995	0.864894	1.33313	0.544687	1.52031	2.60343	1.58369	2.69938	-0.0527705	1.1376	1.42383
centroid_177505_ETEC	3.29862	1.72189	1.29055	2.60022	1.69952	0.536665	2.66193	3.39427	2.50064	0.374976	2.64399	1.45762	4.06121	0.243572	1.8791	2.09941	1.23977	1.18361	2.57272	1.40117	0.907655	0.578512	1.64437	2.65895	0.665133	2.78173	1.89417	1.81491	1.53372	0.701821	3.19271	1.42587	1.89902	2.27879	1.67023	1.46097	1.89664	1.59208	2.11525	2.46623	5.21364	0.983407	6.17343	2.61204	1.62501	2.82562	-0.521603	1.60698	1.42383
Rv2487c	1.84299	1.24927	2.31168	2.90412	2.95381	1.4738	1.94342	1.87586	3.60501	0.748655	4.31902	2.49584	0.781062	-0.988673	1.68068	1.5396	3.81385	1.82119	2.99334	0.80404	0.246116	1.06473	2.26596	1.46501	0.915111	1.81892	1.3849	1.53402	1.43538	1.97433	3.58462	0.381641	1.23945	4.18292	2.20515	1.78772	1.65181	1.37598	1.43068	0.966624	1.27941	1.4606	1.52564	2.40615	2.75475	2.44471	-0.0900219	2.30026	1.04344
SAUSA300_2403	1.11515	1.08069	3.43412	4.28555	2.97722	2.79986	6.00255	2.55568	3.9104	0.734058	-0.516652	3.38565	1.97577	1.06739	4.08295	4.78823	4.86072	3.98019	2.53422	4.49119	1.58369	2.0202	1.2486	3.33038	2.02249	5.43955	4.69536	3.59736	4.72568	1.34214	5.25136	4.06428	3.7261	2.42487	5.60751	5.20203	3.51132	4.8535	4.62536	1.61073	3.2885	2.35491	4.67291	4.94223	3.75869	1.99186	2.99949	3.52111	3.69529
SAUSA300_0400	5.31667	3.71364	5.12203	5.63662	5.31421	3.92529	5.48846	3.97744	6.38166	2.84366	0.617605	6.67119	2.65772	1.27899	6.05183	3.19834	4.14601	5.34658	4.42115	5.7084	3.11301	2.18092	4.4378	5.29671	4.79434	6.01288	4.2262	5.05632	3.3472	5.17225	2.7112	2.66107	5.05585	4.80132	3.18093	2.59892	4.59624	3.81832	5.52127	2.65996	6.3832	3.64334	4.15215	4.09612	5.75911	4.55541	1.07861	2.73768	3.67077
SF_p0182_s1_Sh	3.04841	5.4715	6.32619	3.32726	5.1686	5.16734	1.96085	3.71998	4.79578	3.68295	1.85053	6.15638	5.97076	4.66331	0.126497	3.45147	1.79595	1.08059	3.91705	1.55635	1.8328	5.9886	5.97794	0.626036	3.15612	5.59866	4.8563	2.65543	4.15076	6.93226	3.84872	4.47878	0.279198	6.36249	5.17691	1.15782	2.05739	5.44503	2.5942	3.18022	5.46028	2.89301	1.26048	3.86008	7.11158	5.37249	0.862019	2.69594	1.06287
Rv0171	1.71061	0.783447	4.22678	0.27486	3.06223	0.984565	1.73304	0.779312	1.77439	0.0949965	0.784517	1.95955	2.37068	0.689963	0.736038	1.7528	0.706816	0.836069	2.30857	1.89588	0.340916	0.660204	2.14416	2.49763	1.51746	1.27127	0.973063	0.99326	0.458555	1.87664	0.929403	1.37281	1.87393	2.73122	1.26355	1.38446	0.560666	2.76746	1.04324	0.255014	2.33718	0.721855	2.47485	2.26068	1.37353	1.80217	-0.794458	0.581203	0.808974
ATCC700669_psrP_sA	2.89226	1.94966	2.8664	0.194129	5.50958	-0.216487	3.38515	4.4578	4.50343	2.9659	4.69334	2.41462	0.05465	2.62975	3.70044	4.92656	1.83754	3.00569	3.98454	0.257135	0.395409	1.64881	0.319372	6.1704	0.40677	5.48399	1.28536	0.66983	1.59599	2.82858	0.703743	3.74131	2.26541	5.22993	4.87433	2.91684	5.15093	4.72945	1.37874	1.81888	2.5062	2.98965	3.80818	2.87071	6.83102	3.01831	0.525576	3.16297	0.0286927
ETEC_3776	1.07507	1.54614	2.42231	2.91832	1.81585	0.300759	2.08964	1.04036	2.83959	0.0949965	0.144225	2.05223	2.07863	0.58066	2.01844	1.97651	1.60242	0.764333	2.61999	2.1378	0.666943	2.03878	1.73537	2.04997	1.60948	1.79423	0.920951	2.08275	1.17385	2.58297	2.13491	0.644473	0.692274	1.64669	4.23813	1.02994	1.32943	2.06692	3.11221	0.762532	2.46977	0.748287	1.46863	1.88143	3.26723	1.71354	-0.140233	1.14687	0.91301
centroid_1853448_Sh	0.296882	0.508496	0.522882	0.0751875	0.882037	-0.582566	0.551947	0.261328	0.441127	0.310846	-0.0907565	1.58274	0.807511	-0.925393	0.440328	1.08483	0.0975691	0.149358	2.44302	-0.0528354	-0.0939761	1.33948	0.515211	0.691777	0.449656	1.53675	2.86257	-0.262287	0.490162	0.356237	0.0363187	-0.108772	0.086553	0.242869	0.576392	0.855765	1.33172	1.68199	0.665581	0.17757	0.906777	0.948686	0.572777	0.566253	0.988535	0.934847	-0.25759	1.13013	0.775506
SAUSA300_0279	2.66982	2.4425	2.81522	2.38864	2.57399	1.12008	5.64177	2.06257	2.43854	1.4492	1.23058	4.68191	4.45655	1.30408	2.49402	2.33006	3.80275	2.89926	5.13743	3.55372	1.59436	3.37766	3.37211	2.14595	3.6	5.98315	2.82097	2.03433	1.73439	2.37771	2.10729	0.858458	2.35369	2.06658	3.17958	2.53389	3.63003	3.35661	3.20716	1.34985	3.71569	1.35849	2.11149	1.63546	3.10549	2.25991	0.0243385	2.26235	1.68279
SF_p0125_Sh	3.25265	3.9791	4.09254	1.9719	3.67965	1.89039	3.90849	4.73351	4.31136	3.57271	2.17951	3.52616	2.18621	4.05713	2.6459	3.91759	2.5751	1.67987	4.08864	2.07684	2.44146	2.17574	4.49978	5.38949	6.25647	3.54112	3.32224	2.46641	3.88958	3.41073	2.92177	2.15646	1.33495	3.88345	3.23986	2.91958	3.8978	4.56557	5.68914	3.73981	3.1177	3.74897	4.62309	3.91713	3.33971	4.06979	1.71027	3.1306	4.82115
centroid_423190_ETEC	0.850136	0.679667	0.285429	1.73206	1.19488	-0.653242	2.14824	0.0796172	1.06184	0.615433	-0.322274	2.01653	1.67903	-0.155968	0.835573	1.68195	0.0274302	-0.0752023	1.596	0.053098	1.25191	-0.335439	1.31809	1.0252	1.81908	1.67362	0.350836	0.517409	0.152324	0.624329	0.226309	-0.620181	-0.189081	1.10043	0.643569	0.178183	2.64443	1.01843	0.558382	0.778357	2.02533	0.273082	0.672313	0.668032	1.36172	0.448375	-0.427821	2.4558	1.88053
centroid_44319_EAEC	0.532654	-0.0922585	0.325881	0.67324	1.07926	-0.594107	-0.101402	1.04036	0.883059	0.319253	-0.114554	1.50991	0.812494	-1.16444	0.798714	1.46419	0.319961	1.13411	1.84208	-0.60721	-0.519935	0	1.3647	1.18561	1.21057	0.323959	0.637878	-0.125599	-0.359361	1.04131	-0.0489989	0.563319	-0.235935	1.06401	1.42118	1.78043	1.05669	1.60715	0.593715	0.232214	0.910406	0.247059	1.69498	0.649749	0.81765	1.35868	-0.674259	0.0670211	1.43692
SP_2190	2.2291	3.991	2.32005	2.06671	3.47381	2.85289	4.89728	3.10064	4.74314	2.10016	2.54113	5.44653	2.678	2.64704	3.25984	3.57848	1.444	3.80495	5.40649	1.41614	2.29055	3.09006	3.68414	3.87995	3.12291	5.18481	1.81964	1.63513	2.00561	2.28433	2.4032	1.01495	1.40579	2.27175	3.58377	2.83047	4.3579	4.69417	3.04466	2.53305	3.37477	3.57961	5.26198	2.70291	4.5613	4.81802	0.373889	4.11815	4.54504
centroid_1452641_Sh	1.2373	0.561364	0.939369	1.98845	2.03048	0.349773	1.84509	1.12254	0.430748	1.60325	-0.0907565	0.973158	1.17948	2.74765	0.443743	3.16539	0.512607	0.0737603	3.33187	0.247869	1.63579	1.12035	1.87853	1.60251	1.24228	2.61388	0.569707	1.73457	0.728587	0.841998	4.19611	-0.552515	1.25648	1.0912	1.28979	0.512062	3.76757	0.565327	0.970436	0.730352	1.33448	0.810233	1.24116	1.06228	1.10283	0.760014	-0.417767	0.630979	2.00691
SP_2108	0.694831	6.02617	2.14553	0.080812	2.88634	1.12889	5.69675	4.29924	0.724273	5.52858	4.28673	1.93889	3.74568	1.8834	5.39524	4.6961	4.67863	4.49215	3.07844	4.58054	1.04368	2.91807	4.40608	4.46164	2.3793	4.16087	0.127623	2.44297	1.8124	7.43189	3.8467	1.0278	3.00653	1.61835	0.695145	5.94124	4.45364	5.37199	5.03076	1.52265	1.18067	2.92209	4.54481	3.57355	7.22953	5.50448	1.32846	6.59519	2.00629
Rv3029c	0.965339	1.07993	1.17073	1.58397	1.70441	-0.0276099	2.39284	2.16309	1.3777	0.570754	0.532059	2.0808	0.99672	-0.202316	1.38368	1.88274	2.03747	0.784	3.78438	2.01973	0.136321	1.08308	0.985565	1.95153	0.906341	1.98468	2.27502	1.33812	2.06952	1.95284	1.93781	0.421743	0.732916	1.73929	2.40655	2.88802	4.01992	2.08115	1.47872	1.98871	1.94267	2.03531	3.08238	1.66555	1.7019	1.65446	0.429622	1.26064	1.12311
centroid_189936_ETEC	1.11119	0.871565	0.412953	0.0132968	1.21556	-0.0763509	1.12299	0.805892	0.71361	-0.370978	0.397618	1.85683	2.42944	1.70283	0.71782	1.89114	0.765797	0.484225	1.55586	0.323914	0.344533	-0.126785	0.861059	2.79367	0.888639	1.32801	0.216775	1.86048	0.397256	1.34921	0.888575	0.790596	-0.125423	0.786843	1.03044	0.435554	1.31323	1.13087	1.43934	0.309275	1.93734	0.78811	1.61091	1.03244	1.15505	1.10477	-0.682989	0.320904	0.804652
centroid_44185_EAEC	0.429944	1.34724	0.264769	0.662027	1.46628	-0.155365	1.10692	1.64508	0.782572	0.0796835	0.814757	1.12109	0.81125	-0.13334	0.409227	1.58949	0.816387	0.0919077	2	0.0950398	0.623933	0.06209	0.411042	1.36328	0.820252	1.4144	0.264603	0.480402	0.935383	0.82182	0.692248	0.630239	-0.148967	1.36695	0.950984	0.674377	0.829894	0.665891	1.35948	0.577947	1.12865	0.406304	0.86766	1.24941	1.03386	0.68741	-0.245416	0.264058	0.838868
SAUSA300_0951	4.07367	4.41957	5.753	4.51086	5.1517	4.3906	6.68076	5.68461	3.26464	2.91288	3.66096	6.57586	2.3103	2.39365	4.56178	4.93319	5.84899	5.46619	5.4976	5.57597	1.80681	3.44152	6.10547	5.03091	3.82433	4.99571	4.0727	3.8433	5.23394	4.25265	5.20529	3.05127	4.1887	2.91411	6.43575	2.3455	6.27689	5.49929	2.73404	2.33447	6.59954	4.72865	4.68354	5.7883	5.39856	3.69861	0.256657	5.50343	3.84397
7622_5#77_CLS01709	1.07913	5.49688	4.54804	0.452398	2.37729	0.584163	1.10692	1.84059	0.830733	3.00145	0.94422	1.33648	0.970207	-0.410244	1.0535	1.7551	1.10257	0.981868	2.7747	0.805304	2.65873	2.00379	2.02374	2.41742	0.941106	5.69034	1.28536	0.167017	1.29272	1.49012	1.40985	0.425869	1.04911	2.3763	2.20915	1.59599	4.14432	4.5833	1.26644	4.05336	5.34441	2.69804	5.02611	2.31733	5.83282	3.42902	1.63784	3.06262	1.13119
SAUSA300_1677	4.98764	4.75808	5.92727	2.49673	4.82071	1.80454	5.40413	1.99744	5.16778	3.07569	1.79892	6.28105	6.0534	3.81217	6.09247	2.56738	5.34378	5.0983	6.72616	5.28004	3.41446	0.270829	4.65048	3.24447	3.59045	5.69142	5.60716	3.85026	4.34034	5.04058	4.98139	3.57597	5.59691	3.66617	5.80082	4.95284	6.39301	4.06351	5.40301	1.70482	6.60645	3.40803	6.07734	5.79183	6.07684	3.97432	2.51679	5.59317	5.12029
centroid_1439706_Sh	1.44575	2.22422	0.915269	1.69174	2.2995	0.98408	1.89392	3.11193	1.58613	2.14288	0.376432	2.14534	1.52285	0.673421	1.44885	2.55422	1.2712	1.53402	3.22002	0.975509	1.09254	1.93078	2.12965	1.84352	1.62025	1.68156	1.3873	1.37834	1.80291	1.79964	1.76294	0.335387	0.227311	1.7468	1.55701	1.23947	3.29979	1.46964	2.23695	1.46188	1.96028	1.34917	3.07285	2.11351	1.79589	2.24944	0.29939	1.82552	1.86608
Rv3494c	0.775823	1.83893	1.04915	0.40274	1.05842	0.863216	1.74218	1.26984	0.388468	2.96456	1.20197	1.25526	1.57949	-0.260156	2.78195	1.53156	1.08583	1.0461	1.87326	1.2882	0.123746	0.540137	1.36222	1.4418	0.741082	0.889172	0.2802	0.661352	0.45074	1.77011	0.770858	0.275892	0.530423	4.65653	1.59959	1.21298	1.75478	1.06419	4.06368	0.270016	1.90314	0.243966	2.51897	1.17988	1.43676	1.25259	-0.394279	1.07093	0.142649
t0429	2.37365	1.14272	1.97372	1.45835	4.61827	1.25083	1.0555	1.83199	0.747458	0.161962	1.54446	1.61566	1.66187	0.63927	0.567852	1.51535	2.36713	1.93489	3.32724	3.08597	1.46851	0.862634	2.23781	2.44725	0.838808	3.53061	2.75087	2.02077	-0.300137	3.95381	1.25741	0.208374	3.87911	2.07342	2.54371	1.17688	4.19461	2.88841	1.41869	1.70298	1.74952	2.17785	3.25567	4.19278	3.18716	2.69669	-0.254334	0.621693	3.18094
centroid_478035_Sh	1.17515	1.40744	1.17443	1.94401	1.92453	0.470338	1.80953	1.79119	1.46802	0.831962	3.7249	2.77761	1.33649	0.411432	1.76499	3.3316	0.874063	1.07148	3.11956	1.29991	0.686077	1.20833	1.81645	2.89683	1.54031	2.2994	0.943982	0.739504	1.73729	2.13696	2.10199	0.299857	0.362966	1.7078	1.70776	1.46526	2.96562	1.66409	1.86593	1.54029	2.16708	1.12545	2.7626	2.00328	1.8644	2.24944	0.146401	1.45841	3.05652
t4239	1.25445	0.555946	0.611454	0.415037	0.816975	0.16528	1.84993	0.896622	0.595455	0.671229	0.979773	0.845779	0.120425	0.379153	1.36309	0.861525	1.29251	-0.00843331	2.71215	-0.194696	0.12655	0.294638	0.80553	1.57859	0.375337	0.985962	0.993707	0.832221	0.221015	0.850323	1.09715	0.385883	-0.233137	0.823785	0.725229	0.524428	0.548857	0.786617	1.1696	0.482424	2.52408	0.727402	3.20671	1.92493	1.61882	0.762961	-0.32517	0.899294	1.76739
centroid_220612_EAEC	-0.507862	0.148488	-0.596466	-0.72514	0.22919	-1.19217	-0.439174	-0.351649	-0.449375	-1.05387	-0.191557	1.77761	-0.367415	-0.982668	-0.0713174	0.534244	-0.1201	-0.442118	1.0458	-0.637798	-0.921877	-0.668723	0.5807	1.18654	0.192645	0.470473	0.478007	-0.48468	1.07817	1.40904	-0.276043	-1.30972	-0.456461	-0.404021	0.782385	-0.0874628	-0.174993	0.198342	-0.0628008	-0.578976	0.0584167	-0.236516	0.71028	-0.00987475	0.933792	0.823502	-1.43979	-0.310709	0.804652
Rv3811	1.60832	1.83267	2.37891	1.27486	2.0919	0.587359	3.39635	2.67663	2.18042	1.32529	0.59852	1.96977	2.79875	0.102414	2.93961	2.75798	4.58727	2.18572	3.1588	2.59705	1.77455	0.835066	2.96772	2.23775	1.72621	1.78689	1.82674	1.29797	1.35852	1.98344	2.50454	1.33256	1.29285	1.44345	3.12984	2.14986	2.2195	1.79487	2.06018	1.12077	3.36654	1.34123	2.44842	2.25794	3.19882	1.96971	0.525576	1.79693	2.21445
Rv0014c	0.622986	1.12526	1.28543	0.878511	2.06935	0.115662	1.17113	1.32602	1.63668	-0.135761	0.0696306	1.12719	1.56184	-0.0850957	0.910288	2.13167	0.83253	1.02264	2.20568	0.67448	0.317794	0.24662	0.934709	0.956995	0.733664	1.5602	0.189502	0.353994	0.0700323	0.586957	0.91409	0.175843	0.229342	1.05972	1.43641	1.00663	2.7179	0.928326	1.43393	0.804352	1.32091	0.735131	1.57535	1.17698	1.41694	1.23889	2.58235	0.940424	0.521863
PF3D7_0402400.2o2	1.73203	1.34095	0.56855	1.58001	1.91297	0.422455	1.00435	1.63194	1.18428	0.48866	2.16538	1.74624	1.21849	3.36274	1.39165	2.32851	0.276372	1.3493	3.55812	0.0909001	0.361295	0.891174	1.40141	2.54487	1.60678	2.77284	0.582344	0.950601	1.52631	0.93886	2.35501	-0.257746	-0.0794569	0.803379	0.883668	0.803449	3.79178	1.72924	1.75846	2.053	3.18255	0.769949	1.9111	1.28861	2.6287	1.23359	-0.188366	0.996925	1.61366
Rv0934	0.374885	1.09868	0.90418	0.503548	1.08489	-0.419683	1.16823	0.974191	0.526459	0.263228	-0.532594	1.09643	1.05149	-0.560904	1.01615	1.16495	2.44269	1.16658	2.56712	0.817882	-0.133686	0.393499	0.957898	1.28372	0.787194	1.46404	1.10152	0.706919	0.396443	0.738162	0.591337	0.298572	0.395881	0.881381	1.42271	1.07127	0.688156	1.11383	1.22948	0.452051	0.854982	0.877632	1.17481	1.35987	1.31812	1.56947	-0.426904	0.872699	0.231186
centroid_1189627_Sh	1.79198	1.19593	1.41295	0.705455	1.49053	0.464786	1.88216	1.69965	1.5179	0.717899	1.1789	2.13327	1.51828	0.207916	1.15594	3.60041	1.6327	1.15152	1.96296	0.9077	0.55275	0.805383	1.61861	2.2811	1.65731	1.67998	1.31343	1.04487	2.69706	1.94354	1.44376	0.686351	0.735776	1.28836	1.68753	0.94969	1.74274	1.40645	1.41431	0.897462	1.77761	2.02048	2.0294	1.80351	2.31353	1.73921	0.0416643	1.35813	1.72456
7622_5#88_CLS03178	0.674858	3.08709	1.93611	0.137234	2.56327	0.797382	2.83811	1.79266	2.85131	1.38836	2.65459	4.6124	2.37068	1.08893	2.30372	3.64456	2.90349	1.04378	3.12262	0.273665	1.47677	2.31502	0.626904	3.03247	1.95393	4.84796	0.99055	-0.214693	2.24177	3.51233	2.1918	0.796071	2.2268	1.41683	2.70461	2.77807	2.69263	2.33245	1.09622	2.65283	3.01693	0.795522	2.58305	3.12709	4.1714	1.10709	-1.27894	1.61502	2.0113
t3426	0.617416	0.552686	0.167956	0.582982	1.64719	0.19576	1.32931	0.628633	0.978784	-0.153747	-0.0760799	1.67308	0.26921	0.0418418	-0.00464636	1.49069	0.552135	0.0873922	2.35479	0.225385	0.591827	0.0259706	1.9984	2.2328	1.33995	0.994911	0.781788	0.674519	-0.0237575	1.00299	1.3542	-0.278697	0.013024	0.856837	2.76137	1.74741	0.821739	0.655057	2.62868	0.721284	0.946207	1.31199	3.33071	1.75224	1.52273	1.7302	-0.140985	1.91132	1.04099
SF_p0127_Sh	4.40571	4.70032	5.02254	2.36001	4.83686	3.5145	4.93483	4.89868	4.89644	4.75038	2.3799	4.52414	5.26915	3.62306	4.60759	4.98549	4.05779	2.19572	5.89811	3.83531	2.52433	5.50479	3.35225	5.08809	5.50951	6.09056	3.48616	3.13761	4.56012	3.21832	3.38775	2.58812	2.0927	3.69318	4.1641	2.90546	3.49037	4.80143	6.03318	3.17226	5.09725	4.41801	5.12396	4.85275	5.82961	5.63146	1.37914	4.02512	5.35204
SAUSA300_1685	0.78206	0.55486	1.67155	2.13352	1.68167	0.871631	4.26761	1.65811	2.14196	0.500209	0.383883	2.61457	2.80813	0.278993	2.20204	3.02502	2.89054	1.90312	2.94322	2.19726	1.01672	0.83197	1.24322	2.11107	1.53178	3.49253	2.3885	1.74575	2.99181	1.97128	3.74048	2.39658	1.537	1.29057	3.50666	3.27406	2.34885	2.69835	2.7918	0.751885	2.45866	1.12125	2.68011	2.97535	2.16866	2.0467	1.04893	1.99539	2.29008
t0294	0.37158	2.78252	0.721677	0.859822	1.31156	0.283519	0.212097	0.937264	0.333814	0.099342	0.349506	0.785343	1.27914	0.104531	0.414458	1.13344	0.461623	0.229411	2.22002	0.569798	0.119529	-0.141924	1.02374	-0.00849896	0.497156	1.05849	0.150432	1.29432	0.267134	1.19564	0.482834	0.297928	0.219161	0.843906	0.988677	0.765752	0.649972	0.347108	0.796023	0.393888	0.858744	0.674401	0.820704	2.05345	1.29348	1.70437	-0.0344994	4.08403	1.23547
OVOC8619	1.97408	2.48645	3.39742	-0.10623	3.11708	0.152387	-0.0285692	0.945257	0.217872	-0.541467	0.497153	1.54679	1.0599	2.42349	0.298545	2.0421	0.39525	-0.174738	1.72629	0.280952	-0.853973	0.154208	1.18123	2.20412	1.44361	1.27021	0.500375	0.0492084	0.459334	1.86683	0.793748	0.921602	0.978431	0.360676	1.391	0.6388	1.88103	0.263985	1.68027	1.59592	0.683173	0.798687	1.82504	1.11714	5.30566	1.93223	-1.74792	1.65849	0.875042
centroid_2277584_Sh	0.701427	0.663637	0.358746	0.089208	1.14003	0.845169	0.713271	0.992306	1.53859	-0.130664	0.533974	1.27737	3.17996	-0.0360789	0.433475	0.928348	0.583473	0.583761	2.22287	0.477679	0.279253	0.11908	0.369646	1.8376	1.54597	1.41345	1.58025	0.497437	0.294464	1.19171	1.19452	-0.0227138	0.677477	0.718739	1.6837	0.400202	0.637017	0.461376	1.35376	0.416536	1.11299	0.99449	3.80818	1.16005	2.30122	1.18167	-0.319203	0.42524	1.72913
ETEC_1170	0.848948	0.525226	0.0581852	0.446964	3.31236	0.340709	0.196991	3.47562	0.491931	-0.519645	0.11766	1.22144	0.471789	0.737117	0.724854	0.766562	1.23598	0.354942	1.9816	0.562342	2.35772	-0.0940292	1.31681	1.06726	0.349689	0.338093	0.787256	1.73367	0.145562	0.457798	0.46793	-0.11904	-0.0446915	0.501603	1.26098	2.93317	1.67282	0.676644	1.00146	-0.0929095	2.55918	1.02724	0.96313	2.58036	3.79808	1.5285	-0.482974	0.297767	0.957809
ETEC_2366	2.15702	1.06246	2.04915	0.570043	1.96378	0.428884	4.93434	1.76734	0.937225	2.19126	0.166612	1.78534	2.01251	0.441331	1.6216	1.43576	3.2339	1.10202	4.17913	0.898255	0.830648	0.448102	1.69847	2.41424	1.11103	1.44458	0.761558	1.09609	0.741457	1.23432	3.28041	3.03419	0.104364	1.19119	2.73204	1.03715	1.40452	1.66048	1.65633	1.44546	2.48931	1.62414	4.40205	2.22492	2.79699	2.65763	0.0866605	1.81159	1.8716
ETEC_2845	2.03176	2.68836	2.79315	0.872038	3.14003	1.17636	3.57368	3.64917	2.74537	1.60057	3.68786	3.37416	1.99343	1.02257	2.33118	2.32542	1.37886	2.4066	5.75796	1.30973	2.20956	1.36647	3.36222	3.54976	1.35936	2.10055	1.32726	2.79524	1.66685	2.26453	2.82829	1.66307	0.940512	2.29861	2.98039	1.98143	1.79366	2.15798	3.54716	1.60778	2.17616	2.42041	2.25728	3.31232	2.11167	2.68896	0.35162	1.35733	1.82826
Rv2701c	3.49023	1.22558	0.500968	1.2613	1.37882	0.465482	1.83354	1.49163	1.66241	0.139984	1.2941	1.98999	1.52589	0.399412	1.22504	2.31921	1.19443	1.16765	3.41836	0.471324	4.07812	0.161626	2.08521	1.10222	1.64945	1.3501	0.778131	1.20251	1.00321	1.29656	1.90969	0.113621	0.597987	2.86079	4.16685	0.845124	1.43371	1.66319	1.92415	0.47165	2.3392	0.816492	2.34285	2.03083	1.37353	3.65088	-0.286404	0.976256	0.942156
Rv2162c	0.60621	0.301355	0.927369	-0.193493	2.33774	-0.0492902	1.00435	0.497073	0.471824	-0.885551	4.1789	3.49466	0.00545031	-0.864773	-0.120899	1.27335	2.46032	-0.89463	-0.0750507	-0.248756	-1.0239	0.00275587	2.02688	0.955904	0.502985	0.0400774	1.28794	1.37719	-0.50375	0.449054	2.39061	0.0705964	-0.156901	0.38697	0.639625	-0.191486	-0.25209	0.227886	0.335327	-0.362999	0.769637	-0.337131	1.0692	0.361914	1.29658	1.75484	-0.953046	0.0902909	-0.478137
Rv3507-s1	2.28902	1.40563	2.76216	2.6839	2.75621	1.1567	2.13195	1.89249	1.42553	0.911956	3.87472	2.67724	1.10629	-0.784229	1.87658	1.70833	2.92341	2.16872	3.68966	1.26267	0.29803	1.5444	2.77787	2.73887	1.28011	2.24579	1.40163	2.14759	2.27158	2.39999	3.41199	1.01846	1.45608	0.676726	2.41119	2.12233	2.25021	2.18961	1.64701	1.72128	1.4512	1.74992	1.93535	2.89048	2.99428	1.69515	0.666692	2.80955	1.12543
centroid_167433_s1_EAEC	-0.118155	0.422995	-0.145651	-0.502748	0.193142	-0.403093	-0.115477	0.871676	0.481912	-1.64487	-0.448908	0.685532	0.120425	-1.06117	-0.0860139	1.37567	-0.125937	-0.645058	-0.439623	-1.02113	-0.515556	-1.04767	0.389274	0.188402	0.467652	0.18117	0.0719583	0.00074693	-1.25088	1.03402	-0.435033	-0.64965	-1.10481	1.33104	0.0374484	-0.33304	0.429421	0.331316	3.8061	-0.0993214	1.84174	-0.631535	0.437847	0.402187	0.662765	2.06711	-2	0.642832	0.416297
7622_5#77_CLS00206	0.93207	5.69595	4.25836	1.28768	1.63509	0.311624	5.52063	-0.068089	0.620786	-0.222586	0.696652	3.8605	0.412305	2.37156	0.0366418	3.02502	2.88329	2.26384	7.45235	6.04403	-0.300678	3.73503	5.82975	1.1678	2.64155	2.44551	0.748536	3.9223	1.58639	4.72905	3.93727	0.489769	5.0509	3.40638	4.60153	3.52173	6.41374	4.3381	4.75294	0.0296861	1.18367	0.835107	4.61279	2.57178	4.62809	6.4849	-1.11639	4.22265	3.43832
Rv0954	1.32961	2.07426	2.79345	1.4983	2.89972	3.84029	2.39035	2.3209	2.77233	1.60783	1.87226	2.23139	3.08148	0.476083	1.48907	2.33776	1.64189	1.58135	4.01817	1.24787	1.46961	1.30918	2.86106	2.00106	1.9518	1.61844	1.88909	1.91221	1.97297	2.8112	2.51073	1.13394	1.65499	3.41279	2.98246	1.48279	2.33746	2.13217	2.92183	0.990974	2.39013	1.06803	4.01714	1.8599	1.96825	2.89107	-0.15686	1.50316	1.4545
centroid_124167_Sh	0.493659	0.906039	0.115077	0.827568	1.05268	0.0996316	1.08246	1	0.788681	0.26129	-0.172698	1.09643	0.754119	0.235223	1.28719	1.52618	0.54358	0.634166	2.28557	0.240414	0.362485	0.12668	1.42061	0.79916	1.22475	1.05482	0.877178	0.462078	0.345933	0.987977	0.547351	-0.276779	-0.258522	0.753193	1.39178	1.88483	0.910548	0.9668	1.89691	0.198631	1.0682	0.80814	1.55463	1.09336	1.25412	1.10709	-0.110486	1.14687	0.911671
t0392	0.501241	0.779734	0.0155409	0.391469	1.01777	-0.207595	0.234465	0.218001	0.358665	0.0895462	-0.0673451	0.853159	1.40325	-0.116805	0	1.68558	0.27194	0.114275	2.28284	-0.099378	0.0340007	0.66282	0.532968	0.498382	1.25096	3.15489	-0.0757367	0.290661	0.389101	0.308698	0.411407	-0.294127	-0.092079	0.443448	0.598231	0.427894	1.15085	0.7154	1.91331	0.384728	1.11299	0.237761	0.890577	1.1447	5.71826	1.155	-0.0289237	1.09317	1.36047
SP_1162	-0.246858	1.43308	0.456113	-1.07306	0.116394	-0.161792	0.401922	2.38008	0.18737	-0.00640552	0.547306	2.5716	0.557398	-0.104526	-0.46699	0.360627	0.384341	-0.105899	1.72025	-0.403676	-0.66271	0.180004	0.80553	1.22692	0.517456	1.4239	-0.43453	-0.474263	-0.257262	1.44905	0.0312583	-0.471342	-0.325501	0.908384	0.88033	0.413561	1.20452	0.24002	0.420878	-0.734967	3.16367	0.0784848	1.40639	0.873216	0.598853	1.11404	-2	1.36291	1.37706
centroid_2394825_s2_Sh	0.891108	0.862816	3.02325	3.52007	1.53097	0.45502	1.27279	1.08445	0.95363	0.833919	2.37216	1.85132	1.24821	1.23071	2.20807	1.5017	0.844519	0.596528	2.92057	0.800241	0.471268	0.888941	1.42537	1.55355	5.47453	1.27442	2.02798	6.13682	3.04339	0.960555	0.899724	-0.149414	1.82038	1.02577	0.967858	0.812721	1.26712	2.84061	2.9607	0.512172	2.33042	0.732927	2.42934	4.39191	1.15675	1.56019	-0.265764	1.00102	1.94281
Rv1363c	0.991413	1.52078	1.38051	1.17979	1.5032	0.961591	3.22798	1.99487	0.759949	0.64174	0.359257	1.51922	2.10883	0.213157	1.82383	2.57913	2.11664	1.58296	3.48638	1.61518	1.77812	0.567385	1.91538	1.62878	1.00206	2.44831	1	1.54941	1.63168	1.56386	2.38745	0.681922	1.08655	1.25944	3.76921	1.86309	2.07602	1.91703	1.71455	1.053	3.00255	0.774243	2.6153	2.18825	1.87274	2.06174	0.100081	1.75386	1.19862
Rv0426c	3.6148	0.749677	0.901952	0.504594	1.26601	0.181447	1.16435	1.12724	1.25952	-0.473738	-0.230031	1.08707	1.82919	-0.168694	0.567852	2.58302	0.479673	0.261833	1.24968	3.2362	2.27484	0.124151	0.519671	1.19582	0.68834	0.660825	0.904272	0.449002	-0.0118298	0.954389	1.40046	1.41879	-0.120243	0.509183	1.11713	1.45829	0.494485	0.680211	2.14268	0.260032	1.81875	1.08455	1.5856	1.29718	1.02827	1.22186	-0.889777	1.00102	0.544501
centroid_88894_EAEC	-0.0523089	0.279169	0.280292	-0.905222	0.473454	-0.991867	0.256492	1.57469	0.0104924	-0.926929	-0.540631	0.537657	-0.0682067	-1.04231	-0.182739	3.89871	1.51511	0.886324	2.20423	-0.603851	-0.589557	0.11908	0.683647	0.782014	0.66773	0.732896	0.248836	0.00074693	-0.0612609	0.598863	-0.266042	-0.660858	-0.417815	0.0844533	0.49579	0.81524	1.11392	0.384755	0.499571	-0.251682	0.0681977	-0.15874	0.747275	0.438465	0.773796	2.5741	-0.643047	0.362911	0.0434393
centroid_499570_Sh	1.19865	0.441916	2.37931	0.059606	0.432812	-0.142598	-0.101402	0.261328	-0.159433	-0.359005	0.135424	0.39832	0.17948	0.0113272	-0.0519521	2.1907	-0.0912644	-0.403472	1.79687	-0.0946556	-0.464026	-0.385009	2.46233	0.649185	1.99277	0.581572	0.544096	-0.0727821	0.0286322	0.363235	0.311426	-0.877636	-0.27858	0.27731	0.618409	-0.216991	1.53496	1.36716	0.726982	0.134501	0.866239	1.23309	0.365335	1.73105	0.500035	0.0551416	2.18139	-0.300585	-0.0344274
t4155	0.649155	0.711202	0.204575	0.754668	1.07455	0.29764	0.831706	0.705939	1.12114	0.020194	1.12276	1.23845	1.39911	0.346731	0.68357	1.05337	0.471965	0.445937	2.46727	0.165626	-0.0458284	0.0541413	0.499493	0.654578	1.08017	1.18899	0.43685	0.0419696	0.422249	0.80821	0.262171	0.19876	0.221203	1.00358	1.54371	0.897562	0.68096	0.391298	1.47662	0.633139	1.0017	0.348447	0.929323	0.747555	1.24612	0.751135	0.101988	0.602939	1.09153
SAUSA300_1037	1.74933	1.92927	2.97558	1.27363	2.84269	1.08794	4.40706	4.39232	2.53738	1.40249	0.831978	2.21573	3.87472	0.533777	4.21833	4.45466	2.50476	2.73288	2.67203	3.972	0.834083	0.616791	1.64743	2.27674	1.9855	2.44784	1.04178	1.44955	1.54698	1.89366	3.51654	0.298572	1.97359	1.66207	4.5034	2.22123	3.15799	1.92683	2.07484	0.88127	5.23306	2.97923	3.49538	2.07603	5.38978	2.09018	0.73792	1.6931	1.69918
ETEC_2450	2.40753	1.54067	2.23055	1.67974	2.00793	-0.126796	0.914847	1.61199	2.92803	0.144196	3.0844	1.71621	2.43187	-0.0556438	1.14654	1.94357	2.1995	0.784	3.66629	2.43912	2.68608	2.42312	2.07691	2.22103	0.508791	1.90418	3.75622	1.55349	1.2361	1.96975	1.11878	2.50712	1.44214	1.5211	4.14545	1.8932	3.18112	1.99786	1.32368	0.854979	2.74444	0.497423	3.54087	3.15181	1.67474	2.66237	0.483282	2.72504	2.3252
centroid_724321_ETEC	3.00054	1.39778	0.465197	2.158	1.64083	0.210762	2.97393	0.773338	0.933554	0.0440595	1.16414	1.51457	0.701364	0.542652	0.598812	1.02311	0.812323	0.324568	4.68811	0.545802	1.01748	0.861876	1.72672	0.775841	1.53178	1.34211	0.627754	-0.278508	0.567362	1.31111	1.61993	0.0401587	1.14473	3.09331	1.85448	1.07407	2.7236	1.19461	1.76278	0.224533	1.1686	1.24706	1.00383	4.67822	1.47834	1.45659	0.668409	2.37243	1.33272
SAUSA300_1674	1.72363	1.16495	3.25912	3.85388	3.56462	0.703279	5.00739	1.90757	4.3163	3.04828	2.8017	3.05543	3.79088	1.29762	2.90782	3.68618	0.648743	0.883722	3.03611	3.36863	0.424183	1.85465	4.00895	2.65054	2.66643	3.175	2.27696	2.24095	1.99812	2.47943	1.77086	0.750738	0.44738	1.43618	2.1609	0.997784	4.35367	3.53216	1.4165	3.73486	4.69716	1.63481	3.09275	2.55959	3.26842	2.34645	-0.00820492	3.83416	2.22149
centroid_708937_ETEC	1.82377	0.298762	-0.0913744	0.154672	0.591571	-0.277985	1.15266	0.557416	0.929874	-0.659483	-0.380591	1.22429	0.357099	1.63537	0.242791	2.19495	0.0168738	-0.359656	1.90378	-0.0899486	-0.179706	-0.233006	0.116459	1.08034	0.949668	2.57477	0.729726	1.56515	0.330684	0.566891	0.419176	-0.640993	-0.776758	2.80902	0.176404	-0.163115	0.459169	0.380376	1.33764	0.206451	1.16253	0.590452	1.87185	1.9058	1.35727	0.724168	-0.588717	-0.0175124	0.927656
SP_0981	2.99114	4.5393	1.23144	1.77519	4.77781	4.01711	6.68709	4.62158	1.14355	1.78215	4.86786	6.48028	2.42049	0.163255	1.17661	3.75424	2.71636	0.521524	6.98113	5.55691	5.70238	1.31474	3.40231	2.29196	1.94325	3.71018	3.55589	1.06643	3.45524	5.53031	1.92313	1.48695	1.90029	2.89205	4.41369	4.8442	4.39411	5.10912	4.34918	6.5102	6.13845	2.64364	4.38326	2.74755	5.50993	4.92879	-1.61458	1.67397	1.26093
PF3D7_1036400.1o2	3.09925	1.13765	0.450026	1.581	2.69155	0.969943	1.56524	1.90757	1.95182	1.59634	1.8862	1.8895	1.55888	0.434615	1.31635	2.09759	0.703529	1.62329	4.24477	4.22939	0.561065	2.02428	2.05327	1.20504	1.96875	3.33306	2.07046	0.984224	1.89102	1.46432	2.99286	0.776817	1.97843	2.72499	1.2455	1.87922	1.27551	3.52077	1.78418	2.75278	1.4808	1.03621	1.58815	1.69422	3.04312	2.1606	-0.273985	1.41222	1.61612
centroid_43168_EPEC	0.455144	0.437209	0.761546	0.939374	1.78389	0.573885	0.841454	0.974191	0.339373	-0.0323158	1.32207	1.84022	0.990137	-0.446977	0.713583	1.43289	0.35949	0.609183	1.99334	0.845173	0.0369845	0.378724	1.0837	2.42138	2.15797	1.45295	0.586532	0.223139	0.366017	1.42696	0.347701	0.190469	0.186089	1.96827	1.96576	0.508954	1.85409	0.534133	0.94482	0.33566	2.11299	0.35706	3.46169	1.94722	1.62501	2.04307	-1.13723	1.05721	0.729132
centroid_1074381_ETEC	1.37571	0.673676	1.23144	0.0206313	1.67733	0.16528	0.958052	0.871676	1.04152	0.546295	0.0603613	2.00994	1.35368	2.70469	0.465744	3.86313	0.370588	0.826617	2.53307	0.53974	0.410443	0.855029	1.72672	2.96516	1.11484	1.22312	1.21677	0.671707	1.05568	1.70274	2.70565	2.99901	0.173489	0.88624	1.69134	0.511027	0.801976	1.57781	1.46607	0.753665	1.63792	0.440476	1.72658	1.49263	1.40549	0.771767	-0.978346	0.65068	0.739735
SP_1394	2.11465	4.60477	1.12657	2.38011	2.23595	3.16646	6.33759	1.36427	5.61435	0.696546	0.453311	1.57384	4.35667	3.36171	3.9775	2.80374	1.83453	0.0691876	7.14722	2.50282	0.941489	1.50412	0.293563	5.16934	0.356144	1.26494	0.420522	0.0273821	3.12974	1.06009	0.893045	0.800164	-0.571938	4.05757	1.44246	1.11007	4.65996	1.31764	0.147313	-0.0211498	4.0576	5.19035	3.8342	3.09182	2.8268	2.17394	-1.73651	0.909141	0.814716
t3059	2.14546	-0.320333	-0.469886	0.240094	0.227493	-0.0295674	-0.333946	-0.139551	1.01397	-0.476969	-0.373395	0.309911	-0.36179	0.467884	0.0942687	0.68195	0.127316	-0.29633	0.293731	-0.207385	-0.496016	-0.511031	0.603987	0.0642224	0.103378	-0.0256258	0.380081	0.0376088	0.148464	0.698135	-0.309035	-0.515873	-0.162215	0.290566	0.561184	1.27101	0.516884	1.27818	0.302484	0.17757	0.473454	0.242418	0.168008	0.406153	0.120446	-0.059935	-0.5836	-0.107309	0.498864
Rv2264c	0.97626	0.962	0.614178	0.186323	0.710493	0.812213	1.1721	0.802963	0.0983651	0.255461	-0.362669	0.8895	0.339944	-0.444911	0.102934	1.38015	1.51823	0.445937	3.10263	0.277313	0.403524	2.57713	0.941372	0.651884	1.11294	0.660825	0.2802	-0.296747	-0.0781215	0.773611	0.847709	-0.0083267	-0.0946167	0.917907	1.50304	0.857396	1.36578	2.60433	1.12065	0.318926	1.4248	0.555953	1.6675	0.883921	1.52934	0.993741	0.192475	0.765956	0.114993
centroid_52889_s1_EAEC	0.423574	1.18264	0.450026	-0.593896	1.14992	-0.17907	0.77942	2.15507	0.143554	-0.0611227	3.10129	1.46486	0.735873	-1.37246	1.04341	1.3114	0.194431	-0.290441	5.21107	0.0784091	0.283028	-0.736046	1.63103	1.58426	0.815575	0.461278	0.413467	0.258545	0.627527	1.74354	0.490229	0.746973	-0.716887	1.27805	0.857875	0.438824	1.59169	0.852904	2.67661	0.0816288	2.14183	0.116182	0.970971	1.67133	2.633	1.35184	-1.82796	0.922168	0.539308
SP_1872	1.19211	3.75051	1.12275	0.933168	2.73875	0.794066	2.4089	0.635236	4.43951	1.2858	3.10032	3.566	1.73193	-0.218103	4.39827	2.23014	2.25594	0.551339	6.7793	3.05841	0.290549	1.07131	4.0525	3.78186	2.31034	2.88299	0.965043	2.43746	2.89822	0.773611	0.182247	0.153268	1.47502	3.05412	0.733886	4.78772	2.69532	2.12172	5.17763	0	2.33042	3.18068	4.47554	1.58431	2.95849	4.70533	0.205542	1.50099	2.71539
centroid_140419_EPEC	-0.749146	0.107599	1.02683	-0.982298	-0.354079	-0.520686	0.306615	-0.600393	-0.44459	-0.920317	-0.236545	-0.132195	-0.460524	-1.40823	-0.655062	0.416978	-0.556656	-0.706458	1.8877	-0.590492	-1.24163	0.378724	-0.169127	-0.318754	-0.556393	0.536753	-0.68405	-0.806608	-0.0917534	0.0148886	0.0118656	0.0447655	-0.744518	0.325331	0.383944	-0.146683	0.90129	-0.415513	0.120645	-0.666719	-0.175471	-0.570371	0.313859	0.486083	0.949646	0.52329	-1.5918	-0.580873	-0.315642
Rv3362c	0.0851947	-0.144222	0.668928	1.15267	0.688467	-0.0403816	3.12174	0.574694	0.858102	-0.375493	-0.552772	1.10881	0.671504	-0.150908	1.11155	2.11204	1.70572	0.912087	2.50991	1.19678	-0.0285692	0.013727	0.177001	1.47571	0.387993	2.14832	1.29435	0.842258	1.85299	0.637857	2.84699	1.09301	0.616723	0.422193	2.34895	2.30515	1.05112	1.58258	1.66189	-0.125258	1.48324	0.388209	1.64562	1.77772	1.10814	1.13807	0.084733	0.996925	1.45174
centroid_1151669_Sh	0.622986	1.16139	0.453073	0.654503	1.18617	0.34298	1.56524	1.23549	0.924336	0.375872	2.46966	1.15134	0.965741	0.817177	0.928683	1.68316	1.00446	1.02972	2.0902	0.399501	0.325136	0.574812	1.41584	1.14308	1.50589	1.25006	1.0249	1.21544	0.520345	1.25202	2.10921	0.36516	0.223242	3.04241	0.89474	0.617794	0.805288	1.93357	1.40991	0.744743	2.39402	1.06628	2.19838	1.2238	0.996188	0.951736	0.13465	1.04337	0.989885
SAUSA300_1769	3.62853	3.59292	6.13187	2.46347	5.02865	2.07228	5.98592	4.3065	5.68251	3.69932	3.05454	5.02411	5.21913	2.68844	5.87001	5.43235	5.51151	4.50469	6.92199	3.49501	3.88299	3.5762	2.5716	6.21005	6.30378	5.59072	4.70827	5.19123	4.53719	6.57338	5.02198	3.79846	3.73578	4.14693	5.16913	3.80102	4.03693	3.75208	4.06508	3.38473	6.20715	3.83395	6.21297	4.71165	6.26317	6.14741	4.04183	4.98837	4.05864
t2129	0.528208	0.136923	1.41295	0.313592	0.909802	-0.209813	0.611553	0.26984	0.964464	-0.0406586	0.523411	0.76983	0.817461	0.331148	0.793371	0.946597	0.279319	-0.180172	0.754149	0.131772	0.0458993	3.45667	0.309104	0.823306	0.467652	0.634888	0.468962	0.406796	-0.289626	1.19433	0.997408	-0.0131065	1.15224	0.218416	0.861266	0.246956	0.50471	0.232752	0.749784	-0.0181094	0.516956	0.362774	0.288984	1.20286	0.826263	0.359653	-0.12454	0.49374	0.431325
MV-V	1.75314	1.03936	2.74672	0.708183	1.74647	0.395718	1.03228	1.58837	0.913195	-0.00874187	0.238822	1.51922	4.88014	0.233934	2.13603	1.81593	2.28153	1.05191	2.87688	1.62595	0.293047	0.88297	1.68265	1.92723	1.34969	3.49298	2.10663	0.107235	0.678607	1.31713	1.05539	0.442839	0.442137	1.15218	1.82352	1.08455	1.79616	0.896484	2.49957	0.321328	1.51219	1.17582	1.6234	1.53897	3.39793	1.67963	-0.0676987	1.1478	1.65745
centroid_467688_EPEC	0.900311	0.735369	1.46595	-0.270176	0.933926	-0.426115	0.339662	1.26984	0.244783	-0.23895	1.46088	1.35479	0.602691	-0.446977	0.341281	1.28615	0.0552086	0.381004	1.51457	0.688246	-0.274548	1.07	1.01113	0.762166	1.41452	1.07425	0.778131	-0.0509463	0.285704	1.1904	0.60298	0.488643	0.247489	1.05195	1.26098	0.361668	1.79699	0.835416	0.616799	0.561782	3.55832	0.0836837	1.50149	1.27458	0.957508	1.78777	-1.34322	1.3209	0.318648
SAUSA300_1658	2.57206	1.97505	5.37199	3.43521	3.39666	0.57195	4.97669	2.33821	3.95136	2.75142	1.63644	3.392	3.3147	0.981306	4.95045	3.38537	4.83316	1.64419	5.56853	3.23057	2.22141	3.21132	1.42537	4.17134	4.14335	4.31378	3.14192	3.36274	3.54643	5.30749	4.61711	2.26508	2.67599	2.47862	4.12902	3.12504	2.29802	2.12106	2.42088	2.19536	4.13021	2.21583	3.21002	3.81147	5.80994	4.38151	2.60706	3.16137	2.44017
SP_2156	-0.45409	1.38561	0.420755	-0.630192	-0.0671142	-0.231054	3.07344	-0.781999	1.77439	-0.689154	-0.795628	0.864158	0.116401	0.00906883	0.333939	0.00194041	-0.319697	-0.618996	3.49819	0.048836	-1.00536	-0.587724	0.772278	4.89853	-0.106915	0.44271	-0.504071	-0.561986	-0.21314	0.0528949	1.20445	-1.34746	-0.663163	0.573259	0.772815	0.166395	2.37584	0.518279	0.383231	-0.729984	1.02533	1.15786	1.18496	0.473852	0.606373	1.63045	-2	0.801639	-0.406244
centroid_429863_Sh	0.50577	0.579633	0.412953	0.619186	0.643379	0.244363	0.836588	4.69452	0.865827	0.189737	1.06169	0.853159	0.687868	0.184091	0.364888	1.28296	0.628084	0.424616	2.95098	0.673096	0.493161	0.558047	0.675676	0.585668	1.01231	0.908245	0.796324	-0.00224311	0.0359635	0.838655	0.173087	0.391922	0.110987	0.43286	1.26781	0.266719	0.730591	0.382567	0.979369	0.667536	0.939118	0.498721	1.71496	0.863152	0.885157	0.937459	0.266893	1.1094	0.843089
7622_5#77_CLS01700	-0.246858	1.81961	0.853196	-0.910792	1.03436	-0.139424	0.607275	0.422691	0.336596	-0.628612	-0.355562	0.523851	-0.0275647	-0.617935	-0.0186759	0.528871	0.293966	-0.116278	3.15731	0.040274	-0.70197	-0.0779259	2.15996	0.326581	0.316973	2.11587	-0.384489	0.00670849	-0.458896	0.797917	-0.0109197	-1.16973	2.04104	0.294958	0.668298	1.50063	1.2767	0.681991	0.900046	-0.128533	0.526447	-0.196054	2.17566	0.161811	0.804633	4.07366	-1.62506	1.17979	0.24188
SAUSA300_0651	0.513288	5.09336	5.4345	1.90412	4.5392	0.89194	5.72517	2.85833	5.36114	2.46865	-0.534599	0.914406	1.76444	3.54538	4.75738	4.67862	4.58213	1.85744	2.67308	5.72648	4.7976	1.50169	1.24052	2.45885	2.67032	5.34192	2.7145	3.28208	3.12533	3.87685	4.61601	1.06834	2.71274	0.731756	3.89722	2.52622	5.63335	6.24164	3.49257	0.821426	6.59536	4.41226	4.17184	5.69538	1.48651	2.32667	-0.193814	2.0329	4.22608
centroid_155691_EAEC	0.142554	1.34787	0.450026	-0.207136	1.30675	0.0439433	1.24735	1.60864	1.42944	0.312719	0.0550377	1.93194	0.812494	-0.418326	0.453939	1.30199	1.20066	0.35118	1.93889	0.181286	0.079571	1.16778	1.21599	1.13345	0.801454	1.45758	-0.0078707	0.014126	0.42624	2.01341	0.99377	0.123817	0.0639752	0.517976	2.15722	1.39852	2.41648	1.8888	0.932607	-0.0395284	3.38165	-0.00919503	2.09902	1.51208	1.30585	2.31818	-1.23977	1.01325	0.563382
SAUSA300_1299	2.04944	1.00637	1.72924	2.9355	2.42024	0.279572	3.54786	1.57469	1.86004	2.13232	-0.16336	1.90733	2.74828	0.312954	2.85942	3.09396	0.607124	1.33889	4.30184	2.3797	1.00229	1.63556	2.38684	1.66597	2.36737	3.3809	1.05392	2.18191	1.44996	1.38403	1.2461	0.447485	0.279198	2.39245	2.73018	0.700951	2.53246	2.37763	1.62061	2.17691	1.94532	1.51805	1.16801	2.04838	2.58242	1.64969	0.125304	3.01629	1.78577
centroid_223856_Sh	0.847759	0.487022	-0.0825234	0.185018	0.378817	-0.127844	0.431266	2.07598	0.328233	-0.626817	1.08669	1.03286	1.07138	-0.0485698	0.24475	0.837821	0.237499	-0.207653	1.76983	0.264505	-0.169352	-0.25588	1.54396	0.89227	0.767957	0.949601	0.331005	0.44242	0.325565	0.628207	0.523044	-0.526085	-0.255679	0.43684	0.801337	0.373109	0.622066	0.500232	0.739305	-0.0395284	1.38231	0.289673	0.939349	0.524902	1.85285	0.628839	-0.516718	0.346899	0.549675
SAUSA300_0957	0.415573	0.453617	1.89357	2.66297	1.69585	1.17933	4.93191	1.24631	2.0744	-0.0430511	-0.0132199	2.49111	1.2119	0.142114	2.33899	3.36591	3.35548	2.11981	2.48162	2.75909	0.83751	0.879976	0.601886	2.02312	1.08989	4.00175	2.85652	2.07957	3.54331	1.32073	4.35719	2.68069	2.10215	1.30225	4.09606	3.87802	2.21577	3.05804	2.98972	0.528899	2.47713	1.14299	2.9263	3.46366	2.21858	1.54057	1.31153	2.17027	2.33472
SF_p0070_s1_Sh	0.853694	1.58603	2.69232	1.63934	1.96582	0.562235	-0.0920943	4.59516	2.31982	1.6124	-0.458393	2.42827	1.50295	0.391342	1.04003	3.2572	1.15084	1.10649	3.16845	0.163656	0.143261	1.35466	0.977483	1.47113	2.88306	1.88092	1.25016	2.02077	2.0769	0.932601	-0.0436497	0.726092	1.54598	0.293495	0.69007	1.49121	0.670099	0.412895	1.7074	2.39731	0.977685	1.1823	2.41934	2.22828	3.85706	3.28908	-0.405975	2.81857	1.50243
SAUSA300_0693	3.0328	2.75749	5.3881	1.93083	5.25033	3.18567	6.58632	2.18125	4.04365	3.00319	4.35107	6.94013	5.53924	2.62324	6.36128	3.64982	3.38929	6.29975	4.34206	5.29772	4.22681	5.44298	5.75583	6.14828	5.82825	4.79368	3.21475	3.76336	4.58219	4.76967	4.68896	1.76593	5.46094	1.35648	5.58231	2.00479	4.18844	6.63107	3.34111	1.04139	6.40149	1.33325	4.91212	4.85628	3.73658	5.05236	2.50434	4.4045	5.44926
t0510	0.944358	0.667661	2.79074	0.648835	0.941189	-0.0305472	0.921756	0.880039	1.56375	0.00753367	1.30647	1.81588	2.35026	0.0128307	1.07458	1.41115	1.00891	1.62641	2.87688	0.236671	0.252548	0.247782	0.675676	0.859952	1.22475	1.50489	0.576039	0.184215	0.439727	1.30143	0.651935	2.68365	1.51219	0.628822	1.19265	0.840186	0.833144	0.794866	1.14731	0.812914	1.31818	0.388209	1.02092	1.20343	0.955546	1.56526	-0.16219	0.805159	1.06046
centroid_804090_Sh	1.47222	0.526335	0.962004	1.52537	1.61122	0.105887	0.523467	1.31578	0.784611	-0.0502526	0.467406	1.69788	1.45516	-0.369518	1.05797	1.73074	-0.00986002	0.451218	3.94667	-0.123225	0.15978	0.827314	1.177	0.210541	1.27671	2.32294	0.335988	0.344611	0.363522	1.28678	0.990124	-0.00673695	0.221203	0.263931	0.659236	0.475377	1.23923	0.647789	1.4077	0.454242	1.5684	0.319359	0.693792	0.723122	1.96533	1.82773	-0.409593	1.26064	1.00879
centroid_59584_EAEC	1.59492	3.36903	0.909735	-0.263034	0.799955	-0.466646	2.10692	0.826233	0.78053	0.269026	0.590263	1.82529	0.165915	0.444677	0.029842	0.998057	0.851467	0.433538	5.19265	2.21449	0.009905	0.795881	3.92508	0.802808	1.44663	1.37283	0.136219	1.63946	0.306639	2.05434	1.69032	-0.790258	1.82173	1.8389	1.59348	0.709099	4.6405	1.40214	3.05526	0.425497	1.25678	0.475177	2.81145	1.63799	1.39395	4.10099	-1.71173	2.86147	1.46275
7622_5#77_CLS01216	0.374885	3.03157	3.72404	0.853265	0.092364	1.47552	5.26495	-0.162271	0.0851897	0.19279	-0.824775	3.76054	-0.454525	0.576091	-0.46699	0.786962	0.00623965	1.74439	5.22055	3.21686	3.23121	1.83274	3.47788	0.235947	1.4021	1.22529	-0.659046	2.15163	0.222851	2.48959	1.30725	-0.493435	2.6908	1.1538	3.63452	2.46499	6.48167	1.72061	5.48311	-0.43416	0.483235	-0.275924	2.94782	0.688531	1.66517	6.11958	0.94546	2.77077	0.960402
6925_1#52_CLS00168	0.327909	1.9952	3.0741	1.69174	1.68476	4.72706	2.12648	2.12958	2.68114	5.13351	3.26254	1.99834	1.28004	3.55154	2.02757	4.18174	1.41213	5.20376	3.36644	2.42274	0.464635	3.86491	1.28573	2.91772	1.93896	5.83592	2.55429	0.293102	0.796759	3.43888	1.49391	3.58338	2.00416	1.79099	5.9388	2.50063	6.24381	1.87174	1.29773	3.14708	1.83411	1	4.347	3.07354	3.01326	5.99107	-0.545287	1.75629	5.18524
Rv0497	0.510286	0.673676	1.08101	1.18502	1.47059	-0.0159202	2.78132	0.749192	0.647922	0.387467	0.19714	1.63077	1.80376	-0.492114	0.957634	0.612529	0.985636	1.37916	2.36773	1.29001	0.460196	0.623969	0.790846	0.808867	1.08212	1.08866	0.819637	0.552473	0.27069	1.07153	1.19271	-0.207577	0.624459	0.0995954	1.33844	3.11468	0.595525	1.24243	1.05315	0.910286	1.43113	0.837161	1.92024	1.84756	1.8518	3.30155	-0.462161	0.733069	0.79887
centroid_33559_EAEC	1.52672	3.05019	0.920782	2.81665	1.24772	1.53997	0.258312	1.06502	0.55302	1.33592	1.08146	2.52385	0.768295	0.356239	0.918902	1.3576	1.01334	1.10537	3.22642	-0.152371	0.529632	3.15266	4.2706	2.9859	0.854851	0.975666	0.531118	0.511132	0.81757	1.31833	3.21285	2.79539	0.641333	0.53664	1.88144	1.54531	3.21639	1.22545	2.44955	2.0887	0.820676	2.47913	2.98749	2.94824	1.03757	3.82527	-0.862249	0.224293	0.616945
Zika-766-NS4B	0.448885	0.66565	0.285429	0.826732	0.860309	0.36177	1.15266	0.699652	0.511762	-0.294875	0.901849	1.71215	0.495223	0.301927	0.359474	1.06269	0.982926	0.799267	1.10263	0.48716	0.0591689	0.214886	1.15996	1.59411	1.02452	0.763142	0.328506	0.542248	0.334087	1.72374	0.91519	0.102616	0.279198	0.464395	1.34492	0.859837	0.508779	1.56918	1.41979	0.182864	0.72293	0.111099	1.93935	1.72669	1.0975	1.05274	-0.22535	0.348508	0.660642
Rv2027c	0.7301	1.58868	1.30073	0.601687	2.08301	1.33082	1.61298	1.48616	0.55541	4.72898	0.508883	1.64996	1.73587	-0.0368564	0.815944	1.8004	1.15486	1.46695	2.7363	1.19485	1.02651	0.8702	2.86982	1.21967	1.97296	1.31786	1.65393	1.49532	0.48558	1.30386	0.948319	-0.0437518	0.406688	1.11458	1.80779	1.30306	1.1005	0.981329	2.26705	1.08729	2.40113	0.891533	2.86871	0.939711	1.3632	2.85492	-0.227743	1.3866	0.356538
t3515	1.40914	0.403823	-0.285923	0.302803	0.663592	-0.125749	0.320622	0.399607	0.202702	-0.245823	-0.276254	0.367732	0.0796685	0.285227	0.00463145	0.867923	0.0256761	0.267831	1.0808	-0.192172	0.73099	-0.340669	1.1076	0.561469	0.604071	0.395217	0.320986	1.36911	-0.310726	0.399994	-0.0837121	-0.458246	-0.0155451	0.396538	0.124676	0.730605	0.648129	0.0737152	1.15653	0.21164	0.924834	0.256297	1.24601	0.886053	1.05233	0.403752	-0.178301	0.340444	0.314602
SAUSA300_0776	3.27228	2.17947	2.94425	2.60852	3.01728	1.40662	5.91636	3.71454	2.24033	1.11015	1.73461	3.53651	3.41558	0.365683	3.65954	3.10619	1.6803	2.21964	4.34501	1.76819	1.13632	2.04715	4.92906	3.31172	2.99121	4.31913	3.17706	2.33457	4.33271	2.2151	3.14291	1.59481	1.07079	2.26989	2.18455	2.11995	2.21639	5.59645	4.48684	1.48885	4.31954	4.19656	4.4981	3.17901	3.75164	3.13124	-0.10168	1.64937	1.29214
7622_5#77_CLS01186	1.08115	2.09346	0.853196	-0.245332	0.911916	0.466871	4.97323	1.05521	1.03125	2.92395	-0.17739	3.18096	2.0206	-0.394214	2.5298	2.21349	1.65556	0.924798	1.77178	0.113523	-0.382033	3.11048	4.3911	4.4453	1.04863	3.3694	0.835559	2.83892	0.0761411	1.86929	2.27977	-0.0568524	-0.0203622	1.0125	4.50711	1.68268	2.14105	1.6313	2.72698	1.13587	0.329064	0.289673	2.51093	0.842812	2.31964	5.02814	-0.508935	4.24172	0.100963
Rv3881c	1.88648	1.76196	1.733	1.57304	2.00397	0.288241	0.914847	1.20474	0.804845	0.366889	0.701771	1.18389	1.53043	-0.380332	1.05685	1.45996	0.517607	0.937398	2.21143	0.474505	0.141876	2.76456	1.86106	1.21967	1.65992	1.5031	3.30328	0.814488	1.01173	1.20085	3.40477	-0.00118659	1.11319	1.05714	1.90792	0.818591	1.82989	2.00995	1.65168	-0.0211498	2.6412	0.503901	1.9172	2.88995	2.18214	1.35575	-0.596944	0.980413	1.04588
centroid_1265833_Sh	0.317641	0.277853	-0.377679	0.125036	1.90025	-0.377936	-0.0577155	0.471473	-0.0176587	-0.66132	-0.0443075	0.505235	0.436716	0.111565	0.081173	1.33623	0.205319	-0.413037	1.69583	-0.451177	-0.422447	-0.64265	0.701421	0.74836	0.156119	1.21	0.404006	0.381784	-0.357987	0.306279	0.0503938	-0.511357	-0.328484	0.487603	0.569499	-0.0533696	0.207029	0.553708	0.425244	0.164248	0.657486	0.625333	0.696159	0.383197	0.742285	0.0694968	-0.765194	0.0353991	0.595424
7622_5#77_CLS01337	1.67352	4.07644	2.93801	0.797995	2.34284	1.88572	1.33104	0.384011	-0.1361	-0.696668	0.83664	0.569366	0.967976	2.21119	2.06186	1.55422	1.34971	2.19886	1.91087	1.01209	1.21878	1.75315	3.14849	2.2364	1.6256	1.05727	0.473492	1.32625	-0.406849	1.05001	2.05564	-0.271043	-0.689775	1.29934	2.20649	1.00516	5.32928	2.54199	3.16471	3.61293	2.29059	2.44183	1.74041	3.46485	4.65009	3.6878	0.701069	1.82437	1.67176
Rv2921c	1.51329	1.18264	2.73425	1.17585	2.02756	0.852096	1.53026	0.814645	0.776437	0.38569	0.281615	2.5916	4.80868	-0.281191	1.74298	1.40236	0.824481	1.4556	1.55133	1.86106	0.453512	0.66282	4.34001	1.7139	1.91073	2.13044	1.27112	0.999253	1.77939	1.25453	1.05638	2.5492	0.668526	1.37319	2.46157	2.08246	2.2992	2.76704	1.1722	0.249978	3.40049	0.584351	2.12297	2.938	1.53985	1.34399	-0.739923	1.26576	1.87916
ETEC_3590	1.125	1.6372	0.042088	0.455649	2.86086	0.491651	0.826807	2.17673	2.04578	-0.364979	-0.395091	2.1165	1.64381	0.194728	2.72415	1.30513	0.670234	-0.158558	3.93976	1.79643	1.39541	0.438975	4.07426	2.40507	0.84341	0.533247	3.04178	2.26073	0.977331	0.63978	1.09957	1.7292	2.8817	3.13146	1.60768	0.24322	1.21328	1.02686	1.50783	1.06165	2.52999	0.421439	1.09095	2.70231	1.70307	2.50228	0.589501	0.233031	0.715385
7622_4#8_CLS01926	0.78206	-0.126692	0.988496	-0.686408	0.586287	-0.277985	-0.73262	1.31988	0.0718929	-1.16413	0.213958	1.67099	0.685153	-1.72915	0.871514	0.286149	-0.462562	0.381004	2.37672	-0.332453	-0.198884	1.47017	1.7788	0.713902	1.18178	0.574767	-0.0823698	-0.214693	-0.731976	-0.198644	-0.371999	-0.799862	0.290912	0.250427	0.457473	0.0139534	0.129861	0.16054	0.268875	0.429957	1.08435	0.519332	1.6021	0.237218	0.798081	0.903138	-1.13723	0.00306848	-0.0473897
[truncated: 1,367 more rows]
[truncated: 923 more columns]

## Sheet: Normalized IgG Data
ID	RB1039-S	RB1240-S	RB1229-S	RB1175-S	RB1149-S	RB1235-S	RB1151-S	RB1196-S	RB1218-S	RB0793-S	RB1208-S	RB1130-S	RB1169-S	RB1026-S	RB0958-S	RB1012-S	RB1223-S	RB1197-S	RB1204-S	RB1296-S	RB1200-S	RB1138-S	RB1194-S	RB1137-S	RB0881-S	RB1092-S	RB1107-S	RB1045-S	RB1150-S	RB1161-S	RB0779-S	RB0732-S	RB0745-S	RB1231-S	RB0071-S	RB1253-S	RB1152-S	RB0058-S	RB1258-S	RB0945-S	RB0462-S	RB0615-S	RB0742-S	RB0570-S	RB0529-S	RB0576-S	RB0500-S	RB0334-S	RB0673-S
[truncated: 1,607 more rows]
[truncated: 923 more columns]

[truncated: 10 more sheets: Validation IgA Data, Validation Set Sample Info, Figure 3, Figure 4, Figure 5, Figure 6A-B, Figure 6C-E, Figure 7, Figure 8, Figure 9]
